# Supplementary material for: PI3K/AKT signaling allows for MAPK/ERK pathway independency mediating dedifferentiation-driven treatment resistance in melanoma
Source: Cell Commun Signal. 2022 Nov 24;20:187. doi: 10.1186/s12964-022-00989-y (PMC9700886; doi:10.1186/s12964-022-00989-y)
Supplement: Supplementary file 2 — Additional file 1. Table S1. Normalized gene expression in MaMel cell lines. [file 12964_2022_989_MOESM2_ESM.xlsx]

## Sheet: expression
Supplementary table S1: Normalized gene expression in BRAFV600E-mutant malignant melanoma cell lines (MaMel)
Each cell line was was assessed in three replicates
ENTREZ	Symbol	Gene name	MaMel63a_1	MaMel63a_2	MaMel63a_3	MaMel21_1	MaMel21_2	MaMel21_3	MaMel19_1	MaMel19_2	MaMel19_3	MaMel86b_1	MaMel86b_2	MaMel86b_3
10	NAT2	N-acetyltransferase 2	6.26911	6.34025	6.46013	6.50314	6.24937	6.34329	6.55553	6.66612	6.29552	6.37265	6.30269	6.42637
100	ADA	adenosine deaminase	7.88335	7.76803	7.69693	7.84256	7.77347	7.76127	8.40989	8.34578	8.49058	7.87349	7.72629	7.72659
1000	CDH2	cadherin 2	10.2884	10.582	10.4995	12.1968	12.098	12.2744	12.0396	12.1355	12.0801	10.9938	11.0122	11.0039
10000	AKT3	AKT serine/threonine kinase 3	6.52481	6.37004	6.44027	6.51075	6.84705	6.64199	6.76581	6.68613	6.68526	6.63025	6.73163	6.6752
100009676	ZBTB11-AS1	ZBTB11 antisense RNA 1	7.19334	7.30332	7.40635	6.91818	6.96986	7.16957	7.91704	7.76011	7.83623	7.71043	7.74658	7.61483
10001	MED6	mediator complex subunit 6	10.0064	10.11	10.2341	10.2065	10.0423	10.1149	10.503	10.4445	10.3374	10.5004	10.5191	10.4911
10002	NR2E3	nuclear receptor subfamily 2 group E member 3	6.35381	6.31666	6.38594	6.68917	6.51881	6.3031	6.40128	6.44164	6.27555	6.44778	6.6	6.57208
10003	NAALAD2	N-acetylated alpha-linked acidic dipeptidase 2	6.33294	6.57636	6.47127	6.63507	6.55343	6.58704	6.70258	6.62976	6.88662	6.42995	6.66741	6.72806
100037417	DDTL	D-dopachrome tautomerase like	6.80686	6.76247	6.74345	6.82318	6.81845	6.58554	6.62179	6.52061	6.78269	6.60268	6.62927	6.43567
100038246	TLX1NB	TLX1 neighbor	6.48552	6.50962	6.52222	6.56631	6.56715	6.52519	6.39745	6.55467	6.18108	6.46086	6.3491	6.42335
10004	NAALADL1	N-acetylated alpha-linked acidic dipeptidase like 1	6.44032	6.53422	6.52317	6.55571	6.53041	6.63282	6.32338	6.48036	6.35357	6.53874	6.52341	6.35081
100049587	SIGLEC14	sialic acid binding Ig like lectin 14	6.63206	6.4884	6.31273	6.61375	6.45441	6.37159	6.63031	6.46211	6.32556	6.49872	6.49727	6.2715
10005	ACOT8	acyl-CoA thioesterase 8	7.81413	7.55707	7.64233	7.39763	7.44228	7.6413	7.19102	7.56324	7.2436	7.02049	7.06201	7.23508
10006	ABI1	abl interactor 1	8.05298	8.21135	7.707	8.24847	8.1498	7.96728	7.90901	7.70894	7.67026	7.75252	7.83063	7.72257
10007	GNPDA1	glucosamine-6-phosphate deaminase 1	11.335	11.2427	11.2695	10.4214	10.3932	10.2821	11.0097	10.7346	10.9023	11.291	11.333	11.416
100073347	MIMT1	MER1 repeat containing imprinted transcript 1	6.40315	6.42778	6.59049	6.53556	6.47356	6.50124	6.69658	6.70915	6.41141	6.58332	6.39942	6.38984
10008	KCNE3	potassium voltage-gated channel subfamily E regulatory subunit 3	6.51753	6.54772	6.39894	6.65243	6.60413	6.43482	6.46552	6.27873	6.4197	6.32025	6.33975	6.3415
10009	ZBTB33	zinc finger and BTB domain containing 33	10.1867	10.0374	10.0075	9.31041	9.32695	9.11224	9.68393	9.5767	9.58835	10.1799	10.1804	10.046
100093630	SNHG8	small nucleolar RNA host gene 8	9.44427	9.73544	9.61061	7.6446	7.62345	7.60845	10.1781	10.4245	10.1867	9.14133	9.07714	9.02155
1001	CDH3	cadherin 3	6.56822	6.58879	6.92025	6.33568	6.38937	6.29968	6.37013	6.34767	6.3908	6.44329	6.40138	6.45247
10010	TANK	TRAF family member associated NFKB activator	8.59051	8.52623	8.50263	8.3965	8.7832	8.67506	8.29955	7.97903	8.1874	8.48596	8.80015	8.58551
100101267	POM121C	POM121 transmembrane nucleoporin C	11.1802	11.4359	11.3784	10.831	10.6751	10.5305	10.8708	11.3156	11.2857	10.8495	10.5089	10.3943
100101467	ZSCAN30	zinc finger and SCAN domain containing 30	6.4284	6.44766	6.44148	6.62296	6.60369	6.58052	6.58718	6.67969	6.43742	6.67918	6.69148	6.57609
10011	SRA1	steroid receptor RNA activator 1	7.64182	7.72361	7.58341	8.27767	8.11021	8.10897	8.14633	7.97845	7.92784	8.00955	7.81362	8.06733
100113384	SNORD123	small nucleolar RNA, C/D box 123	6.86692	6.37693	6.31783	6.48553	6.4725	6.4628	6.659	6.30676	6.34557	6.44865	6.46155	6.5657
100113386	UCKL1-AS1	UCKL1 antisense RNA 1	6.52475	6.3756	6.45716	6.30752	6.59437	6.43395	6.48102	6.51603	6.27335	6.30091	6.27228	6.31563
100113389	SNORD127	small nucleolar RNA, C/D box 127	6.42184	6.44947	6.40392	6.30878	6.52923	6.50346	6.34525	6.30909	6.30689	6.66649	6.47262	6.30446
100113392	SNORD11B	small nucleolar RNA, C/D box 11B	6.63702	6.73127	6.72357	6.8431	6.45863	6.44479	6.53871	6.58553	6.51041	7.03938	6.94752	6.85815
100113393	SNORD12B	small nucleolar RNA, C/D box 12B	6.47414	6.64365	6.74278	6.55054	6.40112	6.36665	6.57698	6.31387	6.48804	6.44348	6.53984	6.58332
100113407	TMEM170B	transmembrane protein 170B	7.84691	7.84691	7.70356	6.70487	6.86249	6.82039	7.24402	7.34214	7.77707	7.47611	7.35101	7.22368
100124535	SNORA36C	small nucleolar RNA, H/ACA box 36C	6.48587	6.64062	6.55511	6.4742	6.65419	6.33452	6.3335	6.46533	6.7156	6.50062	6.58369	6.52332
100124536	SNORA38B	small nucleolar RNA, H/ACA box 38B	6.40303	6.52218	6.40831	6.45016	6.481	6.42175	6.58553	6.48347	6.48498	6.47353	6.96957	6.59526
100124537	SNORA70B	small nucleolar RNA, H/ACA box 70B	6.73446	6.58174	6.58296	6.53247	6.74387	6.83801	6.63755	6.61534	6.68622	6.62171	6.74646	6.6183
100124538	SNORA70C	small nucleolar RNA, H/ACA box 70C	6.96263	6.77789	6.68715	6.65851	6.79611	6.7175	6.81891	6.67623	6.61795	6.57234	6.57504	6.809
100124539	SNORA11B	small nucleolar RNA, H/ACA box 11B	6.35934	6.25771	6.46835	6.55684	6.62638	6.38267	6.34028	6.57963	6.2609	6.5776	6.65708	6.4702
100124540	SNORA11C	small nucleolar RNA, H/ACA box 11C	6.68222	6.5619	6.60702	6.67652	6.83509	6.52691	6.79887	6.66319	6.52849	6.61283	6.87502	6.56459
100124541	SNORA11D	small nucleolar RNA, H/ACA box 11D	8.25553	8.4628	8.51772	7.93283	8.03816	8.10032	7.87685	7.9776	8.03541	8.68609	8.61766	8.41669
100124700	HOTAIR	HOX transcript antisense RNA	6.48302	6.39117	6.45336	6.58386	6.6002	6.66218	6.39934	6.48454	6.5157	6.41103	6.49281	6.44173
100125288	ZGLP1	zinc finger, GATA-like protein 1	6.34645	6.39545	6.58308	6.33943	6.32978	6.42632	6.47995	6.38304	6.41257	6.4054	6.46249	6.54402
100125556	FAM86JP	family with sequence similarity 86, member A pseudogene	6.6432	6.56878	6.39948	6.32098	6.41667	6.41961	6.71973	6.39362	6.46949	6.76712	6.74118	6.73292
100126270	FMR1-AS1	FMR1 antisense RNA 1	6.48977	6.66901	6.55331	6.4476	6.68895	6.38413	6.49744	6.56526	6.75764	6.48468	6.68347	6.53823
100126784	LOC100126784	uncharacterized LOC100126784	6.4277	6.13808	6.47896	6.35193	6.4777	6.29295	6.32503	6.45991	6.47274	6.35369	6.35007	6.35386
100126791	EGOT	eosinophil granule ontogeny transcript	6.55163	6.71789	6.57173	6.5635	6.50782	6.51049	6.67724	6.55002	6.64481	6.69708	6.56891	6.81951
100127888	SLCO4A1-AS1	SLCO4A1 antisense RNA 1	8.16878	7.84645	7.58908	6.44406	6.45639	6.43142	8.49938	8.4411	8.49171	7.54088	7.66336	7.51566
100127983	C8orf88	chromosome 8 open reading frame 88	7.39239	7.42832	7.3575	7.39474	7.72082	7.5889	6.48694	6.64454	6.53883	6.38986	6.53625	6.49377
100128059	LOC100128059	uncharacterized LOC100128059	6.42331	6.41413	6.34169	6.60919	6.38642	6.40709	6.46879	6.31838	6.64507	6.39032	6.43489	6.57352
100128081	JAZF1-AS1	JAZF1 antisense RNA 1	6.39932	6.50443	6.34597	6.40229	6.30324	6.5413	6.57128	6.66991	6.4353	6.43956	6.5653	6.37096
100128098	ST8SIA6-AS1	ST8SIA6 antisense RNA 1	6.39622	6.3736	6.43592	6.37564	6.33676	6.35985	6.37174	6.49968	6.33618	6.31539	6.42494	6.39551
100128124	HGC6.3	uncharacterized LOC100128124	6.18223	6.51474	6.34717	6.4096	6.33623	6.56765	6.53406	6.34249	6.41584	6.32149	6.46365	6.59725
100128126	STAU2-AS1	STAU2 antisense RNA 1	6.78025	7.12007	6.78394	7.01633	7.29079	7.18795	6.96935	7.00786	6.98678	6.92545	6.76362	6.90374
100128164	LOC100128164	four and a half LIM domains 1 pseudogene	6.61052	6.49009	6.48957	6.7617	6.5278	6.4809	6.55417	6.29257	6.53478	6.52302	6.5986	6.35669
100128191	TMPO-AS1	TMPO antisense RNA 1	6.66328	6.67516	6.60617	7.00992	7.08989	7.18497	7.03977	7.10297	7.09145	6.8995	6.89385	6.78181
100128239	LOC100128239	uncharacterized LOC100128239	6.18804	6.46278	6.49833	6.51375	6.48888	6.79492	6.5277	6.42709	6.66855	6.42182	6.36659	6.34344
100128252	ZNF667-AS1	ZNF667 antisense RNA 1 (head to head)	7.67856	7.58686	7.78533	8.16955	8.21674	8.14743	7.32275	6.90963	6.97795	6.45667	6.4757	6.36906
100128253	LOC100128253	uncharacterized LOC100128253	6.49798	6.40431	6.32044	6.50836	6.24257	6.34649	6.29477	6.55826	6.42946	6.41566	6.51079	6.253
100128264	HTR5A-AS1	HTR5A antisense RNA 1	6.2805	6.6559	6.61865	6.4585	6.4259	6.45883	6.22147	6.4378	6.23826	6.55521	6.50516	6.52384
100128288	LOC100128288	uncharacterized LOC100128288	9.57988	9.77312	9.73864	9.98331	10.2044	9.99391	9.47529	9.92359	9.60318	9.47221	9.3192	9.60041
100128292	DLG5-AS1	DLG5 antisense RNA 1	6.44708	6.59296	6.61596	6.59533	6.55143	6.48029	6.64891	6.55471	6.59199	6.36789	6.44979	6.39125
100128310	LOC100128310	uncharacterized LOC100128310	6.52059	6.40046	6.56623	6.4724	6.47319	6.38836	6.44832	6.55857	6.5936	6.23571	6.49075	6.35705
100128327	TRAPPC3L	trafficking protein particle complex 3 like	6.37631	6.56619	6.24385	6.34889	6.47123	6.48189	6.57422	6.36804	6.40888	6.50793	6.42642	6.44122
100128378	LINC00696	long intergenic non-protein coding RNA 696	6.3111	6.48861	6.32691	6.34491	6.40505	6.55048	6.40233	6.47686	6.36328	6.55817	6.47099	6.3726
100128385	FAM225B	family with sequence similarity 225 member B	7.22282	6.93443	7.09493	6.55746	6.61094	6.4362	6.80685	6.91479	6.89406	6.70264	6.80057	6.91019
100128398	LOC100128398	uncharacterized LOC100128398	6.90024	6.57911	6.91812	6.54245	6.63413	6.53913	6.73237	6.26735	6.5058	6.64475	6.79718	6.8528
100128496	C20orf78	chromosome 20 open reading frame 78	6.62355	6.59129	6.4236	6.47912	6.45337	6.43444	6.63085	6.4736	6.37116	6.52982	6.40029	6.59327
100128505	ASTN2-AS1	ASTN2 antisense RNA 1	6.31562	6.42562	6.50429	6.43867	6.30239	6.6116	6.48716	6.30021	6.41515	6.3248	6.39817	6.55462
100128542	BET1P1	Bet1 golgi vesicular membrane trafficking protein pseudogene 1	6.59672	6.53313	6.3559	6.46527	6.59653	6.48845	6.34697	6.40499	6.5362	6.5929	6.62034	6.51481
100128554	LINC02347	long intergenic non-protein coding RNA 2347	6.3574	6.35776	6.34762	6.26522	6.5032	6.24247	6.46381	6.44233	6.31712	6.49946	6.36073	6.43255
100128569	C19orf71	chromosome 19 open reading frame 71	6.54614	6.67352	6.45276	6.40089	6.85963	6.47778	6.59068	6.51642	6.37759	6.65176	6.61949	7.1294
100128640	ACVR2B-AS1	ACVR2B antisense RNA 1	6.56875	6.39909	6.47158	6.52349	6.40224	6.50722	6.38842	6.50217	6.42404	6.42004	6.31395	6.52748
100128653	LOC100128653	uncharacterized LOC100128653	6.53123	6.52602	6.42704	6.2231	6.33478	6.47365	6.32097	6.52087	6.52924	6.47885	6.59092	6.44772
100128675	HPN-AS1	HPN antisense RNA 1	8.20107	8.17489	8.24852	6.48545	6.52054	6.42127	6.9545	6.88543	7.06904	6.77514	6.76189	6.77198
100128731	OST4	oligosaccharyltransferase complex subunit 4, non-catalytic	11.2462	11.1126	10.8801	11.6708	11.8477	11.7432	11.9112	11.9412	11.9148	11.4828	11.5053	11.6125
100128782	LINC00476	long intergenic non-protein coding RNA 476	6.32285	6.52045	6.438	6.77787	6.49251	6.61282	6.40919	6.37545	6.5738	6.73838	6.49924	6.57261
100128788	SRRM2-AS1	SRRM2 antisense RNA 1	6.46302	6.55562	6.50143	6.68915	6.31118	6.48178	6.43781	6.39529	6.68753	6.53418	6.48934	6.68166
100128811	GPR158-AS1	GPR158 antisense RNA 1	6.40268	6.5352	6.54556	6.47899	6.39912	6.44612	6.39987	6.59083	6.47994	6.39897	6.3564	6.31764
100128822	LINC01003	long intergenic non-protein coding RNA 1003	6.71254	6.38465	6.42736	6.49987	6.38274	6.5339	6.71527	6.42153	6.41107	6.55689	6.46527	6.56172
100128881	VPS9D1-AS1	VPS9D1 antisense RNA 1	6.50518	6.59855	6.56581	6.97884	6.97558	7.13679	6.84301	6.80385	6.86124	7.11075	6.90462	6.98531
100128905	LINC01960	long intergenic non-protein coding RNA 1960	6.46513	6.39366	6.4058	6.4376	6.65679	6.41519	6.65796	6.58812	6.30794	6.40434	6.63139	6.56301
100128927	ZBTB42	zinc finger and BTB domain containing 42	7.42491	7.35915	7.39127	7.23674	7.08729	7.29887	7.94894	8.02733	7.84609	7.32131	7.01705	7.14414
100128977	MAPT-AS1	MAPT antisense RNA 1	6.57667	6.76381	6.40718	6.46703	6.77691	6.47068	6.56762	6.35146	6.55659	6.50928	6.52217	6.47881
100128998	C20orf181	chromosome 20 open reading frame 181	6.76186	6.46698	6.45819	6.57028	6.38233	6.52437	6.63396	6.63697	6.57578	6.56936	6.42644	6.64838
100129027	LOC100129027	uncharacterized LOC100129027	6.56654	6.50887	6.76277	6.7211	6.73827	6.56996	6.45392	6.55878	6.44225	6.60886	6.47959	6.55712
100129034	LOC100129034	uncharacterized LOC100129034	7.00455	6.90433	6.87011	7.64248	7.51923	7.40518	7.08161	7.08803	6.99574	7.27167	7.17873	7.10776
100129055	LOC100129055	cyclin Y like 1 pseudogene	6.64447	6.64502	6.64172	6.62528	6.66482	6.67406	6.80594	6.63055	6.47567	6.83376	6.49762	6.59986
100129066	UNQ6494	uncharacterized LOC100129066	6.39411	6.33557	6.39974	6.39297	6.41329	6.42994	6.398	6.51985	6.72922	6.56776	6.39175	6.25559
100129075	KTN1-AS1	KTN1 antisense RNA 1	6.85494	6.56426	6.60065	6.41289	6.6065	6.53319	6.74496	6.78545	6.62625	6.7585	6.9676	6.91214
100129128	KHDC1L	KH domain containing 1 like	6.50521	6.41384	6.56931	6.5406	6.47021	6.51802	6.50375	6.57894	6.6057	6.31216	6.63474	6.60188
100129129	LOC100129129	uncharacterized LOC100129129	6.19838	6.29146	6.38934	6.46066	6.48645	6.37491	6.51137	6.46418	6.36982	6.3588	6.22807	6.33665
100129138	LOC100129138	THAP domain containing 3 pseudogene	6.63577	6.95069	6.5622	6.47386	6.67907	6.7223	6.53345	6.61111	6.54047	6.7854	6.65491	6.7185
100129196	MATN1-AS1	MATN1 antisense RNA 1	6.44572	6.55792	6.59159	6.34906	6.29923	6.62159	6.60906	6.40752	6.69945	6.34106	6.50714	6.63365
100129213	SLC39A12-AS1	SLC39A12 antisense RNA 1	6.45743	6.56713	6.80046	6.29252	6.72345	6.45192	6.54693	6.29552	6.44821	6.4055	6.57703	6.53718
100129239	CXorf51A	chromosome X open reading frame 51A	6.39092	6.77531	6.59196	6.50021	6.47633	6.52496	6.41395	6.30813	6.34849	6.55624	6.4426	6.42223
100129269	LINC01160	long intergenic non-protein coding RNA 1160	7.93554	8.26162	8.15105	8.56385	8.82393	8.72607	8.12566	8.38428	8.13749	8.24695	8.21168	8.48689
100129271	C1orf68	chromosome 1 open reading frame 68	6.30224	6.3774	6.39322	6.5063	6.331	6.4741	6.44649	6.29265	6.41688	6.41338	6.36932	6.26854
100129297	CD200R1L-AS1	CD200R1L antisense RNA 1	7.3408	7.49918	7.35961	7.67492	8.06311	7.91631	7.73636	7.90332	7.98759	7.24547	7.40257	7.22453
100129387	GABPB1-AS1	GABPB1 antisense RNA 1	6.74208	6.44614	6.44821	6.49261	6.65991	6.46526	6.4982	6.74253	6.49124	6.56053	6.48598	6.51958
100129396	FAM106CP	family with sequence similarity 106 member C, pseudogene	6.48114	6.26123	6.59117	6.56529	6.53374	6.41329	6.45142	6.41056	6.48037	6.43919	6.39987	6.58924
100129405	MSTO2P	misato family member 2, pseudogene	6.78264	6.28757	6.45571	6.48744	6.54009	6.68335	6.43292	6.58469	6.62985	6.65572	6.43612	6.22349
100129427	DDC-AS1	DDC antisense RNA 1	6.32125	6.58693	6.70569	6.39098	6.47961	6.67231	6.56014	6.73927	6.52361	6.5092	6.45486	6.45984
100129480	MKRN2OS	MKRN2 opposite strand	6.55528	6.39401	6.56547	6.48466	6.53588	6.39417	6.62356	6.43545	6.39606	6.47043	6.27255	6.37606
100129482	ZNF37BP	zinc finger protein 37B, pseudogene	6.46492	6.68296	6.56586	6.59798	6.44818	6.60816	6.72229	6.68092	6.7619	6.57435	6.43345	6.64028
100129518	SOD2-OT1	SOD2 overlapping transcript 1	6.48138	6.38127	6.51578	6.33624	6.35834	6.58411	6.61387	6.55858	6.92606	6.48286	6.62463	6.51537
100129520	TEX13C	TEX13 family member C	6.42291	6.39864	6.40395	6.51825	6.50184	6.50391	6.4103	6.38222	6.59324	6.60111	6.40064	6.44675
100129534	LOC100129534	small nuclear ribonucleoprotein polypeptide N pseudogene	6.56957	6.46836	6.42773	6.52448	6.59455	6.52804	6.449	6.50083	6.38072	6.69973	6.72305	6.6641
100129550	LINC02035	long intergenic non-protein coding RNA 2035	7.46665	7.38491	7.25893	7.53161	7.67	7.83464	7.09339	7.19785	7.19259	7.47592	7.44875	7.39414
100129654	TCF24	transcription factor 24	6.72623	6.57992	6.57773	6.66674	6.43139	6.74172	6.64082	6.49495	6.87388	6.70942	6.68963	6.60109
100129716	ARRDC3-AS1	ARRDC3 antisense RNA 1	6.74543	6.8558	6.91457	7.08089	6.8867	6.79677	6.99309	6.63329	7.04995	6.75492	7.14255	6.89905
100129722	STPG3-AS1	STPG3 antisense RNA 1	6.4983	6.53293	6.51817	6.60688	6.42212	6.47363	6.639	6.48882	6.7585	6.50589	6.46904	6.43774
100129726	LINC01126	long intergenic non-protein coding RNA 1126	6.49361	6.37082	6.44039	6.25397	6.47968	6.378	6.54327	7.04657	6.33775	6.92848	6.70692	6.5322
100129794	SLC25A21-AS1	SLC25A21 antisense RNA 1	6.6092	6.48854	6.32967	6.59215	6.45844	6.61741	6.48994	6.36874	6.30771	6.3504	6.5273	6.56261
100129827	MRVI1-AS1	MRVI1 antisense RNA 1	6.37967	6.50404	6.43363	6.63936	6.37739	6.53772	6.43308	6.41235	6.52298	6.45808	6.30662	6.31945
100129842	ZNF737	zinc finger protein 737	6.27788	6.30558	6.45315	6.52253	6.27734	6.55804	6.62218	6.57238	6.61156	6.42187	6.28735	6.46864
100129917	LOC100129917	uncharacterized LOC100129917	6.53674	6.52571	6.52799	6.66846	6.4923	6.55345	6.62446	6.62417	6.58758	6.6751	6.59495	6.54017
100129924	TMEM269	transmembrane protein 269	6.42279	6.34112	6.50853	6.55178	6.37259	6.41018	6.41878	6.50474	6.45429	6.3767	6.43013	6.3991
100129931	LOC100129931	uncharacterized LOC100129931	6.5796	6.54186	6.48779	6.43122	6.44353	6.45201	6.52117	6.37383	6.5672	6.59869	6.34842	6.69218
10013	HDAC6	histone deacetylase 6	7.18274	7.1876	6.94532	7.35014	7.15812	7.30498	6.89684	6.85485	6.93854	7.17922	6.99582	7.30658
100130017	FTLP10	ferritin light chain pseudogene 10	6.40905	6.4665	6.38927	6.4242	6.36432	6.45953	6.31221	6.45412	6.38183	6.33633	6.42108	6.64996
100130097	KIF28P	kinesin family member 28, pseudogene	6.56218	6.58979	6.47265	6.56868	6.52209	6.54539	6.39798	6.50618	6.50331	6.47166	6.68131	6.43956
100130148	MAPT-IT1	MAPT intronic transcript 1	6.39856	6.36444	6.50196	6.37569	6.40823	6.38817	6.4405	6.5935	6.3865	6.65916	6.41399	6.41489
100130155	MIR124-2HG	MIR124-2 host gene	6.58996	6.30592	6.46975	6.37557	6.4482	6.58327	6.51471	6.49267	6.41285	6.26047	6.44855	6.71646
100130238	LOC100130238	uncharacterized LOC100130238	6.47577	6.46788	6.35069	6.56728	6.4295	6.62364	6.47263	6.42061	6.39171	6.4287	6.77394	6.33527
100130249	PP2672	uncharacterized LOC100130249	6.35037	6.25021	6.19997	6.55894	6.32263	6.54452	6.49386	6.37382	6.35459	6.37212	6.54245	6.40884
100130264	LOC100130264	uncharacterized LOC100130264	6.56284	6.49667	6.43819	6.31887	6.42154	6.45236	6.34237	6.31261	6.43748	6.37517	6.47917	6.53066
100130274	CCDC166	coiled-coil domain containing 166	6.45367	6.46034	6.52066	6.50837	6.40292	6.33743	6.40745	6.43606	6.22244	6.57369	6.5862	6.6712
100130301	C8orf89	chromosome 8 open reading frame 89	6.28244	6.31687	6.41553	6.26016	6.5863	6.27698	6.85505	6.3849	6.65744	6.23182	6.23082	6.42152
100130302	SUPT20HL1	SUPT20H like 1	6.35087	6.47116	6.38963	6.37616	6.31084	6.37826	6.45721	6.34575	6.28086	6.35326	6.4171	6.26368
100130311	C17orf107	chromosome 17 open reading frame 107	7.02396	6.70861	6.59239	6.55927	6.66487	6.53293	6.46469	6.67103	6.46944	6.35303	6.4389	6.52311
100130357	LOC100130357	uncharacterized LOC100130357	6.70244	6.15265	6.43977	6.37948	6.31757	6.27088	6.36479	6.45307	6.63976	6.37267	6.74785	6.71369
100130386	LINC00552	long intergenic non-protein coding RNA 552	6.49921	6.58971	6.42912	6.37886	6.66959	6.55073	6.43437	6.50596	6.53278	6.68798	6.37389	6.35103
100130449	LOC100130449	uncharacterized LOC100130449	6.94261	6.84141	7.12924	7.01383	7.25511	6.45528	6.70341	6.99971	6.98433	7.02076	6.87052	7.11258
100130480	LINC01387	long intergenic non-protein coding RNA 1387	6.62678	6.5236	6.24673	6.42741	6.44506	6.4918	6.78867	6.4702	6.42638	6.70085	6.50794	6.50213
100130519	TMEM221	transmembrane protein 221	6.44521	6.59201	6.40277	6.39267	6.56745	6.47191	6.67616	6.60724	6.39011	6.41234	6.57201	6.52466
100130522	PARD6G-AS1	PARD6G antisense RNA 1	6.39954	6.46889	6.3336	6.43827	6.31589	6.34379	6.23918	6.35995	6.57401	6.46816	6.53701	6.29762
100130557	NFYC-AS1	NFYC antisense RNA 1	6.96587	7.09341	7.07025	7.03239	6.88432	6.91625	6.78641	6.93174	6.87558	6.85826	6.82709	6.90318
100130581	LINC00910	long intergenic non-protein coding RNA 910	6.50252	6.45838	6.33311	6.34624	6.37593	6.27039	6.37476	6.36923	6.24104	6.38903	6.41817	6.5839
100130613	PRR32	proline rich 32	8.15753	8.08303	7.67043	7.82182	7.74934	7.88335	8.50809	8.24627	8.47898	8.16374	8.40863	8.57314
100130691	LOC100130691	uncharacterized LOC100130691	6.25334	6.5597	6.34796	6.26278	6.36073	6.43997	6.50345	6.55557	6.48462	6.22269	6.39054	6.34229
100130700	TP53TG3HP	TP53 target 3 family member H, pseudogene	6.59138	6.62949	6.74722	6.29784	6.4488	6.37597	6.47943	6.50482	6.71429	6.29137	6.42496	6.44
100130705	ATP6V1FNB	ATP6V1F neighbor	6.43628	6.49262	6.40757	6.52186	6.45496	6.55838	6.477	6.30731	6.3634	6.33164	6.28276	6.28356
100130717	HDHD5-AS1	HDHD5 antisense RNA 1	6.76796	6.5177	6.74876	6.56077	6.54265	6.43631	6.45148	6.47931	6.44239	6.66695	6.71846	6.53526
100130733	LRRC70	leucine rich repeat containing 70	6.31193	6.30676	6.38414	6.35516	6.43289	6.45751	6.39455	6.55613	6.41812	6.42709	6.28159	6.34303
100130742	LRRC69	leucine rich repeat containing 69	6.48453	6.53112	6.37017	6.64156	6.59009	6.39113	6.73413	6.72186	6.72417	6.5683	6.48966	6.5432
100130771	EFCAB10	EF-hand calcium binding domain 10	6.4517	6.53917	6.33241	6.33336	6.34907	6.5839	6.34874	6.36536	6.60813	6.46388	6.34511	6.29985
100130776	AGAP2-AS1	AGAP2 antisense RNA 1	6.76946	6.5852	6.94829	6.53525	6.76072	6.65524	6.90583	6.71314	6.70124	6.2825	6.7798	6.75056
100130827	SBK3	SH3 domain binding kinase family member 3	6.60343	6.75604	6.56252	6.6442	6.41037	6.7328	6.57065	6.63063	6.55757	6.43791	6.63274	6.44906
100130872	LOC100130872	uncharacterized LOC100130872	6.21517	6.38133	6.56385	6.32914	6.39071	6.33503	6.55118	6.36985	6.39709	6.44591	6.50795	6.3677
100130880	LOC100130880	uncharacterized LOC100130880	6.53407	6.86336	6.20593	6.37384	6.42303	6.61582	6.71008	6.41842	6.41075	6.66328	6.53231	6.48946
100130889	PSORS1C3	psoriasis susceptibility 1 candidate 3	6.42363	6.44138	6.44945	6.48537	6.47408	6.39118	6.67436	6.36967	6.30964	6.25493	6.27232	6.55304
100130894	VAC14-AS1	VAC14 antisense RNA 1	6.55003	6.39408	6.47176	6.44511	6.49019	6.46387	6.4299	6.71178	6.44081	6.44128	6.47374	6.352
100130950	LOC100130950	uncharacterized LOC100130950	6.65733	6.37558	6.479	6.62737	6.47252	6.70364	6.51421	6.41561	6.50623	6.32713	6.54213	6.60866
100130958	SYCE1L	synaptonemal complex central element protein 1 like	6.47652	6.74868	6.79626	6.50597	6.47908	6.5693	6.3894	6.56273	6.50551	6.36134	6.44273	6.40035
100130967	C6orf99	chromosome 6 open reading frame 99	6.61279	6.38369	6.3974	6.57433	6.44638	6.48202	6.30343	6.55293	6.39406	6.35086	6.30624	6.24627
100130987	LOC100130987	uncharacterized LOC100130987	6.58023	6.6406	6.48002	6.62114	6.49407	6.60643	6.47262	6.40036	6.55292	6.53589	6.62773	6.53315
100130988	SPATA48	spermatogenesis associated 48	6.4374	6.34602	6.44421	6.46712	6.46285	6.41441	6.29834	6.18145	6.42116	6.3076	6.33954	6.46321
100131047	LOC100131047	uncharacterized LOC100131047	6.37385	6.39605	6.33105	6.37494	6.39715	6.37083	6.43276	6.26303	6.24012	6.42919	6.45011	6.39629
100131060	LINC01135	long intergenic non-protein coding RNA 1135	6.27058	6.51344	6.5176	6.3571	6.44112	6.54347	6.41479	6.3947	6.59868	6.41621	6.46159	6.42014
100131094	DPP9-AS1	DPP9 antisense RNA 1	6.66859	6.66223	6.52432	6.4902	6.44856	6.35904	6.38369	6.44055	6.43594	6.62025	6.69493	6.30509
100131137	BSPH1	binder of sperm protein homolog 1	6.66888	6.7836	6.75604	6.57901	6.62347	6.88824	6.58097	6.54611	6.48905	6.4806	6.74144	6.82782
100131138	LINC01405	long intergenic non-protein coding RNA 1405	6.41461	6.62923	6.41493	6.53564	6.32101	6.56081	6.41176	6.57901	6.59998	6.36158	6.44845	6.49393
100131176	WDR86-AS1	WDR86 antisense RNA 1	6.74531	6.60018	6.636	6.51859	6.7053	6.58565	6.5671	6.47688	6.5365	6.60511	6.6947	6.32613
100131187	TSTD1	thiosulfate sulfurtransferase like domain containing 1	6.60209	6.59983	6.59494	6.62433	6.73929	6.68252	6.88119	6.76277	6.56436	6.71871	6.82722	6.7328
100131193	CCDC183-AS1	CCDC183 antisense RNA 1	6.59301	6.44258	6.54081	6.57214	6.53625	6.70299	6.67132	6.48075	6.47022	6.62997	6.61761	6.61448
100131211	NEMP2	nuclear envelope integral membrane protein 2	7.00582	7.0029	7.11944	6.75249	6.59831	6.75556	6.94885	7.34455	6.70482	7.11421	6.90731	7.14688
100131244	ANKRD63	ankyrin repeat domain 63	6.36794	6.30047	6.35227	6.30367	6.47576	6.38571	6.47506	6.42204	6.453	6.41324	6.47237	6.2676
100131390	SP9	Sp9 transcription factor	6.5223	6.458	6.60786	6.48025	6.46584	6.80639	7.02044	6.88396	6.5869	6.57993	6.7248	6.60957
100131439	CD300LD	CD300 molecule like family member d	6.53403	6.3954	6.4699	6.37437	6.44491	6.34249	6.33309	6.42132	6.50645	6.45131	6.53863	6.59167
100131454	DBIL5P	diazepam binding inhibitor-like 5, pseudogene	6.63797	6.31045	6.84194	6.63696	6.82979	6.58206	6.52597	6.69863	6.70198	6.43779	6.61312	6.67927
100131496	LOC100131496	uncharacterized LOC100131496	6.46984	6.62755	6.43501	6.47535	6.52287	6.54578	6.51085	6.77174	6.36366	6.57446	6.71328	6.69136
100131532	LOC100131532	uncharacterized LOC100131532	6.56219	6.60156	6.30423	6.27219	6.48342	6.3664	6.42837	6.46161	6.52758	6.50191	6.53305	6.5162
100131551	LINC00887	long intergenic non-protein coding RNA 887	6.48069	6.6538	6.41116	6.50479	6.47574	6.43192	6.39337	6.55839	6.53985	6.41042	6.44832	6.58245
100131564	CCDC18-AS1	CCDC18 antisense RNA 1	6.52496	6.32952	6.36464	6.46488	6.40252	6.35879	6.58118	6.47702	6.34788	6.65611	6.3207	6.29689
100131655	ZNF236-DT	ZNF236 divergent transcript	6.87892	6.77734	6.6643	6.82779	6.83154	6.62456	6.70292	6.7717	6.64996	6.63731	6.67961	6.64847
100131726	FAM83A-AS1	FAM83A antisense RNA 1	6.57295	6.55213	6.8525	6.51126	6.57733	6.60726	6.57994	6.40693	6.36704	6.3933	6.60047	6.35956
100131733	USP30-AS1	USP30 antisense RNA 1	6.71473	6.51425	6.26626	7.1403	6.29544	6.50394	6.5886	6.88436	6.71937	6.76411	6.72994	6.69815
100131755	ARMCX4	armadillo repeat containing X-linked 4	6.34254	6.38473	6.49556	6.50157	6.48515	6.45132	6.51911	6.58052	6.35545	6.47726	6.39355	6.46936
100131801	PET100	PET100 homolog	10.9376	10.7385	10.5491	10.9938	11.2871	11.1354	10.9851	10.8414	10.9153	10.5025	10.7698	10.9503
100131816	UBE2DNL	ubiquitin conjugating enzyme E2 D N-terminal like (pseudogene)	6.45043	6.37779	6.30907	6.35145	6.64384	6.31381	6.43627	6.50921	6.29681	6.46004	6.31603	6.3488
100131825	CADM3-AS1	CADM3 antisense RNA 1	6.29462	6.34929	6.76634	6.36515	6.19911	6.20892	6.37862	6.29554	6.40164	6.49148	6.53853	6.58498
100131827	ZNF717	zinc finger protein 717	6.92351	6.63806	6.92678	6.48478	6.54949	6.78399	6.99262	6.88662	6.87311	6.47606	6.53686	6.59648
100131897	INSYN2B	inhibitory synaptic factor family member 2B	6.50122	6.59298	6.62301	6.54239	6.64821	6.5562	6.62927	6.78223	6.49339	6.56822	6.42143	6.46529
100131902	KRTAP25-1	keratin associated protein 25-1	6.44861	6.37438	6.43733	6.31851	6.41068	6.40126	6.30358	6.56989	6.50356	6.33355	6.56821	6.47423
100131980	ZNF705G	zinc finger protein 705G	6.63142	6.99927	6.90391	6.7754	6.75262	6.90663	6.65641	6.76671	6.77291	6.54862	6.72884	6.90876
100132101	HERC2P7	hect domain and RLD 2 pseudogene 7	6.56908	6.4269	6.59623	6.45019	6.55106	6.41952	6.51391	6.47421	6.59753	6.58168	6.69134	6.60459
100132146	FAM240A	family with sequence similarity 240 member A	6.25099	6.3666	6.42117	6.23777	6.92199	6.70207	6.43868	6.41545	6.55097	6.39059	6.44581	6.39065
100132215	LOC100132215	uncharacterized LOC100132215	6.45739	6.30811	6.31171	6.49191	6.245	6.31783	6.33838	6.33886	6.49125	6.46246	6.41077	6.50201
100132234	LINC00543	long intergenic non-protein coding RNA 543	6.37857	6.38536	6.64297	6.58537	6.73508	6.31121	6.25638	6.48642	6.40375	6.33739	6.33174	6.572
100132273	NDUFA6-DT	NDUFA6 divergent transcript	6.4166	6.44449	6.46455	6.45837	6.52433	6.34401	6.324	6.4719	6.50474	6.39853	6.49092	6.47642
100132288	TEKT4P2	tektin 4 pseudogene 2	6.80591	6.70526	6.70683	6.9238	6.76525	6.85114	6.68746	6.81293	6.7115	6.78228	6.5492	6.71088
100132354	LINC01512	long intergenic non-protein coding RNA 1512	6.63043	6.76921	6.80931	6.3643	6.68708	6.65852	6.30653	6.91132	6.49381	6.90567	6.51055	6.70673
100132356	LOC100132356	uncharacterized LOC100132356	6.49539	6.43119	6.29547	6.42105	6.2814	6.36586	6.30652	6.52404	6.4109	6.38631	6.33668	6.39663
100132386	KRTAP4-9	keratin associated protein 4-9	6.41635	6.46211	6.41193	6.37496	6.29149	6.23549	6.34917	6.22733	6.33697	6.34619	6.48866	6.39749
100132396	ZNF705B	zinc finger protein 705B	6.5902	6.46186	6.5114	6.54011	6.67672	6.41987	6.40419	6.45937	6.41981	6.39343	6.26465	6.34204
100132403	FAM157B	family with sequence similarity 157 member B	6.24039	6.37267	6.61638	6.33341	6.33466	6.45728	6.42539	6.37169	6.23197	6.43778	6.34786	6.50701
100132463	CLDN24	claudin 24	6.33908	6.27183	6.40406	6.45666	6.48077	6.63792	6.54414	6.51648	6.35953	6.44439	6.44371	6.43202
100132476	KRTAP4-7	keratin associated protein 4-7	6.48064	6.55646	6.49847	6.5528	6.60189	6.58019	6.40406	6.61135	6.38005	6.4666	6.3867	6.34246
100132526	FGD5P1	FYVE, RhoGEF and PH domain containing 5 pseudogene 1	6.68023	6.71674	6.58533	6.356	6.36149	6.75773	6.78522	6.69746	6.5433	6.67103	6.59673	6.51019
100132565	GOLGA8F	golgin A8 family member F	6.42278	6.54287	6.50091	6.54769	6.34899	6.70117	6.31542	6.49144	6.3284	6.39017	6.42169	6.39619
100132707	PAXIP1-AS2	PAXIP1 antisense RNA 2	6.87028	6.61031	6.53655	6.95305	6.9521	6.75571	6.39808	6.54607	6.54203	6.63185	6.70175	6.67264
100132708	CYP4F30P	cytochrome P450 family 4 subfamily F member 30, pseudogene	6.39235	6.82022	6.39737	6.56329	6.57359	6.52513	6.37027	6.45773	6.39373	6.4136	6.61721	6.53594
100132774	KDM4A-AS1	KDM4A antisense RNA 1	7.9685	8.02966	7.92096	7.72605	7.42593	7.5723	7.40712	7.41384	7.5191	8.12361	8.21674	8.20865
100132781	LOC100132781	cyclin Y like 1 pseudogene	6.50159	6.34899	6.46734	6.81039	6.29364	6.38391	6.46559	6.47482	6.37804	6.18265	6.31261	6.31435
100132891	MSC-AS1	MSC antisense RNA 1	6.39776	6.55466	6.45076	6.58542	6.50034	6.29112	6.4743	6.34204	6.42533	6.3866	6.46672	6.49409
100132916	SHISAL2B	shisa like 2B	6.66903	6.41859	6.63666	6.36719	6.63287	6.73065	6.45407	6.72882	6.32542	6.50089	6.33838	6.54067
100132923	FAM66D	family with sequence similarity 66 member D	6.32775	6.33815	6.31723	6.22855	6.48918	6.32052	6.29237	6.27721	6.30718	6.58004	6.35882	6.32001
100132967	FAM223A	family with sequence similarity 223 member A	6.48926	6.55019	6.60388	6.53603	6.49404	6.52186	6.55816	6.61513	6.54771	6.45621	6.50692	6.52831
100133091	LOC100133091	uncharacterized LOC100133091	6.32765	6.44461	6.56707	6.54483	6.51287	6.46428	6.5312	6.56196	6.44667	6.44438	6.41539	6.38058
100133190	ADIRF-AS1	ADIRF antisense RNA 1	6.67463	6.49071	6.39977	6.84031	6.86272	6.86079	6.63983	6.85265	6.63214	6.34046	6.40285	6.26905
100133205	LINC00240	long intergenic non-protein coding RNA 240	6.31728	6.40436	6.36024	6.27401	6.27712	6.3214	6.45095	6.35766	6.38235	6.4174	6.64808	6.51191
100133286	LOC100133286	uncharacterized LOC100133286	6.56859	6.28846	6.45575	6.54369	6.5886	6.45974	6.37922	6.3625	6.45842	6.42521	6.33629	6.19709
100133308	RSU1P2	Ras suppressor protein 1 pseudogene 2	6.71014	6.46246	6.65036	6.40545	6.51293	6.63158	6.61738	6.43426	6.39479	6.46245	6.57023	6.62503
100133461	LINC02171	long intergenic non-protein coding RNA 2171	6.29692	6.30467	6.86203	6.51065	6.33672	6.31932	6.409	6.55127	6.20992	6.56709	6.34878	6.37526
100133612	LINC01134	long intergenic non-protein coding RNA 1134	6.4168	6.63027	6.55224	6.41579	6.6213	6.44469	6.62034	6.45651	6.4712	6.51954	6.47518	6.47122
100133669	LY6E-DT	LY6E divergent transcript	6.43802	6.72585	6.76998	6.51167	6.88448	6.83104	6.89396	6.43164	6.63676	6.45892	6.58869	6.75406
100133920	LOC100133920	methylenetetrahydrofolate dehydrogenase (NADP+ dependent) 1 like pseudogene	6.93187	6.6414	6.84831	7.24882	7.21978	7.34638	7.73106	7.72401	7.64153	7.37	7.31839	7.28743
100133941	CD24	CD24 molecule	6.5362	6.41475	6.45167	9.1656	9.08979	9.48672	6.45723	6.37512	6.4317	6.66144	6.66626	6.78982
100133957	UXT-AS1	UXT antisense RNA 1	6.43155	6.35586	6.3988	6.42106	6.52532	6.37116	6.34404	6.40108	6.50206	6.43228	6.43782	6.3949
100133985	LINC01816	long intergenic non-protein coding RNA 1816	6.37451	6.55852	6.40019	6.46251	6.65715	6.44047	6.78921	6.50179	6.59477	6.39712	6.331	6.69298
100133991	MAP3K14-AS1	MAP3K14 antisense RNA 1	6.52706	6.40723	6.53225	6.42944	6.28478	6.50339	6.52871	6.27905	6.55418	6.62468	6.60698	6.58488
100134229	KDM7A-DT	KDM7A divergent transcript	6.59602	6.47911	6.50655	6.59531	6.65557	6.53427	7.2822	6.5339	6.49934	6.60779	6.40343	6.59251
100134259	LINC01119	long intergenic non-protein coding RNA 1119	6.43048	6.45257	6.48806	7.18669	7.2113	7.16385	6.64434	6.66958	6.80137	6.57536	6.66143	6.56694
100134317	LOC100134317	uncharacterized LOC100134317	6.28019	6.42388	6.20199	6.7246	6.47131	6.49822	6.46164	6.21221	6.30666	6.40828	6.43214	6.63117
100134368	LOC100134368	uncharacterized LOC100134368	6.57546	6.42496	6.43919	6.54771	6.55102	6.86468	6.6913	6.71203	6.60514	6.81372	6.50774	6.52067
100134713	NDUFB2-AS1	NDUFB2 antisense RNA 1	6.40586	6.44698	6.15703	6.5121	6.42167	6.33075	6.54248	6.5361	6.61491	6.48132	6.41393	6.46087
100134868	LOC100134868	uncharacterized LOC100134868	8.72775	8.76311	8.71054	9.1637	9.10813	9.26895	8.45471	8.74018	8.6621	9.03388	8.93078	8.82037
10014	HDAC5	histone deacetylase 5	6.35978	6.55989	6.58587	6.69762	6.71383	6.4952	6.65912	6.52501	6.75512	6.56983	6.40039	6.68293
100141515	C17orf99	chromosome 17 open reading frame 99	6.48802	6.65424	6.85243	6.5224	6.65505	6.44996	6.42403	6.36346	6.48938	6.47235	6.37036	6.52761
100144596	LINC00029	long intergenic non-protein coding RNA 29	6.69987	6.6111	6.64839	6.3852	6.3794	6.65693	6.45859	6.90723	6.58879	6.61703	6.6097	6.58311
100144603	CHKB-DT	CHKB divergent transcript	6.68958	6.61282	6.82129	6.85112	6.79986	6.70898	6.5453	6.68703	6.56373	6.69321	6.54742	6.74942
100144604	LINC00930	long intergenic non-protein coding RNA 930	6.63935	6.37302	6.6025	6.38137	6.32092	6.7546	6.54766	6.51431	6.45242	6.56089	6.61632	6.45608
100144748	KLLN	killin, p53 regulated DNA replication inhibitor	7.3329	7.27363	7.22128	7.21289	6.86769	6.86911	7.03305	7.06571	7.46129	7.44053	7.4503	7.25079
10015	PDCD6IP	programmed cell death 6 interacting protein	8.69631	8.68575	8.37216	8.37955	8.25194	8.15061	7.43083	7.229	7.20813	7.73478	7.55551	7.61633
100151683	RNU4ATAC	RNA, U4atac small nuclear (U12-dependent splicing)	6.93193	7.12263	7.03982	7.02716	6.85119	6.83616	6.80277	6.71186	6.89745	7.78891	8.27995	8.4778
100151684	RNU6ATAC	RNA, U6atac small nuclear (U12-dependent splicing)	6.47843	6.65184	6.58015	6.55889	6.60097	6.80337	6.56333	6.56351	6.52912	6.71685	6.83606	6.92441
10016	PDCD6	programmed cell death 6	12.0527	11.957	12.0917	11.349	11.2708	11.3097	11.9432	11.7665	11.8563	11.8141	11.7922	11.88
100169750	PRINS	psoriasis associated non-protein coding RNA induced by stress	6.55626	6.48774	6.47077	6.50703	6.63836	6.49425	6.59579	6.46368	6.47582	6.46922	6.46133	6.46823
100169752	TEX36-AS1	TEX36 antisense RNA 1	6.45273	6.38306	6.51285	6.4412	6.38327	6.44257	6.29787	6.39049	6.45064	6.34323	6.46021	6.45178
100169851	PATE3	prostate and testis expressed 3	7.65362	7.64112	7.76482	7.5357	7.55247	7.66624	7.98105	7.73325	7.79686	7.772	7.68562	8.15369
100169989	DBIL5P2	diazepam binding inhibitor-like 5 pseudogene 2	6.34348	6.43316	6.38896	6.3654	6.43489	6.56159	6.3779	6.38252	6.26427	6.5682	6.63096	6.33688
10017	BCL2L10	BCL2 like 10	6.36144	6.55018	6.59449	6.30381	6.35748	6.46105	6.53868	6.33134	6.29879	6.51139	6.52633	6.45226
100170222	SNAR-I	small NF90 (ILF3) associated RNA I	6.38201	6.35696	6.37696	6.57209	6.44196	6.39853	6.54546	6.37138	6.4444	6.31102	6.28393	6.50575
100170229	SRRM5	serine/arginine repetitive matrix 5	6.40588	6.8768	6.38895	6.60675	6.65029	6.60595	6.63323	6.49027	6.77888	6.54971	6.88876	6.64232
100170765	ERICH4	glutamate rich 4	6.36114	6.47321	6.38799	6.39926	6.41737	6.44266	6.48532	6.55685	6.34118	6.44308	6.35532	6.40477
100170841	EPOP	elongin BC and polycomb repressive complex 2 associated protein	7.20477	7.2979	7.12424	7.64782	7.45614	7.43497	7.57818	7.55951	7.82339	8.03278	7.87367	7.92077
10018	BCL2L11	BCL2 like 11	6.51062	6.38018	6.43198	6.3185	6.31541	6.26864	6.44752	6.58188	6.65676	6.87402	6.7026	6.69912
100188893	TOMM6	translocase of outer mitochondrial membrane 6	11.4034	11.3681	11.4034	11.2116	11.2159	11.1193	12.1617	12.0036	11.9675	12.038	12.0455	12.143
100188953	LINC00092	long intergenic non-protein coding RNA 92	7.35541	7.10487	7.10716	7.15477	6.98139	7.07315	7.21044	7.37865	7.34579	7.19931	7.14744	7.39767
100188954	DNMBP-AS1	DNMBP antisense RNA 1	6.28746	6.41521	6.47315	6.40442	6.36097	6.2895	6.25314	6.63018	6.40944	6.31635	6.34479	6.34184
100189589	DCTN1-AS1	DCTN1 antisense RNA 1	6.74787	6.46719	6.59664	6.62711	6.53824	6.35987	6.58789	6.58085	6.486	6.56519	6.43428	6.73376
10019	SH2B3	SH2B adaptor protein 3	11.1099	11.3544	11.3188	10.3022	10.4052	10.3937	11.1283	11.1944	11.3755	11.3026	10.9186	10.8441
100190938	RAMP2-AS1	RAMP2 antisense RNA 1	12.1982	12.5339	12.4619	12.6668	12.6727	12.6355	11.7186	12.4137	12.1594	12.5788	12.0694	12.0734
100190939	TPT1-AS1	TPT1 antisense RNA 1	7.29577	7.48991	7.36098	6.96802	6.89559	6.79297	7.0799	6.98902	7.53165	7.60128	7.33323	7.45103
100190986	LOC100190986	uncharacterized LOC100190986	7.70219	7.80237	7.7408	7.55119	7.43868	7.40105	7.0786	7.16644	7.39113	7.6171	7.6706	7.53939
100191040	C2CD4D	C2 calcium dependent domain containing 4D	6.44228	6.4191	6.48429	6.32466	6.41057	6.73919	6.43402	6.4596	6.53974	6.36362	6.47623	6.58954
100192204	PPIAP30	peptidylprolyl isomerase A pseudogene 30	7.34708	7.15127	7.26296	7.05613	7.13086	7.20371	7.3346	7.2708	7.38243	7.69656	7.83371	7.71064
100192378	ZFHX4-AS1	ZFHX4 antisense RNA 1	6.55645	6.42498	6.37092	6.78221	6.39591	6.55707	6.43859	6.36619	6.38984	6.58133	6.56422	6.30249
100192386	FLJ16779	uncharacterized LOC100192386	6.79793	7.05874	6.85173	6.34811	6.25085	6.44029	6.41218	6.45685	6.47448	6.54659	6.38239	6.48978
100192420	LINC01634	long intergenic non-protein coding RNA 1634	6.55191	6.51656	6.73414	6.52732	6.55916	6.66636	6.63237	6.65475	6.82656	6.49569	6.58393	6.50183
1002	CDH4	cadherin 4	6.44084	6.51859	6.45198	8.42579	8.4693	8.24426	6.29311	6.48866	6.50216	6.57538	6.55057	6.7103
10020	GNE	glucosamine (UDP-N-acetyl)-2-epimerase/N-acetylmannosamine kinase	8.40625	8.34578	8.34282	9.13877	8.92595	8.91557	9.53798	9.82101	9.5721	9.71727	9.71724	9.55059
10021	HCN4	hyperpolarization activated cyclic nucleotide gated potassium channel 4	6.55077	6.74756	6.6138	6.71955	6.91052	6.76113	6.56393	6.35262	6.49188	6.74872	6.74947	6.60228
100216001	MANCR	mitotically associated long non coding RNA	6.46746	6.43469	6.49903	8.42201	8.26316	8.2203	6.59597	6.61483	6.61317	6.83187	6.41534	6.3359
100216479	FAR2P2	fatty acyl-CoA reductase 2 pseudogene 2	6.38059	6.40989	6.60601	6.4424	6.59005	6.33051	6.33411	6.55116	6.59535	6.41278	6.51145	6.34689
100216545	KMT2E-AS1	KMT2E antisense RNA 1	6.62988	6.59279	6.65805	6.62088	6.45286	6.63154	6.50544	6.32263	6.4432	6.45993	6.60356	6.57805
10022	INSL5	insulin like 5	6.70513	6.34599	6.21148	6.59467	6.75705	6.5496	6.44791	6.64305	6.65623	6.69743	6.61124	6.53757
10023	FRAT1	FRAT1, WNT signaling pathway regulator	6.5367	6.45832	6.42451	6.34885	6.81336	6.56363	6.49746	6.35731	6.3162	6.67013	6.3593	6.71432
100233209	PCED1B-AS1	PCED1B antisense RNA 1	6.47735	6.56498	6.5318	6.43029	6.41606	6.3996	6.29302	6.41029	6.37216	6.46755	6.57371	6.36704
10024	TROAP	trophinin associated protein	8.73365	8.7573	8.70146	8.97249	8.79438	8.86795	8.60109	8.47028	8.52001	8.16922	8.2047	8.18002
10025	MED16	mediator complex subunit 16	9.64939	9.92702	9.61883	10.1923	10.0991	10.1119	10.0253	10.1815	10.1963	9.41417	9.07671	9.14672
10026	PIGK	phosphatidylinositol glycan anchor biosynthesis class K	9.96876	10.1033	9.89264	9.91193	9.87061	9.95512	9.76614	9.65152	9.65602	10.4378	10.4176	10.305
100271715	ARHGEF33	Rho guanine nucleotide exchange factor 33	6.44208	6.39945	6.50651	6.25411	6.28523	6.36097	6.43152	6.71206	6.52736	6.51848	6.67119	6.577
100271846	ERVV-2	endogenous retrovirus group V member 2, envelope	6.58021	6.34268	6.39432	6.57133	6.39598	6.3878	6.53334	6.41484	6.43503	6.47205	6.43322	6.59662
100272147	CMC4	C-X9-C motif containing 4	9.95566	10.1461	9.93176	9.40235	9.42093	9.63017	9.00487	8.74266	8.59475	9.1478	9.39296	9.41211
100272228	LINC00894	long intergenic non-protein coding RNA 894	6.39765	6.29955	6.51097	6.70332	6.3384	6.48556	6.26271	6.32184	6.35724	6.59447	6.31498	6.41238
100287225	LINC01630	long intergenic non-protein coding RNA 1630	6.42896	6.57546	6.58781	6.44065	6.75675	6.56824	6.84349	6.81011	6.46599	6.53858	6.4586	6.64275
100287227	TIPARP-AS1	TIPARP antisense RNA 1	6.4449	6.5309	6.42205	6.30278	6.44844	6.33826	6.40206	6.39327	6.40093	6.39884	6.42986	6.69991
100287284	MANSC4	MANSC domain containing 4	6.22135	6.41857	6.51909	6.63316	6.56491	6.45092	6.53779	6.62603	6.34483	6.62742	6.55198	6.31393
100287362	PRSS46P	serine protease 46, pseudogene	6.41875	6.52208	6.3839	6.52109	6.5349	6.4948	6.44343	6.58117	6.39873	6.56084	6.36247	6.55814
100287366	OSTM1-AS1	OSTM1 antisense RNA 1	6.3469	6.31505	6.62503	6.47393	6.60808	6.36692	6.35255	6.40723	6.43968	6.46103	6.80012	6.41768
100287569	LINC00173	long intergenic non-protein coding RNA 173	6.78312	6.31205	6.54954	6.52559	6.45918	6.6773	6.67124	6.4948	6.57494	6.45137	6.4396	6.55228
100287704	LOC100287704	uncharacterized LOC100287704	6.34609	6.57141	6.42594	6.20883	6.31485	6.53108	6.40755	6.36734	6.29913	6.33935	6.29094	6.47065
100287792	LOC100287792	uncharacterized LOC100287792	6.32142	6.23679	6.44742	6.286	6.30615	6.30616	6.52007	6.45359	6.54212	6.3278	6.4602	6.31482
100287896	LOC100287896	uncharacterized LOC100287896	6.80911	6.44761	6.49819	6.35848	6.4161	6.38777	6.4891	6.47614	6.75579	6.67029	6.3868	6.47186
100287898	TTC34	tetratricopeptide repeat domain 34	6.29035	6.5375	6.46924	6.45874	6.67654	6.34914	6.39983	6.4606	6.73079	6.91322	6.62799	6.64124
100287902	LGALS8-AS1	LGALS8 antisense RNA 1	6.26592	6.23541	6.58133	6.3538	6.29282	6.45229	6.32001	6.2924	6.45486	6.34442	6.52565	6.44036
100287932	TIMM23	translocase of inner mitochondrial membrane 23	9.85429	9.67247	9.76212	9.10103	9.08363	9.12729	10.0607	9.26857	9.50126	10.3618	10.3135	10.5044
100288122	LDLRAD4-AS1	LDLRAD4 antisense RNA 1	6.42154	6.39886	6.52972	6.4491	6.68342	6.53161	6.56243	6.5267	6.43131	6.59459	6.63812	6.58766
100288208	LOC100288208	uncharacterized LOC100288208	6.62178	6.57612	6.46597	6.40409	6.60651	6.37073	6.53362	6.72892	6.62635	6.49253	6.44938	6.34188
100288287	KRTAP22-2	keratin associated protein 22-2	6.33007	6.4517	6.46117	6.40918	6.30558	6.43946	6.45627	6.23695	6.43736	6.25424	6.41483	6.38409
100288323	KRTAP21-3	keratin associated protein 21-3	6.71349	6.31145	6.62599	6.41697	6.388	6.5059	6.27397	6.41296	6.35904	6.23689	6.39851	6.26931
100288413	ERVMER34-1	endogenous retrovirus group MER34 member 1, envelope	6.452	6.68077	6.39204	6.4427	6.48697	6.5185	6.46482	6.24012	6.4181	6.3698	6.56488	6.38487
100288615	WHAMMP1	WAS protein homolog associated with actin, golgi membranes and microtubules pseudogene 1	6.2799	6.54723	6.59229	6.47582	6.63689	6.36838	6.40489	6.47822	6.61781	6.42547	6.44249	6.43906
100288637	LOC100288637	OTU deubiquitinase 7A pseudogene	6.37685	6.5471	6.62359	6.37878	6.49896	6.41741	6.6946	6.57932	6.39485	6.58079	6.46321	6.6069
100288801	FRG2C	FSHD region gene 2 family member C	6.34127	6.26683	6.32077	6.54806	6.25947	6.29075	6.36251	6.50292	6.49839	6.43912	6.34305	6.65453
100288966	LOC100288966	POTE ankyrin domain family member D-like	6.28188	6.47896	6.37601	6.37604	6.23899	6.40564	6.41035	6.4289	6.40948	6.50126	6.27321	6.28641
100288974	BMS1P21	BMS1, ribosome biogenesis factor pseudogene 21	6.70529	6.49221	6.49257	6.30178	6.42582	6.65942	6.4087	6.49594	6.53933	6.57293	6.49359	6.44932
100289019	SLC25A25-AS1	SLC25A25 antisense RNA 1	6.91885	6.96299	7.05582	7.18844	7.11117	6.97027	6.66701	6.63069	7.10336	6.98518	6.7268	6.90491
100289087	TSPY10	testis specific protein Y-linked 10	6.50194	6.4047	6.54695	6.49101	6.51698	6.27657	6.36295	6.35536	6.41805	6.37673	6.38667	6.31414
100289178	GNG12-AS1	GNG12, DIRAS3 and WLS antisense RNA 1	6.36253	6.44896	6.46865	6.57359	6.51713	6.34966	6.54027	6.45007	6.45345	6.33402	6.4375	6.34608
100289410	MCF2L-AS1	MCF2L antisense RNA 1	7.09894	7.01353	6.7554	6.46921	6.50191	6.50901	8.4819	8.41431	8.43448	6.63554	6.68839	6.68877
100289635	ZNF605	zinc finger protein 605	6.81175	6.54667	6.77681	6.92305	7.11971	6.95586	6.77196	6.4753	6.53102	6.75013	6.79519	6.71193
100289656	LOC100289656	Dexi homolog (mouse) pseudogene	6.46843	6.45334	6.72504	6.53562	6.73265	6.56154	6.50343	6.70646	6.59456	6.64615	6.45157	6.50665
1003	CDH5	cadherin 5	6.34475	6.55262	6.45499	6.40559	6.4533	6.46534	6.42895	6.35614	6.33207	6.24209	6.41804	6.34561
100316904	SAP25	Sin3A associated protein 25	7.52288	7.59754	7.62181	7.09043	6.95554	7.04657	7.25177	6.97152	7.1426	7.32455	6.97059	6.94067
10036	CHAF1A	chromatin assembly factor 1 subunit A	7.40001	7.48433	7.43009	7.3795	7.29626	7.33728	7.45077	7.26162	7.35043	7.35443	7.48704	7.37118
10038	PARP2	poly(ADP-ribose) polymerase 2	8.67301	8.52937	8.38341	9.01443	8.93412	9.17471	8.81667	8.91727	8.66989	8.54812	8.51246	8.52406
10039	PARP3	poly(ADP-ribose) polymerase family member 3	9.60645	9.28047	9.16916	9.74758	9.74418	9.78508	8.79613	8.56697	8.79313	8.53941	8.50229	8.68336
1004	CDH6	cadherin 6	6.5135	6.39018	6.35552	6.53684	6.44147	6.59881	6.38033	6.4215	6.46888	6.39159	6.34006	6.59175
10040	TOM1L1	target of myb1 like 1 membrane trafficking protein	7.39614	7.35323	7.51031	6.71153	6.92009	6.93889	7.33425	7.22719	7.31931	7.4799	7.43927	7.55865
10042	HMGXB4	HMG-box containing 4	7.54714	7.60892	7.76875	7.30343	7.02179	7.15406	7.23233	7.15239	7.10968	7.61141	7.79558	7.67121
10043	TOM1	target of myb1 membrane trafficking protein	10.2341	10.2006	10.32	9.13524	9.11291	9.00239	8.545	8.4124	8.74472	9.35506	9.34049	9.28748
10044	SH2D3C	SH2 domain containing 3C	6.3271	6.4074	6.38041	6.3619	6.3122	6.31161	6.34885	6.45274	6.42591	6.29338	6.4199	6.66409
10045	SH2D3A	SH2 domain containing 3A	6.32907	6.35554	6.48627	6.35031	6.54121	6.37579	6.3929	6.49815	6.43388	6.57321	6.40652	6.40015
10046	MAMLD1	mastermind like domain containing 1	9.17999	9.03423	9.1681	7.77469	8.00566	7.75741	7.69409	8.03563	8.0135	8.46761	8.40894	8.36058
100462977	MTRNR2L1	MT-RNR2 like 1	9.32124	9.7529	9.46218	9.01102	9.62361	9.67685	8.59895	8.37059	8.40867	9.09885	8.94782	9.07774
10047	CST8	cystatin 8	6.42076	6.39714	6.40588	6.37301	6.30292	6.48712	6.27154	6.49822	6.50744	6.87495	6.53299	6.46945
10048	RANBP9	RAN binding protein 9	7.2592	7.18497	7.10176	6.91168	6.89504	7.07502	7.18377	7.41276	7.29142	7.19566	7.24979	7.16385
10049	DNAJB6	DnaJ heat shock protein family (Hsp40) member B6	9.97027	10.1223	10.1731	9.76614	9.69497	9.76212	10.5538	10.261	10.2088	10.2984	10.3575	10.4676
1005	CDH7	cadherin 7	6.72107	6.4659	6.58279	6.41254	6.53768	6.48101	6.5484	6.59523	6.75556	6.64208	6.5856	6.29013
10050	SLC17A4	solute carrier family 17 member 4	6.39247	6.43088	6.40421	6.42397	6.28537	6.35275	6.62281	6.55984	6.72991	6.45191	6.44675	6.48718
100500938	CCDC179	coiled-coil domain containing 179	6.31221	6.38226	6.36827	6.7364	6.55419	6.46563	6.37261	6.46125	6.3231	6.62093	6.37215	6.6169
100505478	TEX48	testis expressed 48	6.48335	6.46105	6.45514	6.57666	6.57328	6.42438	6.47249	6.36324	6.29227	6.35083	6.28581	6.56276
100505495	PCAT19	prostate cancer associated transcript 19	6.6273	6.22583	6.27194	6.54204	6.39962	6.56216	6.36814	6.36913	6.5796	6.52874	6.63101	6.45657
100505502	LOC100505502	putative UPF0607 protein FLJ37424	6.34567	6.41396	6.27815	6.5251	6.46276	6.25727	6.3032	6.26334	6.36716	6.23995	6.41609	6.34559
100505591	LRRC3C	leucine rich repeat containing 3C	6.7421	6.49174	6.45066	6.40555	6.48025	6.51067	6.47659	6.66293	6.44427	6.44951	6.48972	6.57246
100505619	LINC00919	long intergenic non-protein coding RNA 919	6.35352	6.46753	6.40053	6.48551	6.3967	6.52103	6.29847	6.60633	6.48809	6.35255	6.38267	6.2972
100505679	UBE2Q2L	ubiquitin conjugating enzyme E2 Q2 like	6.47713	6.54194	6.44637	6.77524	6.4142	6.42183	7.02027	6.7125	6.4566	6.32317	6.45684	6.64295
100505702	LINC01094	long intergenic non-protein coding RNA 1094	6.38879	6.52336	6.38277	6.67881	6.48261	6.33504	6.27221	6.5527	6.41803	6.48109	6.32718	6.33006
100505705	SDIM1	stress responsive DNAJB4 interacting membrane protein 1	6.97561	6.92242	6.67704	6.72747	6.4434	6.4379	6.81954	7.10367	6.91543	7.323	7.21029	7.25698
100505715	LOC100505715	uncharacterized LOC100505715	7.14002	7.21887	7.48482	8.0362	8.14083	8.16922	7.60085	7.29173	7.41199	7.0188	7.18721	7.33748
100505716	LOC100505716	uncharacterized LOC100505716	6.27727	6.52522	6.56712	6.39717	6.42995	6.62442	6.33144	6.24177	6.42361	6.3838	6.53091	6.34724
100505741	SPATA1	spermatogenesis associated 1	6.34502	6.37071	6.30436	6.34432	6.37629	6.52682	6.38732	6.30471	6.4626	6.25615	6.3244	6.58429
100505753	KRTAP16-1	keratin associated protein 16-1	6.47546	6.57376	6.32057	6.52001	6.48761	6.38118	6.3698	6.6568	6.56514	6.40703	6.59202	6.47667
100505768	LINC01364	long intergenic non-protein coding RNA 1364	6.51189	6.6415	6.6729	6.6002	6.75776	6.53798	6.60558	6.79201	6.76818	6.7004	6.44104	6.46911
100505881	MAGI2-AS3	MAGI2 antisense RNA 3	8.05323	8.33168	8.2216	7.66307	7.89261	7.81317	6.2907	6.69053	6.52356	6.3323	6.4664	6.6648
100505929	LINC01549	long intergenic non-protein coding RNA 1549	7.23279	7.08208	6.81708	6.74595	6.74229	6.61996	6.62575	6.51707	6.62106	6.73009	6.88955	6.78552
100506033	PTOV1-AS1	PTOV1 antisense RNA 1	6.51071	6.42021	6.51492	6.49848	6.86668	6.4241	6.7317	6.61492	6.59045	6.51312	6.40815	6.5529
100506035	LINC00989	long intergenic non-protein coding RNA 989	6.80629	6.92265	6.94348	7.1123	7.09366	6.97452	6.88955	6.99622	6.82334	7.10057	6.91506	6.94193
100506049	LRRC72	leucine rich repeat containing 72	6.69552	6.61517	6.5538	6.50464	6.42302	6.67524	6.74396	6.68578	6.78797	6.58848	6.52549	6.49614
100506070	RBFADN	RBFA downstream neighbor	6.4473	6.34543	6.82001	6.46403	6.42049	6.44825	6.37666	6.44303	6.31512	6.47299	6.49745	6.25404
100506084	ARL17B	ADP ribosylation factor like GTPase 17B	6.72492	6.62081	6.76411	7.11101	6.96536	6.87794	7.46459	7.2582	7.43497	6.7912	6.87108	6.91471
100506085	LINC02275	long intergenic non-protein coding RNA 2275	6.77373	6.69396	6.68166	6.64991	6.51463	6.64758	6.69748	6.40844	6.49203	6.60371	6.51538	6.70945
100506144	TMEM35B	transmembrane protein 35B	7.63963	7.59854	7.64374	7.78178	7.76286	8.13557	7.6938	7.82377	7.88173	7.96203	8.21412	8.12609
100506164	HSFX1	heat shock transcription factor family, X-linked 1	6.44111	6.70624	6.33287	6.51321	6.3666	6.495	6.70698	6.30263	6.55214	6.42356	6.47443	6.27815
100506368	LOC100506368	uncharacterized LOC100506368	6.61024	6.70898	6.5549	6.63364	7.18463	6.85698	6.75295	6.67125	6.59611	7.02915	6.67672	6.70952
100506376	TTLL10-AS1	TTLL10 antisense RNA 1	6.47521	6.5393	6.62555	6.62987	6.84081	6.52653	6.56035	6.4129	6.46527	6.43042	6.32962	6.48343
100506393	LINC02398	long intergenic non-protein coding RNA 2398	6.49268	6.215	6.49219	6.39243	6.3604	6.35677	6.4356	6.55651	6.48981	6.33661	6.49524	6.33003
100506422	LOC100506422	putative deoxyuridine 5'-triphosphate nucleotidohydrolase-like protein FLJ16323	6.44278	6.51143	6.42649	6.40638	6.60698	6.54354	6.47979	6.37646	6.62596	6.46531	6.35792	6.40869
100506650	C17orf112	chromosome 17 open reading frame 112	6.52214	6.35651	6.33996	6.48263	6.60819	6.48455	6.5599	6.36669	6.30791	6.55054	6.35527	6.40388
100506658	OCLN	occludin	6.34831	6.54707	6.38758	6.67971	6.27335	6.45174	6.68384	6.66297	6.4816	6.58351	6.5998	6.75335
100506668	NRAV	negative regulator of antiviral response	7.34113	7.2623	7.35635	7.80193	7.64003	7.68539	7.28874	7.53811	7.48108	7.62363	7.66054	7.49748
100506736	SLFN12L	schlafen family member 12 like	6.40383	6.47443	6.34141	6.41079	6.33437	6.41427	6.45758	6.54177	6.42585	6.52475	6.26458	6.30489
100506742	CASP12	caspase 12 (gene/pseudogene)	6.4558	6.29042	6.39379	6.74139	6.45621	6.31087	6.48865	6.43485	6.50714	6.42537	6.4588	6.41232
100506810	LINC01132	long intergenic non-protein coding RNA 1132	6.40515	6.71014	6.37551	6.58148	6.40844	6.70513	6.53718	6.54093	6.43247	6.49063	6.57392	6.64168
100506815	FOXP1-IT1	FOXP1 intronic transcript 1	6.58522	6.82281	6.78029	6.7746	6.75686	6.62999	6.4824	6.24964	6.34296	6.82798	6.53037	6.69332
100506840	IQCF4	IQ motif containing F5 pseudogene	6.49277	6.44372	6.44482	6.41847	6.44392	6.35627	6.4634	6.43893	6.63825	6.45409	6.50489	6.45144
100506866	TTN-AS1	TTN antisense RNA 1	6.30865	6.49087	6.30407	6.43695	6.40229	6.28337	6.42045	6.55332	6.46134	6.3817	6.3913	6.33998
100506874	LINC00933	long intergenic non-protein coding RNA 933	6.3329	6.46239	6.37479	6.47427	6.47232	6.47396	6.24679	6.30276	6.51953	6.45461	6.35663	6.42838
100506990	LOC100506990	uncharacterized LOC100506990	6.32906	6.73272	6.7346	6.46301	6.40385	6.54472	6.56569	6.64462	6.46769	6.53827	6.38292	6.42788
100507003	GFY	golgi associated olfactory signaling regulator	6.29956	6.38855	6.48126	6.42182	6.26708	6.43079	6.68202	6.35574	6.52793	6.3606	6.31931	6.31599
100507032	TMCC1-AS1	TMCC1 antisense RNA 1 (head to head)	6.60215	6.58388	6.79241	6.76064	6.82179	6.77622	6.94727	6.64186	6.45124	6.86304	6.70805	6.88674
100507055	LRCOL1	leucine rich colipase like 1	6.31304	6.4175	6.40975	6.50865	6.38887	6.36083	6.32525	6.44726	6.28793	6.34297	6.42414	6.34781
100507062	PSMD6-AS2	PSMD6 antisense RNA 2	6.60811	6.6092	6.54309	6.53033	6.61581	6.69631	6.48011	6.59957	6.42906	6.58627	6.40208	6.51375
100507096	GIMD1	GIMAP family P-loop NTPase domain containing 1	6.49771	6.378	6.40613	6.41877	6.59472	6.33169	6.28876	6.52916	6.23858	6.44963	6.36729	6.43025
100507205	LOC100507205	uncharacterized LOC100507205	6.52336	6.60957	6.44439	6.4803	6.31953	6.36532	6.37702	6.39789	6.41293	6.37209	6.26224	6.5464
100507206	LINC00943	long intergenic non-protein coding RNA 943	6.31899	6.57134	6.31741	6.45561	6.79513	6.54083	6.36619	6.29526	6.35017	6.36647	6.38117	6.39924
100507246	SNHG16	small nucleolar RNA host gene 16	6.35805	6.62054	6.62683	6.82	6.59175	6.5313	6.58706	6.50963	6.72124	6.60722	6.72606	6.73772
100507436	MICA	MHC class I polypeptide-related sequence A	10.2141	10.1923	10.2878	9.11358	9.14668	9.13656	8.15322	8.13774	8.27273	9.52403	9.50878	9.49206
100507470	GRID1-AS1	GRID1 antisense RNA 1	6.56467	6.32077	6.55847	6.36388	6.65358	6.45376	6.54016	6.45235	6.33426	6.38062	6.43381	6.38968
100507632	LINC00968	long intergenic non-protein coding RNA 968	6.59224	6.58384	6.77537	6.63235	6.56402	6.49671	6.55723	6.63786	6.53935	6.51516	6.5904	6.54226
100507679	MUC22	mucin 22	6.59723	6.42334	6.3289	6.33618	6.4141	6.37181	6.54517	6.34357	6.48904	6.51455	6.66833	6.39756
10051	SMC4	structural maintenance of chromosomes 4	10.5938	10.7354	10.9912	10.6599	10.9161	10.7729	10.1126	10.2277	10.0708	11.2695	11.2528	11.2501
10052	GJC1	gap junction protein gamma 1	13.2237	13.323	13.3197	13.3257	13.3197	13.3098	12.8502	13.1114	13.1617	13.1913	12.9574	13.0267
10053	AP1M2	adaptor related protein complex 1 subunit mu 2	6.33166	6.5508	6.45752	6.81412	6.5505	6.54146	6.37842	6.53283	6.45244	6.43753	6.70685	6.42042
10054	UBA2	ubiquitin like modifier activating enzyme 2	7.85586	7.85282	8.17642	7.3613	7.54825	7.36811	7.80714	7.7063	7.90907	8.16175	8.13522	7.91346
10055	SAE1	SUMO1 activating enzyme subunit 1	12.6753	12.5305	12.7957	12.4021	12.4645	12.4646	12.4397	12.4882	12.419	12.5135	12.3914	12.327
10056	FARSB	phenylalanyl-tRNA synthetase subunit beta	6.59536	6.7087	6.52107	6.60613	6.44047	6.41064	6.46665	6.46218	6.71363	6.41573	6.5466	6.39037
10057	ABCC5	ATP binding cassette subfamily C member 5	8.77848	8.95843	9.01446	7.98949	7.84606	7.95619	7.94071	7.92808	7.99527	9.3148	9.29116	9.30065
10058	ABCB6	ATP binding cassette subfamily B member 6 (Langereis blood group)	8.73942	8.93491	8.85604	8.83584	8.99895	9.23833	9.21153	9.51252	9.35381	9.22231	9.2718	9.3363
10059	DNM1L	dynamin 1 like	8.45551	8.60469	8.39413	8.53187	8.6353	8.37368	8.29353	8.19722	8.21352	8.58811	8.73034	8.7622
1006	CDH8	cadherin 8	6.45085	6.29155	6.49844	6.64347	6.3235	6.36492	6.39519	6.5309	6.32611	6.43393	6.53791	6.44559
10060	ABCC9	ATP binding cassette subfamily C member 9	6.70392	6.36935	6.71416	7.0153	6.63991	6.63979	6.86777	6.70275	6.42541	6.5451	6.50837	6.7236
10061	ABCF2	ATP binding cassette subfamily F member 2	7.53101	7.53394	7.53811	7.78598	7.63355	7.73524	7.34619	7.852	7.51685	7.92951	7.55119	7.85337
10062	NR1H3	nuclear receptor subfamily 1 group H member 3	7.82537	7.73349	7.59964	6.95274	6.85553	6.94955	7.69853	7.6766	7.95396	7.95396	8.03443	7.90229
10063	COX17	cytochrome c oxidase copper chaperone COX17	11.9325	11.9392	12.0396	11.1149	11.1968	11.0628	11.6986	11.7268	11.717	11.7783	11.8151	12.0051
10066	SCAMP2	secretory carrier membrane protein 2	7.3553	7.20389	7.39596	7.50605	7.06899	7.26115	6.96369	7.69612	6.80273	7.7949	7.90738	7.91742
10067	SCAMP3	secretory carrier membrane protein 3	10.8967	10.86	10.8823	11.0202	11.0425	10.9874	11.2285	11.4747	11.3627	10.2965	10.3002	10.3286
10068	IL18BP	interleukin 18 binding protein	6.47222	6.63381	6.39784	7.19232	7.04015	7.05391	6.6073	6.86404	6.6411	6.47781	6.64388	6.4863
10069	RWDD2B	RWD domain containing 2B	7.07863	7.27828	7.04983	7.02842	6.87192	7.09305	7.18306	7.1831	7.26956	7.15087	7.26045	7.18891
1007	CDH9	cadherin 9	6.78753	6.23093	6.54976	6.86927	6.5232	6.55299	6.65169	6.55134	6.39034	6.43485	6.659	6.52874
10071	MUC12	mucin 12, cell surface associated	6.34157	6.58575	6.38127	6.26283	6.59552	6.34479	6.30641	6.52318	6.52902	6.49628	6.3226	6.44656
10072	DPP3	dipeptidyl peptidase 3	7.30596	7.41238	7.52922	8.3031	8.27909	8.01229	7.85722	8.10425	7.81886	7.80719	7.38033	7.41589
10073	SNUPN	snurportin 1	8.57888	8.41202	8.47522	8.55992	8.5097	8.51448	9.09883	8.88225	8.94148	9.73033	9.74162	9.82101
10075	HUWE1	HECT, UBA and WWE domain containing 1, E3 ubiquitin protein ligase	7.27935	7.21574	7.39614	7.5911	7.64588	7.51852	6.97373	7.04557	7.10139	7.91609	7.98517	7.91285
10076	PTPRU	protein tyrosine phosphatase, receptor type U	8.08303	8.1625	7.79374	7.89393	7.84431	7.97249	6.89021	7.01534	6.90586	6.81123	6.69898	6.64697
10077	TSPAN32	tetraspanin 32	6.89047	6.48775	6.46012	6.50476	6.50354	6.7497	6.5581	6.56896	6.66283	6.45984	6.38266	6.45791
10078	TSSC4	tumor suppressing subtransferable candidate 4	9.06699	9.15298	9.18852	9.13792	8.9028	8.77592	9.29116	9.46618	9.31273	9.00718	9.08667	8.89982
10079	ATP9A	ATPase phospholipid transporting 9A (putative)	9.33653	9.11897	9.03463	10.5063	10.4847	10.4122	9.74483	9.69038	9.83276	9.64582	9.53078	9.49076
1008	CDH10	cadherin 10	6.48191	6.4117	6.53182	6.47589	6.40143	6.62136	6.51805	6.63801	6.28935	6.51423	6.33043	6.41141
10081	PDCD7	programmed cell death 7	8.87188	8.89147	9.00239	8.49596	8.53713	8.34694	9.08812	9.30827	8.88876	9.35354	9.11686	9.28382
10082	GPC6	glypican 6	8.10999	8.29958	7.99527	6.66826	6.8122	6.6595	8.57926	8.51284	8.61786	6.65658	6.55222	6.64743
10083	USH1C	USH1 protein network component harmonin	6.20664	6.3391	6.3088	6.30471	6.7144	6.42561	6.43623	6.38277	6.39239	6.36842	6.48241	6.4125
10084	PQBP1	polyglutamine binding protein 1	9.09975	9.04138	9.26672	9.04425	8.79773	8.85913	8.47193	8.17792	8.42074	9.24263	9.17767	9.25726
10085	EDIL3	EGF like repeats and discoidin domains 3	6.54785	6.41634	6.41153	7.52698	7.69049	7.74796	6.61007	6.41859	6.52918	6.68371	6.5055	6.44875
10086	HHLA1	HERV-H LTR-associating 1	6.45141	6.24775	6.3928	6.53151	6.50894	6.53879	6.34446	6.4075	6.57805	6.29985	6.28436	6.3718
10087	COL4A3BP	collagen type IV alpha 3 binding protein	8.74443	8.8736	8.84699	8.09094	7.93708	7.98739	9.605	9.4952	9.20886	8.20247	8.38456	8.38314
10089	KCNK7	potassium two pore domain channel subfamily K member 7	6.63218	6.53643	6.51642	6.63289	6.59742	6.56126	6.44663	6.46091	6.51911	6.47587	6.42624	6.42702
1009	CDH11	cadherin 11	6.41384	6.49351	6.38384	6.40936	6.4428	6.43367	6.3943	6.38064	6.52886	6.33244	6.35757	6.57734
10090	UST	uronyl 2-sulfotransferase	6.85147	6.83376	6.91243	6.53619	6.67359	6.60137	7.15162	7.44452	7.27379	7.84119	7.74257	7.77833
10092	ARPC5	actin related protein 2/3 complex subunit 5	11.674	11.7535	11.6515	11.849	11.9685	12.0051	11.8851	12.1012	12.1063	11.4928	11.3942	11.2529
10093	ARPC4	actin related protein 2/3 complex subunit 4	10.1265	10.263	10.2347	10.1426	10.0628	10.0334	9.92289	9.71497	9.83604	9.51861	9.66798	9.69501
10095	ARPC1B	actin related protein 2/3 complex subunit 1B	10.8049	10.4595	10.7004	8.7855	8.79795	8.53423	10.0452	9.4095	9.67175	9.68688	9.76813	9.84083
10096	ACTR3	ARP3 actin related protein 3 homolog	9.94661	9.93176	10.0942	10.4783	10.5126	10.476	9.72767	9.83749	9.60276	10.3256	10.2867	10.5271
10097	ACTR2	ARP2 actin related protein 2 homolog	10.4802	10.5643	10.6472	10.9043	11.1422	11.2773	10.8974	10.4793	10.6742	10.9376	10.881	10.9228
10098	TSPAN5	tetraspanin 5	6.45869	6.31994	6.68375	9.70301	9.56776	9.63162	7.50511	7.78184	7.36056	6.48133	6.74663	6.67534
10099	TSPAN3	tetraspanin 3	10.9609	10.7004	10.6172	9.90263	10.044	9.76316	10.454	9.4826	9.94369	11.2608	11.4239	11.6305
101	ADAM8	ADAM metallopeptidase domain 8	6.54319	6.4675	6.46675	6.44957	6.54505	6.43042	6.44377	6.54572	6.59639	6.43188	6.49322	6.31397
1010	CDH12	cadherin 12	6.52716	6.30873	6.46848	6.52842	6.55776	6.56584	6.34341	6.35562	6.44061	6.43043	6.60094	6.68159
10100	TSPAN2	tetraspanin 2	6.21148	6.52361	6.32708	6.17814	6.48742	6.31269	6.50061	6.45238	6.42762	6.50273	6.2435	6.48754
10101	NUBP2	nucleotide binding protein 2	7.08919	7.17837	7.17619	7.05171	7.2314	7.19158	7.27592	7.62013	7.51269	7.26183	7.28041	7.35043
10102	TSFM	Ts translation elongation factor, mitochondrial	8.11519	7.98492	7.99545	7.66451	7.67625	7.71022	8.00832	7.85227	7.89832	7.74529	7.75532	7.85183
10103	TSPAN1	tetraspanin 1	6.66078	7.23865	6.59053	6.56013	6.7062	6.60694	6.55248	6.41764	6.36964	6.44852	6.75692	6.3384
10105	PPIF	peptidylprolyl isomerase F	6.93612	6.99104	7.03909	6.584	6.74012	6.62219	6.82894	6.77312	6.74819	7.39596	7.32498	7.30576
10106	CTDSP2	CTD small phosphatase 2	10.0742	9.90561	9.87102	10.0232	9.87458	9.82677	10.2821	10.1569	10.2774	9.60737	9.44566	9.4712
10107	TRIM10	tripartite motif containing 10	6.28027	6.39312	6.26389	6.28509	6.44454	6.39204	6.35434	6.28211	6.24272	6.36825	6.37692	6.3014
10109	ARPC2	actin related protein 2/3 complex subunit 2	6.68453	6.32887	6.79783	6.65878	6.45357	6.65094	6.70914	6.50934	6.57699	6.48377	6.71475	6.46531
10110	SGK2	SGK2, serine/threonine kinase 2	6.39709	6.44911	6.38497	6.42981	6.3312	6.38116	6.24859	6.33904	6.23689	6.23002	6.49959	6.63836
10111	RAD50	RAD50 double strand break repair protein	7.55965	7.92351	7.56875	7.84786	7.67236	7.75978	7.47546	7.58871	7.41844	8.06176	7.83989	8.10139
10112	KIF20A	kinesin family member 20A	9.85904	9.96609	9.95841	11.024	11.024	10.9585	10.645	10.3642	10.4249	11.215	11.1598	10.9057
10113	PREB	prolactin regulatory element binding	8.25215	8.35418	8.49775	8.44667	8.39997	8.25422	8.28102	8.47975	8.39721	8.66264	8.63179	8.65956
10114	HIPK3	homeodomain interacting protein kinase 3	6.44481	6.49789	6.37341	6.5812	6.46994	6.3223	6.76961	6.98379	6.55705	6.69893	6.3739	6.5877
10116	FEM1B	fem-1 homolog B	6.95422	6.95033	7.02643	6.96121	6.87264	6.86923	7.25211	7.01521	7.01651	7.63697	7.42608	7.55481
10117	ENAM	enamelin	6.39198	6.53487	6.31848	6.51862	6.33467	6.33078	6.42487	6.52513	6.36916	6.49973	6.51261	6.49671
1012	CDH13	cadherin 13	6.60104	6.368	6.39676	9.4932	9.69936	9.63757	6.36448	6.20786	6.23679	6.44692	6.20841	6.22058
10120	ACTR1B	ARP1 actin related protein 1 homolog B	8.50473	8.22605	8.20219	8.50682	8.41694	8.29656	8.48259	8.63573	8.38428	8.16849	7.94665	8.30734
10121	ACTR1A	ARP1 actin related protein 1 homolog A	9.17902	9.36209	9.31206	9.29321	9.14061	9.13356	8.79149	8.64782	8.74412	8.59434	8.48548	8.64545
10123	ARL4C	ADP ribosylation factor like GTPase 4C	6.6749	6.57558	6.59424	7.25095	7.52136	7.48906	6.78771	6.64743	6.73736	6.55341	6.7079	6.68663
10124	ARL4A	ADP ribosylation factor like GTPase 4A	7.05965	6.99909	6.99264	7.98517	7.81942	8.06473	7.6392	7.18083	7.34512	7.07338	7.22489	7.07441
10125	RASGRP1	RAS guanyl releasing protein 1	6.77672	6.8355	6.69053	6.38246	6.3407	6.49164	6.50856	6.46321	6.46408	6.73139	6.77654	6.71041
10126	DNAL4	dynein axonemal light chain 4	9.43292	9.22065	9.11781	8.70481	8.7198	8.90405	8.90146	8.72893	8.78619	8.73886	8.65744	8.89356
10127	ZNF263	zinc finger protein 263	8.54346	8.64992	8.9251	9.08562	9.12121	9.02579	9.11987	8.97422	9.03506	8.99295	9.00337	9.04508
10128	LRPPRC	leucine rich pentatricopeptide repeat containing	9.38679	9.34493	9.61495	8.8514	8.59155	8.51653	8.36402	8.50233	8.34758	9.55609	9.48482	9.41417
10129	FRY	FRY microtubule binding protein	6.52088	6.42558	6.27039	6.53468	6.45132	6.42845	6.47732	6.31306	6.60303	6.42647	6.56252	6.42315
1013	CDH15	cadherin 15	7.4959	7.52544	7.53017	6.50708	6.66534	6.54751	6.53113	6.74684	6.63863	6.4731	6.54466	6.56519
10130	PDIA6	protein disulfide isomerase family A member 6	9.79729	9.74763	9.93449	9.94563	9.96813	9.76534	10.3444	10.0513	10.1895	10.0889	10.1641	10.2581
10131	TRAP1	TNF receptor associated protein 1	9.37343	9.36649	9.49444	8.7101	8.72863	8.67888	9.26595	9.22759	9.25913	9.18965	9.3386	9.13683
10133	OPTN	optineurin	7.7975	7.65802	7.63425	8.39784	8.29353	8.35558	6.87045	6.82808	6.84117	6.96388	7.17158	7.24093
10134	BCAP31	B cell receptor associated protein 31	12.7093	12.4073	12.3041	11.4239	11.337	11.2749	11.6818	11.4472	11.6432	12.2869	12.2683	12.2087
10135	NAMPT	nicotinamide phosphoribosyltransferase	8.87927	8.67767	8.84734	8.81768	8.88619	8.89794	8.33224	7.44703	7.85647	8.57506	8.65918	8.78696
10136	CELA3A	chymotrypsin like elastase family member 3A	6.43692	6.3412	6.49135	6.57333	6.44527	6.49727	6.31969	6.38255	6.46326	6.30067	6.33545	6.51181
10138	YAF2	YY1 associated factor 2	7.14792	7.05175	7.00685	6.85093	6.72724	6.82334	6.75532	7.36552	6.97901	7.19	6.89856	6.85507
10139	ARFRP1	ADP ribosylation factor related protein 1	6.53794	6.50076	6.43489	6.78625	6.56587	6.76484	6.36618	6.46333	6.48175	6.47513	6.68997	6.58345
1014	CDH16	cadherin 16	6.62662	6.51818	6.3913	6.48531	6.59889	6.61325	6.52395	6.59178	6.57344	6.60201	6.56817	6.57022
10140	TOB1	transducer of ERBB2, 1	8.77682	8.83716	8.87706	8.95088	9.11358	8.9491	9.30751	9.34017	9.42619	8.99053	9.08139	8.72113
10141	LINC01587	long intergenic non-protein coding RNA 1587	6.48455	6.34444	6.34242	6.53221	6.41082	6.28254	6.54934	6.2876	6.49985	6.35614	6.53852	6.55362
10142	AKAP9	A-kinase anchoring protein 9	6.48718	6.707	6.4668	6.53775	6.47997	6.46368	6.62222	6.62323	6.53227	6.45416	6.8792	6.68324
10143	CLEC3A	C-type lectin domain family 3 member A	6.31124	6.53283	6.34433	6.27984	6.49034	6.45926	6.21033	6.47101	6.36213	6.44479	6.31273	6.34799
10144	FAM13A	family with sequence similarity 13 member A	7.08683	6.87179	7.24247	7.12277	7.08016	7.05669	6.78533	6.80058	6.83727	6.8116	6.61391	6.72043
10146	G3BP1	G3BP stress granule assembly factor 1	9.98781	10.2212	10.1863	9.49612	9.55572	9.38358	9.61323	9.81737	9.66633	10.0018	9.81733	9.94369
10147	SUGP2	SURP and G-patch domain containing 2	7.70997	7.74895	7.53959	8.2361	8.27029	8.24878	8.12788	8.24111	8.2739	8.01194	7.82582	7.68012
10148	EBI3	Epstein-Barr virus induced 3	6.4963	6.33982	6.42278	6.37486	6.51181	6.37404	6.52716	6.43115	6.26212	6.54549	6.42631	6.17814
10149	ADGRG2	adhesion G protein-coupled receptor G2	6.59793	6.50401	6.73003	6.50748	6.64577	6.53137	6.70206	6.4602	6.42476	6.56314	6.67609	6.59306
1015	CDH17	cadherin 17	6.33388	6.3552	6.44797	6.57286	6.53859	6.46958	6.51833	6.51941	6.39789	6.63616	6.42827	6.52945
10150	MBNL2	muscleblind like splicing regulator 2	8.91303	8.83829	8.98811	9.6407	9.74791	9.70643	8.99565	9.21268	9.00551	9.54395	9.4036	9.45384
10151	HNRNPA3P1	heterogeneous nuclear ribonucleoprotein A3 pseudogene 1	7.70971	8.02155	7.82149	7.60887	7.51542	7.70329	8.0833	7.83857	7.81903	7.94074	8.20146	8.14422
10152	ABI2	abl interactor 2	9.36812	9.04338	9.0643	9.04867	9.21448	9.02801	8.95839	9.10682	8.81458	8.90056	9.3109	8.94577
10153	CEBPZ	CCAAT enhancer binding protein zeta	10.5907	10.8152	10.712	10.3486	10.3998	10.4703	10.7409	10.8876	10.8876	11.033	10.624	10.7004
10154	PLXNC1	plexin C1	6.92918	6.97163	6.84268	6.44479	6.35968	6.29287	6.72243	6.2365	6.41184	6.36852	6.37428	6.44666
10155	TRIM28	tripartite motif containing 28	8.88544	9.00772	8.86725	9.30125	9.23067	9.19604	9.80846	9.65316	9.73374	8.8192	8.66305	8.62541
10156	RASA4	RAS p21 protein activator 4	6.38209	6.43176	6.41185	6.49416	6.24747	6.13976	6.28031	6.46748	6.60039	6.5095	6.28004	6.24408
10157	AASS	aminoadipate-semialdehyde synthase	7.64788	7.65545	7.61255	7.13578	7.25648	7.06977	7.5097	7.4804	7.36221	7.31098	7.5522	7.19775
10158	PDZK1IP1	PDZK1 interacting protein 1	6.66114	6.50657	6.40248	6.54778	6.41299	6.46882	6.41916	6.4854	6.64862	6.47384	6.41164	6.4054
10159	ATP6AP2	ATPase H+ transporting accessory protein 2	12.0748	12.1716	12.1829	12.1248	12.2683	12.2151	11.289	11.2301	11.2773	12.2253	12.3315	12.2869
1016	CDH18	cadherin 18	6.41853	6.52529	6.40313	6.37993	6.48706	6.67894	6.49513	6.42495	6.52848	6.45774	6.42552	6.43839
10160	FARP1	FERM, ARH/RhoGEF and pleckstrin domain protein 1	10.0668	10.0954	10.1318	8.91145	8.63474	8.69722	8.11117	8.13292	8.22792	10.9412	10.6649	10.5325
10161	LPAR6	lysophosphatidic acid receptor 6	7.1987	7.04657	7.2613	7.33744	7.22997	7.41069	7.5357	7.28236	7.53724	7.67273	7.58545	7.52861
10162	LPCAT3	lysophosphatidylcholine acyltransferase 3	8.24359	8.23451	7.98693	8.86221	8.69915	8.62109	8.97904	8.80694	8.92178	7.97118	7.92641	7.86851
10163	WASF2	WAS protein family member 2	7.97977	7.9679	7.98058	7.99622	7.97755	7.97304	7.49401	7.75766	7.32354	7.54375	7.44311	7.45189
10164	CHST4	carbohydrate sulfotransferase 4	6.5167	6.38666	6.46369	6.48224	6.55799	6.76545	6.41331	6.40089	6.37681	6.51614	6.52176	6.31153
10165	SLC25A13	solute carrier family 25 member 13	10.278	10.2919	10.2678	8.39455	8.33091	8.31056	9.58409	9.75743	9.57988	10.3298	10.2168	10.0469
10166	SLC25A15	solute carrier family 25 member 15	8.40518	8.2632	8.14906	8.17636	8.28238	8.22335	8.9831	8.82904	8.92345	9.43604	9.35351	9.42252
10168	ZNF197	zinc finger protein 197	7.79294	7.73728	7.70946	7.2624	7.61629	7.36423	7.17061	7.2525	7.06195	7.27467	7.40073	7.48433
10169	SERF2	small EDRK-rich factor 2	8.07008	8.20906	8.05274	8.45015	8.55992	8.52623	7.58886	7.55802	7.88356	7.62077	7.58848	7.60525
1017	CDK2	cyclin dependent kinase 2	12.2889	12.1807	12.1736	10.5367	10.5926	10.6678	10.0285	9.67132	9.83307	12.193	12.2941	12.2829
10170	DHRS9	dehydrogenase/reductase 9	6.60562	6.75748	6.5123	6.40771	6.46277	6.4579	6.37299	6.59219	6.93037	6.48996	6.39011	6.50478
10171	RCL1	RNA terminal phosphate cyclase like 1	7.18676	7.54027	7.44358	7.13381	6.991	7.1533	7.5196	7.151	7.03664	8.38909	8.46424	8.29987
10172	ZNF256	zinc finger protein 256	7.44605	7.66494	7.37097	7.58572	7.64201	7.53101	8.07542	8.10051	7.98408	7.79771	7.83513	7.84287
10174	SORBS3	sorbin and SH3 domain containing 3	7.5889	7.41794	7.35562	8.06783	8.08891	8.01101	8.16893	8.40421	8.174	6.52267	6.63843	6.60989
10175	CNIH1	cornichon family AMPA receptor auxiliary protein 1	10.0176	9.95896	10.2668	10.257	10.3278	10.3999	10.3748	9.99275	10.0758	10.2258	10.1228	10.1863
10178	TENM1	teneurin transmembrane protein 1	6.47549	6.62035	6.40501	6.55256	6.69335	6.49238	6.40877	6.55486	6.54682	6.33241	6.33888	6.49825
10179	RBM7	RNA binding motif protein 7	7.14591	7.17383	7.30629	8.26388	8.32085	8.33255	8.22105	8.08479	8.49628	6.87804	7.55018	7.41436
10180	RBM6	RNA binding motif protein 6	8.44345	8.45304	8.5689	8.06567	8.1452	8.1783	8.20735	8.50397	8.31086	8.20391	8.11724	8.16374
10181	RBM5	RNA binding motif protein 5	9.84471	9.72049	9.84548	9.98097	9.86849	9.75422	9.29651	9.13391	9.39378	9.329	9.027	9.29326
10184	LHFPL2	LHFPL tetraspan subfamily member 2	9.42722	9.46447	9.54052	8.76516	8.77485	8.71744	9.29059	9.38254	9.1173	9.67247	9.4408	9.47821
10186	LHFPL6	LHFPL tetraspan subfamily member 6	8.09586	7.98058	8.1813	9.20585	9.35213	9.26192	7.72583	7.81093	7.71661	9.56452	9.63844	9.68569
10188	TNK2	tyrosine kinase non receptor 2	6.74475	6.50511	6.7498	6.49524	6.51322	6.44344	6.53097	6.8249	6.62272	6.66759	6.42758	6.72706
10189	ALYREF	Aly/REF export factor	8.11428	8.37755	8.25643	8.98342	8.97516	8.78848	8.92647	8.24359	8.55429	8.77881	8.79795	8.92781
1019	CDK4	cyclin dependent kinase 4	11.3108	11.5135	11.4194	11.3156	11.2076	11.4599	11.9307	11.6166	11.6515	11.171	11.2772	11.3357
10190	TXNDC9	thioredoxin domain containing 9	8.60133	8.79497	8.77056	8.48548	8.41783	8.55641	8.53355	8.70223	8.72494	9.44263	9.62141	9.21624
10193	RNF41	ring finger protein 41	6.9934	6.84831	6.66252	7.35474	7.4592	7.23578	7.09043	7.28492	7.08788	7.03388	7.04195	6.87901
10194	TSHZ1	teashirt zinc finger homeobox 1	7.73919	7.77907	7.68124	7.46886	7.49143	7.5459	8.27308	8.4914	8.60996	7.29912	7.45204	7.39523
10195	ALG3	ALG3, alpha-1,3- mannosyltransferase	10.6209	10.7088	10.7827	9.99388	9.88115	9.9049	10.4418	10.3066	10.4245	11.2439	11.2883	11.1599
10196	PRMT3	protein arginine methyltransferase 3	9.57914	9.74555	9.75794	8.58624	8.60869	8.82237	9.9126	9.94182	9.9113	9.84865	9.95563	9.82205
10197	PSME3	proteasome activator subunit 3	9.23581	9.10295	9.42217	9.33601	9.1354	9.33821	8.71162	8.47432	8.67194	10.367	10.2984	10.535
10198	MPHOSPH9	M-phase phosphoprotein 9	7.71577	7.34202	7.32898	7.62253	7.5076	7.68763	7.80431	8.07652	7.93895	7.29805	7.52061	7.4951
10199	MPHOSPH10	M-phase phosphoprotein 10	9.54621	9.69556	9.84371	9.45024	9.56068	9.53802	9.51668	9.41211	9.44772	9.94852	9.9489	10.1017
102	ADAM10	ADAM metallopeptidase domain 10	7.28138	7.48151	7.36552	6.96944	6.94008	6.84981	7.67236	7.55107	7.8322	7.43099	7.47411	7.71285
1020	CDK5	cyclin dependent kinase 5	9.27531	9.46273	9.29746	8.89838	8.81703	9.00551	9.27524	9.36034	9.24753	9.38288	9.20229	9.0156
10200	MPHOSPH6	M-phase phosphoprotein 6	7.33534	7.61255	7.30615	7.66169	7.49116	7.44797	7.40514	7.59688	7.65523	8.15061	7.79369	7.96754
10201	NME6	NME/NM23 nucleoside diphosphate kinase 6	7.38577	7.41677	7.32501	7.92494	7.62434	7.86213	7.66708	7.52544	7.77475	7.44633	7.4652	7.53379
10202	DHRS2	dehydrogenase/reductase 2	6.45423	6.47266	6.41838	7.08692	7.09215	7.42612	7.46605	7.59405	7.49988	8.24111	8.38269	7.98132
10203	CALCRL	calcitonin receptor like receptor	6.75521	6.37483	6.33907	6.44407	6.51046	6.39099	6.25049	6.43986	6.36268	6.40965	6.34527	6.38148
10204	NUTF2	nuclear transport factor 2	8.67602	8.61957	9.00752	9.13681	9.07953	9.14215	8.78102	8.55875	8.83716	8.70721	8.44148	8.73261
10205	MPZL2	myelin protein zero like 2	6.53809	6.45831	6.43025	6.37298	6.67038	6.39985	6.70999	6.89336	6.78354	6.5026	6.50854	6.44093
10206	TRIM13	tripartite motif containing 13	7.53284	7.57146	7.69317	8.48338	8.46516	8.65633	8.10891	8.25231	8.24145	7.61009	7.66432	7.74404
10207	PATJ	PATJ, crumbs cell polarity complex component	6.43854	6.64015	6.37271	6.34309	6.41671	6.52173	6.51828	6.41066	6.33758	6.73704	6.39789	6.37082
10208	USPL1	ubiquitin specific peptidase like 1	7.83068	7.70559	7.97993	8.4781	8.52222	8.40467	7.89083	8.09233	8.22448	8.3886	8.46337	8.05518
10209	EIF1	eukaryotic translation initiation factor 1	11.9798	12.1969	12.4155	12.1032	12.1577	12.2701	11.8884	11.9185	11.8333	12.8163	12.6835	12.5923
1021	CDK6	cyclin dependent kinase 6	9.39509	9.35081	9.48484	10.781	10.8059	10.8441	11.3283	11.3515	11.3572	10.4207	10.2693	10.3207
10210	TOPORS	TOP1 binding arginine/serine rich protein	6.97856	7.13483	7.26284	7.20384	7.1713	7.04145	7.41016	7.32061	7.38849	7.97927	8.10613	8.03448
10211	FLOT1	flotillin 1	9.6978	9.52799	9.61674	9.91815	9.86626	9.67289	9.42575	9.29655	9.29064	9.14215	9.02547	9.0247
10212	DDX39A	DExD-box helicase 39A	11.2954	11.6071	11.7245	11.6059	11.5482	11.3953	11.4737	11.3987	11.3001	11.272	11.3964	11.2589
10213	PSMD14	proteasome 26S subunit, non-ATPase 14	10.7827	10.7729	10.865	10.8256	10.7372	10.9503	10.9509	10.8267	10.9357	11.3794	11.292	11.2275
10214	SSX3	SSX family member 3	6.64774	6.61871	6.87194	6.74331	6.59081	6.60719	6.59864	6.55652	6.64418	8.04303	8.2598	8.32679
10215	OLIG2	oligodendrocyte transcription factor 2	7.26919	7.40475	7.18274	6.65829	6.67002	6.5418	9.52548	9.47585	9.46509	8.77179	8.76179	8.86116
10216	PRG4	proteoglycan 4	6.25771	6.36965	6.33107	6.31659	6.40136	6.44737	6.54412	6.47864	6.62965	6.48304	6.61654	6.60532
10217	CTDSPL	CTD small phosphatase like	9.95322	9.80893	9.86219	8.7297	8.7188	8.64337	8.87329	8.89844	8.96963	9.88457	9.75419	9.63247
10218	ANGPTL7	angiopoietin like 7	6.44194	6.50385	6.38314	6.33898	6.395	6.29621	6.32267	6.40675	6.42912	6.48404	6.4342	6.42822
10219	KLRG1	killer cell lectin like receptor G1	6.25739	6.33075	6.46724	6.3023	6.36715	6.38197	6.48882	6.55605	6.48637	6.45195	6.33597	6.18433
1022	CDK7	cyclin dependent kinase 7	9.58499	10.0064	9.60227	10.2232	10.3015	10.3425	9.93446	9.96003	9.92479	9.99811	9.92957	9.81448
10220	GDF11	growth differentiation factor 11	7.48289	7.52904	7.44989	7.72268	7.71351	7.60327	8.70115	8.8577	8.87336	8.72748	8.82156	8.70182
10221	TRIB1	tribbles pseudokinase 1	10.0557	10.0934	10.1327	9.12445	9.21069	9.32841	10.4088	10.6784	10.6105	10.3765	10.1024	10.1821
10223	GPA33	glycoprotein A33	6.53278	6.48143	6.52935	6.5982	6.69028	6.67435	6.52935	6.61661	6.59492	6.60762	6.5159	6.48394
10224	ZNF443	zinc finger protein 443	6.4674	6.58519	6.46514	6.35765	6.51637	6.61626	6.37033	6.27328	6.42056	6.27408	6.50639	6.32826
10225	CD96	CD96 molecule	6.4878	6.47808	6.60885	6.65192	6.77732	6.85589	10.2686	10.1552	10.1421	7.00777	7.17508	7.07929
10226	PLIN3	perilipin 3	11.6166	11.4132	11.4256	12.622	12.6076	12.6864	12.0768	11.6305	11.7432	11.0628	11.0889	11.2379
10227	MFSD10	major facilitator superfamily domain containing 10	11.2439	11.2361	11.0535	11.6364	11.4609	11.5122	11.1396	10.8221	10.9774	10.7671	10.7637	10.6883
10228	STX6	syntaxin 6	8.86433	8.85486	8.76431	8.50712	8.59578	8.6568	8.97463	8.95206	9.07488	8.81645	8.73939	8.62004
10229	COQ7	coenzyme Q7, hydroxylase	7.2699	7.36018	7.38257	7.3033	7.03867	6.89499	6.91291	6.98787	6.98032	7.32659	7.53895	7.22613
10230	NBR2	neighbor of BRCA1 lncRNA 2	6.81673	6.7253	6.98379	7.08829	7.10102	7.01571	7.20549	6.7196	7.0941	7.10621	7.15665	7.27756
10231	RCAN2	regulator of calcineurin 2	6.33081	6.37008	6.33547	6.45704	6.62832	6.48848	6.35074	6.54622	6.3902	6.5371	6.43645	6.64217
10232	MSLN	mesothelin	6.46631	6.42979	6.36992	6.50109	6.72003	6.64801	6.66043	6.4605	6.40347	6.43067	6.46693	6.45153
10233	LRRC23	leucine rich repeat containing 23	7.50411	6.99272	6.99983	6.65557	6.69935	6.86312	6.69674	6.7355	6.68897	6.72299	6.69847	6.60162
10234	LRRC17	leucine rich repeat containing 17	6.32442	6.49796	6.44769	6.34986	6.42892	6.43821	6.95528	6.8845	7.24674	6.51159	6.88858	6.41797
10235	RASGRP2	RAS guanyl releasing protein 2	6.57863	6.47671	6.67077	6.49171	6.64417	6.62167	6.67541	6.58343	6.43697	6.45526	6.51905	6.61931
10236	HNRNPR	heterogeneous nuclear ribonucleoprotein R	7.40684	7.61195	7.75635	7.94894	7.81407	7.81931	8.00274	7.57797	7.62908	7.63903	7.77328	7.63618
10237	SLC35B1	solute carrier family 35 member B1	10.6413	10.7155	10.8427	10.4661	10.712	10.4911	11.1446	10.9558	11.0511	10.8728	10.7705	10.9633
10238	DCAF7	DDB1 and CUL4 associated factor 7	9.76929	9.4952	9.62365	8.68891	8.75726	8.65474	10.0908	10.1529	10.1611	9.4788	9.57057	9.62554
1024	CDK8	cyclin dependent kinase 8	6.94011	6.93142	7.17224	6.89646	6.9189	6.95395	6.76357	6.52234	6.46008	7.28046	7.24382	7.2891
10240	MRPS31	mitochondrial ribosomal protein S31	9.31885	9.44891	9.28923	9.14163	9.06154	9.23071	8.91579	9.02034	8.93585	9.93449	9.871	9.90362
10241	CALCOCO2	calcium binding and coiled-coil domain 2	7.04255	7.14534	7.10421	7.01705	6.99503	6.97108	7.45254	7.47509	7.37955	7.12116	7.14488	7.06827
10242	KCNMB2	potassium calcium-activated channel subfamily M regulatory beta subunit 2	6.26178	6.34364	6.24104	6.31415	6.20296	6.21885	6.20664	6.50989	6.48806	6.44726	6.53652	6.31261
10243	GPHN	gephyrin	8.59003	8.3388	8.42553	8.03347	7.94522	7.9914	8.31241	8.46855	8.46383	8.73457	8.65056	8.6621
10244	RABEPK	Rab9 effector protein with kelch motifs	10.7877	10.6779	10.8744	10.6014	10.6808	10.6979	10.2044	10.4283	10.0374	10.5225	10.6256	10.5687
10245	TIMM17B	translocase of inner mitochondrial membrane 17B	7.69435	7.7313	7.5049	8.1292	8.05078	8.09396	7.31273	7.43453	7.63061	8.31661	8.21877	8.23249
10246	SLC17A2	solute carrier family 17 member 2	6.5689	6.4409	6.55446	6.64134	6.59278	6.46271	6.54393	6.49298	6.33674	6.47547	6.38326	6.25883
10247	RIDA	reactive intermediate imine deaminase A homolog	8.27807	8.01446	8.09716	7.81195	7.55119	7.66882	8.71615	8.36966	8.42901	8.27374	8.53013	8.33094
10248	POP7	POP7 homolog, ribonuclease P/MRP subunit	8.72831	8.84699	8.86187	8.31567	8.42826	8.40867	8.75925	8.89891	8.79744	8.9285	8.94351	8.96164
10249	GLYAT	glycine-N-acyltransferase	6.48537	6.47102	6.49729	6.49977	6.3196	6.29411	6.31622	6.20381	6.45061	6.28217	6.2411	6.32056
1025	CDK9	cyclin dependent kinase 9	8.41869	8.42205	8.30149	8.53013	8.61838	8.69965	8.55162	8.5534	8.63657	8.18626	8.35062	8.42177
10250	SRRM1	serine and arginine repetitive matrix 1	7.24294	7.55122	7.69924	7.43257	7.76823	7.13414	7.62978	7.32191	7.49249	7.46111	7.38302	7.37284
10251	SPRY3	sprouty RTK signaling antagonist 3	6.33636	6.31435	6.25657	6.37735	6.24616	6.3567	6.382	6.31006	6.25397	6.54128	6.35522	6.42754
10252	SPRY1	sprouty RTK signaling antagonist 1	9.99338	9.92359	9.89605	7.79618	7.87286	7.87934	8.89321	8.57654	8.81406	9.79501	9.8408	9.99391
10253	SPRY2	sprouty RTK signaling antagonist 2	10.3926	10.5756	10.9385	10.0899	10.3447	10.1981	10.9463	10.9707	10.8933	10.7817	10.7598	10.828
10254	STAM2	signal transducing adaptor molecule 2	7.23256	7.14122	7.09437	7.48054	7.73157	7.5191	7.43964	7.34233	7.30294	7.71751	7.54459	7.67418
10255	HCG9	HLA complex group 9	6.54607	6.4804	6.45576	6.30233	6.36269	6.45735	6.63369	6.49227	6.30956	6.6595	6.37175	6.34591
10256	CNKSR1	connector enhancer of kinase suppressor of Ras 1	6.45002	6.57808	6.40545	6.4324	6.40859	6.46884	6.70029	6.40966	6.43903	6.57872	6.51546	6.42887
10257	ABCC4	ATP binding cassette subfamily C member 4	8.54147	8.54186	8.63893	8.85798	8.98768	9.05027	7.32485	7.04165	7.139	8.79313	8.7249	8.7887
1026	CDKN1A	cyclin dependent kinase inhibitor 1A	9.15327	8.86596	9.14482	12.9703	12.9637	12.8138	12.3212	12.2852	12.313	7.70833	7.67415	7.7408
10260	DENND4A	DENN domain containing 4A	6.92848	6.77249	7.15049	7.0294	6.99968	7.03878	6.88578	7.11857	7.29646	6.94806	7.23604	6.98465
10261	IGSF6	immunoglobulin superfamily member 6	6.75507	6.47443	6.54611	6.63223	6.49498	6.5516	6.6537	6.46735	6.43969	6.44111	6.58259	6.4252
10262	SF3B4	splicing factor 3b subunit 4	10.589	10.7224	10.8337	10.9593	10.8522	10.9228	10.9585	11.0438	10.9661	10.6027	10.7109	10.8088
10263	CDK2AP2	cyclin dependent kinase 2 associated protein 2	7.25878	7.47883	7.69785	7.79681	7.99863	7.88382	7.9539	8.14388	8.17004	7.59533	7.66904	7.79927
10265	IRX5	iroquois homeobox 5	7.39982	7.56698	7.55107	7.78719	7.99829	8.10095	7.1378	6.82559	7.00016	7.81125	7.69878	7.84022
10266	RAMP2	receptor activity modifying protein 2	6.7897	6.65728	6.43352	6.66584	6.82126	6.77971	6.62047	6.65329	6.60101	6.69754	6.74903	6.7222
10267	RAMP1	receptor activity modifying protein 1	9.12495	9.07873	8.78848	6.79642	6.54456	6.41639	6.43141	6.40728	6.30917	6.25752	6.47727	6.45088
10268	RAMP3	receptor activity modifying protein 3	6.61099	6.56415	6.55038	6.35491	6.51636	6.55794	6.45377	6.63529	6.3708	6.5383	6.53784	6.46461
10269	ZMPSTE24	zinc metallopeptidase STE24	11.1514	11.4928	11.3432	11.3409	11.249	11.4437	11.1523	11.177	11.0146	11.3167	11.3156	11.2332
1027	CDKN1B	cyclin dependent kinase inhibitor 1B	8.54985	8.5711	8.65414	8.3061	8.42932	8.39034	8.29622	8.62139	8.40231	8.53559	8.83126	8.73781
10270	AKAP8	A-kinase anchoring protein 8	7.84522	7.57349	7.84386	7.65452	7.74366	7.8274	7.67718	7.86158	8.17355	7.89292	7.67696	7.76957
10272	FSTL3	follistatin like 3	6.73303	6.59058	6.69233	8.99491	8.79149	8.83883	7.20735	7.47757	7.22695	7.29967	7.08971	7.37396
10273	STUB1	STIP1 homology and U-box containing protein 1	9.17438	9.41622	9.55204	9.61366	9.33078	9.58031	10.2889	10.3953	10.2102	9.10753	9.15023	9.04636
10274	STAG1	stromal antigen 1	7.88926	8.03979	8.22761	8.6547	8.74261	8.7125	8.36858	8.61177	8.45615	9.21328	9.24911	9.25851
10276	NET1	neuroepithelial cell transforming 1	8.77916	8.78552	8.80249	8.79494	8.69397	8.69822	9.28166	9.38679	9.27649	9.40591	9.21194	9.2369
10277	UBE4B	ubiquitination factor E4B	9.07873	8.98772	9.20522	7.89996	7.75294	7.64758	8.48685	8.67933	8.69631	8.60428	8.57071	8.42619
10278	EFS	embryonal Fyn-associated substrate	6.43142	6.27765	6.28655	6.33847	6.569	6.33428	6.34611	6.29675	6.45289	6.29594	6.46419	6.51634
10279	PRSS16	serine protease 16	6.26189	6.52188	6.29344	6.3963	6.38384	6.70439	6.53262	6.41128	6.41383	6.33104	6.26982	6.48547
1028	CDKN1C	cyclin dependent kinase inhibitor 1C	7.61615	7.45129	7.45572	6.56913	6.52693	6.56794	8.95227	8.95699	8.99402	6.67834	6.53493	6.31383
10280	SIGMAR1	sigma non-opioid intracellular receptor 1	8.33781	8.59475	8.67194	9.03933	8.8654	8.95092	9.22756	8.68154	8.87121	10.4691	10.3853	10.2844
10281	DSCR4	Down syndrome critical region 4	6.52399	6.43822	6.61568	6.51395	6.51589	6.56091	6.54874	6.86841	6.72182	6.55662	6.42389	7.17984
10282	BET1	Bet1 golgi vesicular membrane trafficking protein	8.67333	8.58874	8.73457	8.01861	8.39717	8.41148	8.10296	7.76582	8.00571	8.20741	8.64932	8.73153
10283	CWC27	CWC27 spliceosome associated protein homolog	9.01035	9.11041	8.90561	9.46686	9.5752	9.49978	9.5092	9.49354	9.38105	9.54158	9.53676	9.46418
10284	SAP18	Sin3A associated protein 18	7.31499	7.45497	7.45666	7.11471	6.99823	7.0745	7.09996	6.83936	6.95669	7.06661	6.78065	7.01968
10285	SMNDC1	survival motor neuron domain containing 1	8.50108	8.64545	8.41202	8.3535	8.39917	8.43405	8.50288	8.54563	8.56697	8.48949	8.3061	8.43519
10286	BCAS2	BCAS2, pre-mRNA processing factor	7.57308	7.45383	7.3438	7.14488	7.10964	7.28613	6.73866	6.82525	6.94829	7.2031	7.07789	7.2031
10287	RGS19	regulator of G protein signaling 19	7.83464	7.81989	7.72085	8.0225	8.03945	8.09716	8.606	8.69822	8.58367	8.75661	8.87008	8.72713
10288	LILRB2	leukocyte immunoglobulin like receptor B2	6.45145	6.56255	6.39606	6.63546	6.49051	6.31014	6.39364	6.25348	6.45599	6.42285	6.57845	6.66505
10289	EIF1B	eukaryotic translation initiation factor 1B	10.9874	10.6303	10.7757	10.2132	10.2954	10.2687	10.173	10.1353	10.08	10.3531	10.4759	10.3802
1029	CDKN2A	cyclin dependent kinase inhibitor 2A	7.83491	7.74869	7.75813	6.44771	6.5781	6.57859	6.45595	6.30224	6.4051	10.929	11.0191	10.8728
10290	SPEG	SPEG complex locus	6.63622	6.52064	7.13715	8.18649	7.72002	7.98608	6.63007	6.85536	6.47966	6.61667	6.74612	6.665
10291	SF3A1	splicing factor 3a subunit 1	8.07403	8.0342	8.01311	7.30479	7.44962	7.33534	7.6706	7.71337	7.6835	8.12537	8.10969	8.34362
10293	TRAIP	TRAF interacting protein	6.95844	7.07157	7.04547	6.75012	6.84318	6.82974	6.57095	6.7953	6.57	6.92667	7.15289	7.01624
10294	DNAJA2	DnaJ heat shock protein family (Hsp40) member A2	10.0674	10.1918	10.1284	10.1113	10.0649	10.2382	10.1851	10.1484	10.2292	10.1852	10.305	10.3511
10295	BCKDK	branched chain ketoacid dehydrogenase kinase	10.6713	10.6962	10.6224	10.8945	10.8021	10.828	11.086	11.0049	11.0901	10.667	10.3779	10.263
10296	MAEA	macrophage erythroblast attacher	8.19078	8.04829	8.20062	8.73255	8.75833	8.67636	8.2601	7.55163	7.75782	7.96677	8.10564	8.12361
10297	APC2	APC2, WNT signaling pathway regulator	6.29487	6.50007	6.48602	6.65824	6.49104	6.419	6.39579	6.52985	6.37396	6.39003	6.52234	6.62484
10298	PAK4	p21 (RAC1) activated kinase 4	9.63848	9.76788	9.52045	9.00442	8.9785	8.79015	8.36892	8.35558	8.45709	9.16065	9.29181	9.18755
10299	MARCH6	membrane associated ring-CH-type finger 6	9.04048	8.79472	8.77179	9.04505	9.26497	9.33081	8.82759	8.34694	8.47691	8.67301	8.69682	8.88479
103	ADAR	adenosine deaminase, RNA specific	8.55966	8.59605	8.77592	9.29943	9.30375	9.15049	8.87008	8.74752	8.66156	8.68409	8.18772	8.56441
1030	CDKN2B	cyclin dependent kinase inhibitor 2B	7.58023	8.04177	7.92617	6.45081	6.39879	6.41774	8.38041	8.21984	8.20039	8.18717	8.28843	8.18717
10300	KATNB1	katanin regulatory subunit B1	9.42434	9.2448	9.16992	8.73632	8.42864	8.51515	8.75055	8.56832	8.78364	8.93861	9.00951	8.89147
10301	DLEU1	deleted in lymphocytic leukemia 1	8.68409	8.62724	8.79744	9.23929	9.38286	9.3148	8.75217	8.3537	8.56031	9.32372	9.31006	9.33335
10302	SNAPC5	small nuclear RNA activating complex polypeptide 5	7.26975	7.41436	7.30542	6.91477	6.90277	7.10265	7.46973	7.39843	7.55501	7.91107	7.92224	7.93423
10307	APBB3	amyloid beta precursor protein binding family B member 3	8.39966	8.61038	8.5841	8.82156	8.60573	8.70486	8.17636	8.23938	8.30615	8.10032	7.96505	8.01718
10308	ZNF267	zinc finger protein 267	6.44745	6.75235	6.60558	6.43183	6.59898	6.44387	6.37893	6.49037	6.73009	6.4997	6.42497	6.63875
10309	CCNO	cyclin O	8.89598	9.27676	8.95342	8.42361	8.21767	8.21544	7.02133	6.98764	6.9748	7.47442	7.35528	7.45867
1031	CDKN2C	cyclin dependent kinase inhibitor 2C	7.03636	6.82705	6.93023	8.06439	7.97578	8.08189	7.96652	7.62547	7.69829	6.99556	7.18347	7.03581
10311	VPS26C	VPS26 endosomal protein sorting factor C	8.97782	8.92679	8.97467	8.72201	8.91363	8.96618	8.83612	8.79565	8.78978	9.10497	9.21069	9.01484
10312	TCIRG1	T cell immune regulator 1, ATPase H+ transporting V0 subunit a3	7.23128	7.16023	7.04944	8.19898	8.16546	8.30704	7.624	7.97541	7.68247	6.93072	7.02179	7.05677
10313	RTN3	reticulon 3	8.25231	8.2432	8.32224	9.75926	9.35594	9.62315	8.7931	9.22629	8.98739	8.85292	8.59292	8.7478
10314	LANCL1	LanC like 1	10.462	10.323	10.3635	10.2821	10.2347	10.1438	9.92896	10.0831	10.2878	10.0824	10.3243	10.1555
10316	NMUR1	neuromedin U receptor 1	6.35493	6.42067	6.33071	6.35936	6.27412	6.26301	6.40914	6.42396	6.38553	6.31928	6.43395	6.23107
10317	B3GALT5	beta-1,3-galactosyltransferase 5	6.55503	6.30086	6.58807	6.59276	6.53471	6.45134	6.39895	6.5188	6.46963	6.30413	6.50388	6.48768
10318	TNIP1	TNFAIP3 interacting protein 1	7.84262	8.03241	7.71923	8.606	8.64666	8.91496	8.31852	8.34039	8.23483	7.94185	7.86495	8.09164
10319	LAMC3	laminin subunit gamma 3	7.15761	7.03878	6.87994	6.43934	6.3944	6.49706	6.49436	6.62099	6.50702	6.89302	6.75962	6.86681
1032	CDKN2D	cyclin dependent kinase inhibitor 2D	8.69025	8.49493	8.47085	8.95004	9.05501	8.88479	8.15407	8.17274	8.04476	8.17764	8.05233	8.10051
10320	IKZF1	IKAROS family zinc finger 1	6.52154	6.32728	6.49338	6.41055	6.37934	6.33287	6.29571	6.43515	6.52409	6.55165	6.34974	6.29331
10321	CRISP3	cysteine rich secretory protein 3	6.35273	6.37111	6.41724	6.31584	6.25953	6.34928	6.25128	6.42453	6.40984	6.33824	6.65067	6.37571
10322	SMYD5	SMYD family member 5	6.56189	6.67073	6.5004	6.63595	6.68763	6.66699	6.37287	6.56539	6.67617	6.78591	6.76106	6.77741
10324	KLHL41	kelch like family member 41	6.65682	6.71525	6.66462	6.41652	6.34199	6.90723	6.53188	6.462	6.38435	6.55867	6.63421	6.41544
10325	RRAGB	Ras related GTP binding B	7.49575	7.65556	7.6285	7.85662	7.89827	7.91285	7.93487	7.82397	8.06899	7.61976	7.46218	7.43196
10326	SIRPB1	signal regulatory protein beta 1	6.45373	6.32857	6.4287	6.39886	6.63584	6.51625	6.39375	6.37367	6.43525	6.47395	6.45619	6.46913
10327	AKR1A1	aldo-keto reductase family 1 member A1	11.0535	10.9618	10.9002	9.76452	9.72229	9.80659	8.85314	9.00863	8.98973	9.36539	9.26595	9.34606
10328	EMC8	ER membrane protein complex subunit 8	8.02704	8.09455	8.27942	8.15541	8.10254	7.99527	7.71108	7.96979	8.0192	8.41368	8.50863	8.40899
10329	RXYLT1	ribitol xylosyltransferase 1	10.7729	10.6689	10.653	10.2441	10.3641	10.3261	10.3592	10.1033	10.0934	10.2889	10.3685	10.4861
1033	CDKN3	cyclin dependent kinase inhibitor 3	9.89161	9.70146	9.87785	10.2168	10.136	10.1852	9.94364	9.96232	9.73818	9.91197	9.99003	9.86219
10330	CNPY2	canopy FGF signaling regulator 2	10.2408	10.2581	10.3937	9.83638	9.65253	9.71034	10.13	10.2969	10.2616	10.1061	10.1637	10.0182
10331	B3GNT3	UDP-GlcNAc:betaGal beta-1,3-N-acetylglucosaminyltransferase 3	6.47623	6.52971	6.65862	6.46455	6.70954	6.38314	6.58253	6.49843	6.47672	6.47533	6.59305	6.60401
10332	CLEC4M	C-type lectin domain family 4 member M	6.60569	6.69776	6.6116	6.44228	6.66193	6.50374	6.42014	6.45631	6.65727	6.49029	6.42724	6.51794
10333	TLR6	toll like receptor 6	6.65658	6.69373	6.72709	6.60602	6.68915	6.67325	6.75306	6.69125	6.74966	6.53788	6.72058	6.5873
10335	MRVI1	murine retrovirus integration site 1 homolog	6.38383	6.2847	6.35755	6.64336	6.44889	6.61568	6.39352	6.31289	6.32006	6.58599	6.55238	6.3453
10336	PCGF3	polycomb group ring finger 3	6.69921	6.66264	6.76025	6.43564	6.55345	6.58082	6.70223	6.59876	6.41062	6.44347	6.5295	6.49229
10342	TFG	TRK-fused gene	11.0411	10.7766	11.024	10.6939	10.7629	10.6969	10.6758	10.5951	10.7088	11.285	11.285	11.2285
10343	PKDREJ	polycystin family receptor for egg jelly	6.40762	6.35297	6.42766	6.46244	6.55988	6.55161	6.57067	6.3916	6.64716	6.72852	6.42846	6.49319
10344	CCL26	C-C motif chemokine ligand 26	6.66089	6.39683	6.75018	7.5043	7.28041	7.3268	6.40754	6.52849	6.22441	6.3799	6.48619	6.52979
10345	TRDN	triadin	6.47601	6.5622	6.3386	6.4781	6.75904	6.60093	6.63818	6.40736	6.44337	6.4916	6.35836	6.75085
10346	TRIM22	tripartite motif containing 22	6.27528	6.35783	6.42367	7.19606	7.4219	7.36297	6.62969	6.67582	6.65907	6.38288	6.31615	6.45605
10347	ABCA7	ATP binding cassette subfamily A member 7	6.60722	6.75275	6.53906	6.69423	6.64521	6.84803	6.6647	6.80649	6.83312	6.49572	6.68942	6.41194
10349	ABCA10	ATP binding cassette subfamily A member 10	6.57739	6.58176	6.42897	6.35196	6.46091	6.55609	6.37041	6.40152	6.33704	6.48278	6.40715	6.53725
10350	ABCA9	ATP binding cassette subfamily A member 9	6.60211	6.58747	6.49079	6.46016	6.79238	6.58954	6.98819	6.83194	6.51736	6.71994	6.76923	6.70624
10351	ABCA8	ATP binding cassette subfamily A member 8	6.39749	6.62381	6.41393	6.48481	6.58084	6.63499	6.8466	6.72664	6.96406	7.87459	7.83239	7.84175
10352	WARS2	tryptophanyl tRNA synthetase 2, mitochondrial	6.48284	6.42927	6.58685	6.49465	6.5437	6.46431	6.41998	6.60628	6.6397	7.09012	6.98783	7.1593
1036	CDO1	cysteine dioxygenase type 1	6.36806	6.54661	6.301	6.31448	6.31231	6.21432	6.30397	6.66747	6.31045	6.45415	6.47856	6.31509
10360	NPM3	nucleophosmin/nucleoplasmin 3	10.2748	10.1723	10.1161	9.29866	9.2954	9.27376	9.67407	9.79781	9.71185	9.47423	9.56118	9.42794
10361	NPM2	nucleophosmin/nucleoplasmin 2	6.4002	6.63412	6.44648	6.24092	6.48206	6.62439	6.33898	6.27947	6.26537	6.40949	6.49764	6.3737
10362	HMG20B	high mobility group 20B	10.9357	11.1422	11.2231	10.0799	9.71031	9.72354	11.5346	11.294	11.5319	10.56	10.5522	10.4345
10363	HMG20A	high mobility group 20A	7.8509	7.65826	7.8541	7.55751	7.55962	7.6366	7.9194	7.68567	7.8509	8.88804	8.73454	8.72868
10365	KLF2	Kruppel like factor 2	7.87862	7.89832	7.84855	9.7597	9.60315	9.72191	9.11564	9.16747	9.13526	8.15521	8.05104	8.17596
10367	MICU1	mitochondrial calcium uptake 1	7.73658	7.94278	7.79466	7.42783	7.51579	7.55272	7.49842	7.37827	7.7316	8.02966	7.92888	8.24695
10368	CACNG3	calcium voltage-gated channel auxiliary subunit gamma 3	6.35691	6.54291	6.27157	6.46296	6.43158	6.50263	6.46086	6.62305	6.32273	6.50939	6.36463	6.30762
10369	CACNG2	calcium voltage-gated channel auxiliary subunit gamma 2	6.2387	6.29992	6.53005	6.35088	6.27781	6.32358	6.3011	6.39242	6.44886	6.3477	6.30374	6.33438
10370	CITED2	Cbp/p300 interacting transactivator with Glu/Asp rich carboxy-terminal domain 2	7.58341	7.64269	7.52839	9.25622	9.16325	9.30891	8.06123	7.86682	8.12329	7.86866	7.94335	7.95667
10371	SEMA3A	semaphorin 3A	7.49697	7.05912	7.2091	7.0097	7.21427	7.17879	8.66091	8.52881	8.76481	6.78416	6.77333	6.62101
10376	TUBA1B	tubulin alpha 1b	10.4378	9.99511	10.2616	10.7044	10.5755	10.5944	10.7265	9.59526	10.1341	9.70643	10.2292	10.2826
10379	IRF9	interferon regulatory factor 9	9.27282	9.23021	8.96306	9.43119	9.58832	9.48315	9.72102	9.1782	9.44909	8.19751	8.21207	9.13447
1038	CDR1	cerebellar degeneration related protein 1	6.379	6.37984	6.27584	6.42954	6.28031	6.43529	6.23962	6.45698	6.28883	6.43567	6.39744	6.38675
10380	BPNT1	3'(2'), 5'-bisphosphate nucleotidase 1	7.21328	7.34579	7.2407	7.40406	7.38719	7.4067	7.85305	7.73551	7.6063	7.19889	7.11352	7.30841
10381	TUBB3	tubulin beta 3 class III	11.8958	12.0283	12.047	12.2975	12.1491	12.1509	11.5807	11.8383	11.8399	10.7334	10.7078	10.5378
10382	TUBB4A	tubulin beta 4A class IVa	9.35124	8.93861	8.90765	6.70515	6.52039	6.40316	6.69616	6.48471	6.67532	8.66657	8.66788	8.9613
10383	TUBB4B	tubulin beta 4B class IVb	10.2715	10.4122	10.6555	11.5212	11.4878	11.7418	10.3092	10.2854	10.261	10.5201	10.5761	10.5367
10384	BTN3A3	butyrophilin subfamily 3 member A3	7.10227	6.88861	6.96114	7.19253	6.99857	7.09843	6.94785	6.84989	6.99399	7.12395	6.88394	6.81036
10385	BTN2A2	butyrophilin subfamily 2 member A2	7.56983	7.41901	7.51374	6.75538	6.80057	6.9339	6.89135	7.02208	6.80986	6.97954	6.85908	6.73539
10388	SYCP2	synaptonemal complex protein 2	6.63592	6.70093	6.7111	6.74262	6.99686	7.0712	6.47537	6.80916	6.62083	6.4494	6.49474	6.57925
10389	SCML2	Scm polycomb group protein like 2	6.54437	6.67614	6.66756	6.9586	6.74871	6.7424	6.77258	6.54276	6.62794	6.35978	6.50561	6.51659
1039	CDR2	cerebellar degeneration related protein 2	9.20844	9.23207	9.37451	9.45204	9.3155	9.44427	8.85765	8.83216	9.06849	9.88118	9.84391	9.8481
10390	CEPT1	choline/ethanolamine phosphotransferase 1	9.52121	9.29247	9.42339	9.23578	9.52608	9.38187	9.08667	8.90285	8.96901	9.07873	9.27427	9.16772
10391	CORO2B	coronin 2B	6.60752	6.85778	6.40826	6.71273	6.65845	6.60755	6.57237	6.95765	6.46373	6.94334	6.93987	6.83218
103910	MYL12B	myosin light chain 12B	6.71847	6.74815	6.7579	6.4028	6.54729	6.35087	6.45808	6.97958	6.52341	6.6562	6.45559	6.42517
10392	NOD1	nucleotide binding oligomerization domain containing 1	7.07502	6.84122	6.93218	6.76944	6.66066	6.69575	6.90841	6.90922	6.9375	7.17334	6.82618	6.84692
10393	ANAPC10	anaphase promoting complex subunit 10	8.08615	8.07832	8.24768	8.56646	8.82998	8.70692	8.34722	8.2216	8.18586	8.8698	8.90399	8.99569
10394	PRG3	proteoglycan 3, pro eosinophil major basic protein 2	6.36872	6.23358	6.29612	6.30711	6.35739	6.34617	6.33132	6.33432	6.37933	6.50799	6.44735	6.35512
10395	DLC1	DLC1 Rho GTPase activating protein	6.47972	6.50447	6.73267	6.69999	6.41734	6.63147	6.59443	6.50891	6.59281	6.42617	6.65941	6.61828
10396	ATP8A1	ATPase phospholipid transporting 8A1	6.52712	6.6397	6.51081	6.40958	6.38842	6.42428	6.53672	6.55485	6.55989	6.55713	6.699	6.37114
10397	NDRG1	N-myc downstream regulated 1	8.62872	8.81042	8.54346	10.5013	10.6555	10.5083	10.8834	10.8407	11.1126	11.0253	10.8657	10.8508
10398	MYL9	myosin light chain 9	6.36295	6.34023	6.40868	9.56013	9.83638	9.86219	6.48605	6.42388	6.36747	6.38665	6.52399	6.25054
10399	RACK1	receptor for activated C kinase 1	7.25893	7.23144	7.5418	7.23264	7.30866	7.34738	7.6788	7.23622	7.44519	7.46507	7.81032	7.6892
104	ADARB1	adenosine deaminase, RNA specific B1	7.89151	7.73886	7.60278	7.46397	7.46618	7.35703	9.9031	9.94143	9.94945	8.07627	8.16955	8.05888
1040	CDS1	CDP-diacylglycerol synthase 1	6.30842	6.57347	6.43853	7.15008	7.05555	7.34919	6.38489	6.45407	6.58067	6.27366	6.29526	6.27968
10400	PEMT	phosphatidylethanolamine N-methyltransferase	10.1202	9.93907	10.0495	9.24331	9.30287	9.28886	10.0338	10.0628	10.0974	9.41084	9.2005	9.38417
10401	PIAS3	protein inhibitor of activated STAT 3	7.18561	7.238	7.14451	7.34673	7.41403	7.46304	7.4957	7.39458	7.43825	6.99505	7.13217	7.11781
10402	ST3GAL6	ST3 beta-galactoside alpha-2,3-sialyltransferase 6	10.7526	10.7514	10.9015	6.55998	6.76482	6.62835	8.13522	8.22237	8.28705	10.0872	10.1895	10.2878
10403	NDC80	NDC80, kinetochore complex component	7.90412	7.71946	7.99746	8.97663	8.99565	8.92297	8.6815	8.61412	8.6343	8.59216	8.66125	8.76147
10404	CPQ	carboxypeptidase Q	9.26857	9.4248	9.341	8.4524	8.46965	8.64015	6.93952	7.13969	6.91864	7.96711	7.90715	8.06719
10406	WFDC2	WAP four-disulfide core domain 2	6.31335	6.34264	6.26254	6.44842	6.32677	6.48658	6.4889	6.41463	6.3236	6.39329	6.29847	6.26154
10407	SPAG11B	sperm associated antigen 11B	6.61741	6.59536	6.81914	6.41148	6.67395	6.40018	6.46249	6.48439	6.67804	6.51782	6.22744	6.52233
10408	MYCNOS	MYCN opposite strand	6.53585	6.46249	6.53157	6.2984	6.38318	6.43226	6.4421	6.50046	6.5368	6.34118	6.40103	6.48534
10409	BASP1	brain abundant membrane attached signal protein 1	6.67516	6.81147	6.78725	10.8551	10.6969	10.8459	6.61645	6.57036	6.55322	7.02451	6.76869	6.79761
1041	CDSN	corneodesmosin	6.34833	6.63261	6.48494	6.35761	6.44991	6.47328	6.26061	6.42228	6.62439	6.58755	6.53986	6.51513
10410	IFITM3	interferon induced transmembrane protein 3	12.5735	12.3498	11.9771	11.6719	11.8509	11.7364	12.6297	12.5635	12.5417	11.3558	11.1246	11.5766
10411	RAPGEF3	Rap guanine nucleotide exchange factor 3	6.42978	6.57367	6.25767	6.39601	6.46128	6.37978	6.50744	6.57904	6.53367	6.32558	6.51551	6.34299
10412	NSA2	NSA2, ribosome biogenesis homolog	7.72442	8.12261	7.95896	7.92071	7.93577	7.78054	7.78869	8.22423	8.12727	7.99832	8.26451	7.98216
10413	YAP1	Yes associated protein 1	8.01035	8.0942	8.19357	9.38515	9.70757	9.7026	9.25462	9.25118	9.19698	8.49775	8.68641	8.71885
10417	SPON2	spondin 2	6.38327	6.51508	6.4105	6.65698	6.39755	6.42363	6.33434	6.58142	6.44384	6.33971	6.3997	6.50149
10418	SPON1	spondin 1	6.39487	6.45226	6.51283	6.60174	6.52556	6.43041	6.59541	6.53872	6.62845	6.49747	6.33163	6.44702
10419	PRMT5	protein arginine methyltransferase 5	9.33244	9.33564	9.54805	9.27372	9.46336	9.39126	9.81578	9.85384	9.79395	9.54512	9.56217	9.71367
10420	TESK2	testis associated actin remodelling kinase 2	8.66382	8.64015	8.69822	6.48955	6.39344	6.73034	6.72994	6.75328	6.96821	7.93138	7.89345	8.06208
10421	CD2BP2	CD2 cytoplasmic tail binding protein 2	10.4861	10.653	10.5565	10.8113	10.9097	10.7863	11.0073	10.8767	10.8657	9.77844	9.73282	9.76674
10422	UBAC1	UBA domain containing 1	9.59112	9.63377	9.80129	9.83273	9.75462	9.74053	9.22228	8.97666	9.12555	9.62867	9.727	9.73227
10423	CDIPT	CDP-diacylglycerol--inositol 3-phosphatidyltransferase	8.48319	8.29904	8.29799	8.3773	8.61489	8.29904	8.64041	8.62281	8.5986	8.12291	7.99895	8.26899
10424	PGRMC2	progesterone receptor membrane component 2	10.1484	10.1295	9.98264	11.1087	10.8267	11.1235	10.0991	10.2382	10.1952	10.1223	10.0221	9.98414
10425	ARIH2	ariadne RBR E3 ubiquitin protein ligase 2	9.98541	10.1114	10.0135	9.22339	9.35159	9.2195	9.0131	8.95532	8.96367	9.79278	9.78852	9.74652
10426	TUBGCP3	tubulin gamma complex associated protein 3	6.47324	6.64801	6.47922	6.58291	6.75104	6.70788	6.67947	6.52818	6.61216	6.65434	6.40559	6.70056
10427	SEC24B	SEC24 homolog B, COPII coat complex component	7.12164	6.90358	6.92584	7.55601	7.4121	7.24184	7.50545	7.08126	7.02439	6.91383	6.86574	7.08578
10428	CFDP1	craniofacial development protein 1	9.67846	9.29947	9.53472	9.47581	9.43766	9.49235	9.97653	9.95512	10.0018	8.92601	9.05118	8.90524
1043	CD52	CD52 molecule	6.73109	6.62766	6.81888	6.65175	6.52492	6.58342	6.5578	6.40639	6.68816	6.65704	6.58748	6.67442
10430	TMEM147	transmembrane protein 147	10.9964	10.9609	10.6997	10.3947	10.535	10.4559	10.3568	10.0368	10.0053	10.0441	9.99509	10.1655
10432	RBM14	RNA binding motif protein 14	7.01651	7.04128	7.22589	7.57958	7.42829	7.60311	7.2146	7.66603	7.61528	7.4247	7.21011	7.27887
10434	LYPLA1	lysophospholipase I	8.62616	8.53627	8.31086	8.08583	8.1606	8.20391	8.90586	8.10725	8.46229	8.09512	8.62106	8.36835
10435	CDC42EP2	CDC42 effector protein 2	6.60217	6.4694	6.5267	6.83116	6.83308	6.86139	7.48073	7.48745	7.54157	6.726	6.69214	6.52775
10436	EMG1	EMG1, N1-specific pseudouridine methyltransferase	9.50038	9.52265	9.70576	9.807	9.83363	9.62554	10.5586	10.6663	10.6413	9.47345	9.43841	9.53142
10437	IFI30	IFI30, lysosomal thiol reductase	6.66968	6.62573	6.81252	7.40428	7.54201	7.53975	7.28922	7.16413	7.00052	6.473	6.44959	6.52822
10438	C1D	C1D nuclear receptor corepressor	6.46148	6.5378	6.49063	6.31883	6.55492	6.32551	6.32595	6.30656	6.46169	6.25162	6.49032	6.44849
10439	OLFM1	olfactomedin 1	9.43169	9.43965	9.48749	8.04881	7.93418	8.03108	6.47604	6.50686	6.46166	6.22589	6.30985	6.41891
1044	CDX1	caudal type homeobox 1	6.40036	6.44954	6.52431	6.40495	6.4213	6.39846	6.49192	6.47303	6.37454	6.62266	6.50142	6.48472
10440	TIMM17A	translocase of inner mitochondrial membrane 17A	6.83452	6.89209	7.0925	6.98165	6.9302	6.97827	7.05716	6.94964	6.89576	6.84122	7.00439	6.96178
10443	N4BP2L2	NEDD4 binding protein 2 like 2	8.83883	9.08228	8.99776	8.19521	8.23478	8.29739	7.39078	7.48345	7.47611	7.70477	7.59978	7.77878
10444	ZER1	zyg-11 related cell cycle regulator	6.95484	6.71458	6.69993	6.80043	7.26414	6.86603	6.84294	7.08224	6.92709	6.87575	6.73518	6.83194
10445	MCRS1	microspherule protein 1	10.2212	10.1525	10.264	10.1236	10.0247	10.1739	10.664	10.5483	10.5651	10.1834	10.0317	10.0831
10446	LRRN2	leucine rich repeat neuronal 2	6.63331	6.35771	6.65656	6.62653	6.29882	6.50869	6.49495	6.47169	6.37982	6.60573	6.63828	6.40306
10447	FAM3C	family with sequence similarity 3 member C	9.46548	9.38679	9.68004	8.99019	9.06023	9.06096	10.108	9.60823	9.80586	9.03797	9.33906	9.44651
10449	ACAA2	acetyl-CoA acyltransferase 2	6.72079	6.86079	6.82414	8.57106	8.79343	8.59513	8.14229	8.15614	8.23224	9.17639	8.93681	9.12248
1045	CDX2	caudal type homeobox 2	6.31972	6.48247	6.37337	6.54689	6.39021	6.44844	6.29422	6.47674	6.73967	6.29504	6.50145	6.37978
10450	PPIE	peptidylprolyl isomerase E	8.90193	8.9446	8.89891	8.48864	8.34494	8.41732	9.00951	8.66793	8.48195	8.94936	8.97333	8.96808
10451	VAV3	vav guanine nucleotide exchange factor 3	6.85971	6.85631	7.1109	6.40701	6.29569	6.36962	6.54526	6.49685	6.70104	6.80439	6.87694	6.85272
10452	TOMM40	translocase of outer mitochondrial membrane 40	11.5752	11.8016	11.8711	11.7002	11.3996	11.5872	11.4033	11.5825	11.3643	11.9325	11.9148	11.9112
10454	TAB1	TGF-beta activated kinase 1 (MAP3K7) binding protein 1	7.51014	7.40715	7.29646	7.11256	7.50384	7.27467	7.24242	7.21374	7.19627	7.69693	7.61006	7.64321
10455	ECI2	enoyl-CoA delta isomerase 2	8.83309	8.46829	8.6388	9.86791	10.0317	9.78653	9.42645	8.88292	8.96092	8.50539	8.77423	8.94072
10456	HAX1	HCLS1 associated protein X-1	9.83485	9.76995	9.74487	9.64222	9.73399	9.63247	9.93809	9.88754	9.93762	9.77473	9.7842	9.72571
10457	GPNMB	glycoprotein nmb	12.0813	12.047	12.2744	6.84578	7.24979	6.99468	9.85188	9.5351	9.79501	11.9648	11.8884	11.75
10458	BAIAP2	BAI1 associated protein 2	7.16496	7.28971	7.30761	8.47412	8.62077	8.32679	7.98345	7.57164	7.59089	6.84304	7.01062	6.95569
10459	MAD2L2	mitotic arrest deficient 2 like 2	11.7268	11.5743	11.6719	10.4159	10.2741	10.2162	10.0423	10.2369	10.1044	11.133	11.1025	11.111
1046	CDX4	caudal type homeobox 4	6.24783	6.44976	6.22216	6.24129	6.32905	6.54807	6.33986	6.48861	6.33079	6.47371	6.32285	6.38094
10460	TACC3	transforming acidic coiled-coil containing protein 3	8.62468	8.73123	8.73859	9.24141	9.22189	9.04529	8.61739	9.02649	8.90151	8.85317	8.84633	8.59974
10461	MERTK	MER proto-oncogene, tyrosine kinase	9.69636	9.72354	9.56822	6.63671	6.23549	6.2231	6.34288	6.62625	6.45108	8.20842	8.44912	8.41099
10462	CLEC10A	C-type lectin domain containing 10A	6.66704	6.34924	6.4814	6.44486	6.34533	6.35363	6.32763	6.40607	6.60353	6.26254	6.43648	6.62153
10463	SLC30A9	solute carrier family 30 member 9	9.38493	9.42619	9.34606	9.64578	9.69154	9.93656	9.81664	9.93449	9.8263	9.59112	9.58719	9.7815
10464	PIBF1	progesterone immunomodulatory binding factor 1	7.18466	7.01498	7.0537	7.22071	7.34022	7.15713	7.1927	7.02064	7.07012	7.37534	7.27422	7.18607
10465	PPIH	peptidylprolyl isomerase H	9.96609	9.9894	10.0253	9.59571	9.50498	9.45133	9.99559	9.80283	9.71623	10.6898	10.4594	10.6027
10466	COG5	component of oligomeric golgi complex 5	7.49349	7.61842	7.5152	7.51224	7.24999	7.33748	7.49694	7.27786	7.22107	7.58365	7.72082	7.59617
10467	ZNHIT1	zinc finger HIT-type containing 1	11.3859	11.2985	11.1447	10.5038	10.5209	10.6814	11.2403	11.1835	11.1968	10.7373	10.7557	10.704
10468	FST	follistatin	6.6902	6.25575	6.35896	7.63976	7.45884	7.55557	11.9798	11.71	11.7441	6.484	6.64549	6.56598
10469	TIMM44	translocase of inner mitochondrial membrane 44	7.91996	8.10836	8.23938	7.59939	7.3594	7.44129	7.92781	7.8263	7.84322	8.11281	7.98263	7.9414
1047	CLGN	calmegin	6.31947	6.4015	6.40346	6.49021	6.40568	6.52276	6.29193	6.36854	6.28751	6.4098	6.3513	6.429
10471	PFDN6	prefoldin subunit 6	9.36122	9.43345	9.37017	9.15398	8.9696	9.23761	9.63328	9.61124	9.65823	9.99338	9.75842	9.73286
10472	ZBTB18	zinc finger and BTB domain containing 18	6.52289	6.73595	6.40661	6.96578	6.63085	6.54783	6.49766	6.60532	6.73379	6.65504	6.78191	6.53287
10473	HMGN4	high mobility group nucleosomal binding domain 4	10.454	10.3831	10.5532	10.4691	10.5089	10.68	10.4316	10.5787	10.5044	9.8481	9.87999	9.8579
10474	TADA3	transcriptional adaptor 3	9.18544	9.12789	9.08891	9.65373	9.59711	9.69188	9.47308	9.48227	9.49041	8.88326	8.76475	8.70334
10475	TRIM38	tripartite motif containing 38	7.21276	7.21463	7.09551	7.38809	7.72251	7.46507	7.40257	7.70584	7.58341	7.34391	7.12738	7.26322
10476	ATP5PD	ATP synthase peripheral stalk subunit d	11.842	11.7003	11.6527	12.1699	12.0813	12.1922	12.0414	12.0303	12.1699	12.022	12.0262	12.266
10477	UBE2E3	ubiquitin conjugating enzyme E2 E3	9.53648	9.77192	9.46548	10.4582	10.8042	10.646	10.582	10.4521	10.5813	10.0334	10.0042	10.0285
10478	SLC25A17	solute carrier family 25 member 17	7.98759	8.04448	7.98641	7.32578	7.25014	7.37472	7.02609	7.18916	7.08333	8.3559	8.28786	8.25022
10479	SLC9A6	solute carrier family 9 member A6	7.99626	8.01839	8.02155	8.1331	8.21131	8.30282	8.04881	7.97878	7.87502	8.25382	8.21961	8.34998
1048	CEACAM5	carcinoembryonic antigen related cell adhesion molecule 5	6.68613	6.454	6.3329	6.31901	6.43373	6.41149	6.2389	6.36823	6.38931	6.52357	6.39582	6.49185
10480	EIF3M	eukaryotic translation initiation factor 3 subunit M	10.2873	10.5287	10.4128	9.59469	9.32946	9.43206	10.5634	10.8096	10.6281	10.5298	10.5605	10.3796
10481	HOXB13	homeobox B13	6.6503	6.45413	6.42529	6.64059	6.71021	6.6282	6.67032	6.67283	6.71685	7.03198	6.82979	6.71926
10482	NXF1	nuclear RNA export factor 1	8.31244	8.43145	8.46383	9.26497	9.1269	9.09262	8.88288	8.90968	9.14063	8.5711	8.58772	8.50233
10483	SEC23B	Sec23 homolog B, coat complex II component	9.7312	9.79342	9.71785	10.5044	10.4609	10.4439	10.3307	10.1407	10.1976	9.91392	10.0117	9.98335
10484	SEC23A	Sec23 homolog A, coat complex II component	7.9044	7.58436	7.527	8.15258	7.94252	7.89151	7.41235	7.16436	7.35273	7.46223	7.55576	7.36785
10485	C1orf61	chromosome 1 open reading frame 61	6.53016	6.42609	6.26026	6.56995	6.36311	6.49724	6.37393	6.24873	6.50406	6.35226	6.58582	6.53733
10486	CAP2	cyclase associated actin cytoskeleton regulatory protein 2	9.14903	9.1404	9.0713	10.6081	10.3994	10.567	10.3858	10.4946	10.3685	8.65979	8.70083	8.53787
10487	CAP1	cyclase associated actin cytoskeleton regulatory protein 1	10.3679	10.6472	10.5848	10.6003	10.5937	10.3444	10.2375	10.6309	10.6789	10.7094	10.6023	10.4869
10488	CREB3	cAMP responsive element binding protein 3	6.75978	6.87604	6.87946	7.47449	7.32362	7.52674	6.85389	6.97856	7.22651	6.91479	7.0562	7.01125
10489	LRRC41	leucine rich repeat containing 41	10.9088	10.8337	10.8121	10.5425	10.6472	10.3397	10.4594	10.5191	10.578	10.2873	10.4191	10.3116
10490	VTI1B	vesicle transport through interaction with t-SNAREs 1B	8.7595	8.84775	8.76147	8.62821	8.69815	8.77298	8.77024	9.08819	9.05027	8.67163	8.56646	8.59632
10491	CRTAP	cartilage associated protein	10.8407	10.3444	10.5728	10.1223	10.1963	10.2546	10.3176	9.2178	9.79939	9.4862	9.699	9.67814
10492	SYNCRIP	synaptotagmin binding cytoplasmic RNA interacting protein	9.77739	10.2117	10.1044	10.2948	10.3464	10.4052	10.8344	10.5378	10.7842	10.5848	10.5516	10.6114
10493	VAT1	vesicle amine transport 1	11.1921	11.1645	11.326	8.94182	8.6634	8.79313	8.87617	9.33167	9.15402	11.2314	10.7581	10.7877
10494	STK25	serine/threonine kinase 25	9.48413	9.59779	9.67906	10.129	9.91437	10.0525	9.46046	9.61459	9.63885	9.77948	9.57258	9.52096
10495	ENOX2	ecto-NOX disulfide-thiol exchanger 2	7.71518	7.54873	7.51706	7.49694	7.37654	7.49533	7.50834	7.23997	7.48974	7.97845	7.94162	8.13314
10497	UNC13B	unc-13 homolog B	7.04106	6.9906	7.08732	7.29169	6.93609	7.04775	6.88073	6.81277	6.77766	7.46402	7.26518	7.4006
10498	CARM1	coactivator associated arginine methyltransferase 1	10.7088	10.3972	10.404	10.5643	10.5312	10.4974	10.4395	10.4323	10.4967	10.3397	10.3286	10.4152
10499	NCOA2	nuclear receptor coactivator 2	6.45608	6.51736	6.40154	6.49389	6.36038	6.28965	6.70538	6.48025	6.39646	6.52701	6.48635	6.41811
105	ADARB2	adenosine deaminase, RNA specific B2 (inactive)	6.57818	6.76667	6.65211	6.53843	6.4327	6.41253	6.57568	6.61999	6.49286	6.62704	6.52471	6.29658
1050	CEBPA	CCAAT enhancer binding protein alpha	6.7577	6.95348	6.84202	6.27346	6.17304	6.44368	6.48644	6.49773	6.5412	6.44929	6.41779	6.56136
10500	SEMA6C	semaphorin 6C	6.38989	6.39183	6.30434	6.40837	6.52008	6.50812	6.48269	6.49304	6.46514	6.30834	6.53722	6.3799
10501	SEMA6B	semaphorin 6B	8.45245	8.13045	8.46314	6.85578	6.7367	7.00086	7.9477	7.72933	7.85391	7.36469	7.39106	7.32958
10505	SEMA4F	ssemaphorin 4F	8.39622	8.18036	8.36216	8.64875	8.57474	8.6029	8.22377	8.39562	8.25349	8.6631	8.51361	8.80327
10507	SEMA4D	semaphorin 4D	7.66689	7.56783	7.65294	6.85071	6.84765	6.94615	7.2353	7.44467	7.38757	7.79202	7.80597	7.80693
10509	SEMA4B	semaphorin 4B	7.2436	7.10214	6.98006	8.95433	9.05083	9.00703	7.53717	7.54281	7.71182	8.22085	7.8845	8.06028
1051	CEBPB	CCAAT enhancer binding protein beta	11.6091	11.7336	11.7898	12.194	12.2806	12.2684	11.647	11.6909	11.6692	11.7129	11.7449	11.7321
10512	SEMA3C	semaphorin 3C	7.2525	7.35305	7.30957	9.17218	9.18324	9.24821	8.68863	8.96244	8.85673	7.02759	6.92663	6.89064
10513	APPBP2	amyloid beta precursor protein binding protein 2	8.70897	8.49378	8.50438	8.93191	9.16201	9.12495	9.00623	8.96833	9.17505	8.81875	8.84293	8.61458
10514	MYBBP1A	MYB binding protein 1a	6.86841	6.82001	6.71736	6.65283	6.72159	6.8768	7.18463	7.00935	7.14338	6.91885	6.87161	6.75948
10516	FBLN5	fibulin 5	8.78792	8.77633	8.59262	6.49327	6.56234	6.47928	6.53352	6.37837	6.45707	6.58859	6.71217	6.65876
10517	FBXW10	F-box and WD repeat domain containing 10	6.43066	6.36145	6.71399	6.382	6.43188	6.48706	6.36344	6.61584	6.39594	6.34495	6.44927	6.53902
10518	CIB2	calcium and integrin binding family member 2	7.19074	7.0636	7.06289	6.55934	6.74092	6.71014	6.58977	6.54134	6.64438	6.6116	6.40526	6.57558
10519	CIB1	calcium and integrin binding 1	11.6198	11.6152	11.6198	11.927	11.7558	11.6928	11.1098	11.2391	11.0693	12.4222	12.5417	12.33
1052	CEBPD	CCAAT enhancer binding protein delta	9.25955	9.07928	8.86226	9.67073	9.67775	9.97421	7.94335	7.92735	7.90361	6.94304	7.04344	6.83418
10520	ZNF211	zinc finger protein 211	6.94371	7.07521	7.33849	7.47546	7.50208	7.37635	7.57361	7.52288	7.85138	7.35578	7.36182	7.22824
10521	DDX17	DEAD-box helicase 17	7.43931	7.33141	7.67723	7.83725	7.86333	7.56402	7.93132	7.87155	7.65826	7.77752	7.63641	8.02184
10522	DEAF1	DEAF1 transcription factor	7.4315	7.65272	7.42901	6.8771	6.79584	6.88975	7.41859	7.46402	7.43616	7.31709	7.07458	7.09369
10523	CHERP	calcium homeostasis endoplasmic reticulum protein	7.68614	7.78484	7.8086	7.82112	7.54543	7.43569	8.01944	8.48096	8.2714	7.77833	7.51069	7.63646
10524	KAT5	lysine acetyltransferase 5	6.72545	6.77686	7.16824	7.00954	7.07539	6.73331	7.10262	7.17555	6.83344	7.10247	6.93374	6.93718
10525	HYOU1	hypoxia up-regulated 1	7.5923	7.70356	7.58148	8.20735	8.28843	8.03624	8.78614	8.3212	8.48627	7.85647	7.6714	8.08551
10526	IPO8	importin 8	8.2632	8.23584	8.14985	8.3943	8.2727	8.25845	7.77997	7.66208	7.71767	8.62037	8.51969	8.49828
10527	IPO7	importin 7	7.94629	7.80736	7.97142	7.51938	7.57616	7.45358	8.21928	7.57778	8.01446	7.74769	7.93783	7.97016
10528	NOP56	NOP56 ribonucleoprotein	9.39664	9.89778	10.0064	10.0012	9.56737	9.56321	9.50452	9.84511	9.72106	10.4141	10.4702	10.3214
10529	NEBL	nebulette	6.49224	6.54569	6.41178	6.32683	6.45884	6.42773	6.53318	6.51947	6.7302	6.5585	6.36436	6.41459
1053	CEBPE	CCAAT enhancer binding protein epsilon	6.37676	6.43434	6.36959	6.44033	6.42453	6.58291	6.29219	6.33929	6.4782	6.293	6.56538	6.41533
10531	PITRM1	pitrilysin metallopeptidase 1	9.1782	9.04985	9.27857	9.02275	9.13388	9.06025	8.35721	8.84398	8.64093	9.08184	8.97962	8.93052
10533	ATG7	autophagy related 7	9.11224	8.97629	9.05883	9.47744	9.41617	9.36586	8.17093	8.23532	8.18159	8.20638	7.86624	7.81125
10534	SSSCA1	Sjogren syndrome/scleroderma autoantigen 1	6.86771	7.18622	7.09767	7.4143	7.64665	7.39146	7.97138	8.08505	8.12394	7.71477	7.27063	7.36339
10535	RNASEH2A	ribonuclease H2 subunit A	9.26599	9.21811	9.16101	9.33526	9.18889	9.33605	9.02119	9.1404	9.01002	9.01383	8.952	8.88255
10536	P3H3	prolyl 3-hydroxylase 3	8.15566	8.09047	8.18201	7.02265	7.00558	6.98465	7.25238	7.28006	7.43099	6.6516	6.68739	6.495
10537	UBD	ubiquitin D	6.47533	6.38797	6.40562	6.56319	6.47561	6.62075	6.34946	6.37798	6.43014	6.47748	6.51094	6.67114
10538	BATF	basic leucine zipper ATF-like transcription factor	7.00735	7.18071	6.97077	6.51983	6.60663	6.73564	6.42947	6.46684	6.48908	6.36388	6.27065	6.41201
10539	GLRX3	glutaredoxin 3	10.1648	10.2908	10.3592	10.1738	10.231	10.1318	10.096	9.80659	9.89264	9.57574	9.86046	9.94893
1054	CEBPG	CCAAT enhancer binding protein gamma	8.68958	9.13656	8.68504	8.9046	8.96364	8.97934	7.95215	7.94713	7.82397	8.79797	8.84987	9.1053
10540	DCTN2	dynactin subunit 2	10.8762	10.9719	11.008	11.1598	11.1025	11.086	10.9823	11.0757	11.1088	10.5378	10.6779	10.3831
10541	ANP32B	acidic nuclear phosphoprotein 32 family member B	6.62582	6.94227	6.90834	6.77327	6.85548	6.9469	6.86907	6.72406	6.9152	6.93674	6.67825	6.66563
10542	LAMTOR5	late endosomal/lysosomal adaptor, MAPK and MTOR activator 5	12.211	12.3486	12.2539	11.5094	11.4763	11.4383	11.4938	11.7114	11.6152	12.0748	12.088	12.1684
10544	PROCR	protein C receptor	7.852	8.02773	7.88025	9.24289	9.08449	9.32288	8.90651	9.01446	8.56248	6.90133	7.14386	7.07792
10548	TM9SF1	transmembrane 9 superfamily member 1	8.55042	8.5408	8.67095	9.60568	9.76208	9.63931	9.31726	9.03571	9.54734	8.56217	8.49409	8.58602
10549	PRDX4	peroxiredoxin 4	11.7321	11.845	11.9763	11.7572	11.8218	11.7297	10.9203	11.2218	10.9945	12.4381	12.2187	12.2763
10550	ARL6IP5	ADP ribosylation factor like GTPase 6 interacting protein 5	11.622	11.6258	11.5302	11.1835	11.4239	11.3054	11.4508	11.4738	11.5512	11.2192	11.2003	10.9774
10551	AGR2	anterior gradient 2, protein disulphide isomerase family member	6.49419	6.29424	6.47043	6.40523	6.41833	6.33654	6.4365	6.32938	6.58648	6.39344	6.30372	6.41448
10552	ARPC1A	actin related protein 2/3 complex subunit 1A	12.0324	11.9292	11.9896	11.5281	11.4814	11.4349	11.6782	11.9926	11.9896	12.0262	11.9912	11.7734
10553	HTATIP2	HIV-1 Tat interactive protein 2	9.99886	9.99968	9.99562	9.30375	9.3109	9.5534	10.0123	10.006	10.218	6.62639	6.49344	6.52443
10554	AGPAT1	1-acylglycerol-3-phosphate O-acyltransferase 1	8.61679	8.45408	8.63923	8.55389	8.64332	8.66756	9.0983	9.01484	9.08537	9.30537	9.17635	9.36084
10555	AGPAT2	1-acylglycerol-3-phosphate O-acyltransferase 2	8.08696	8.066	8.19038	7.9744	7.61706	7.62234	7.54623	7.49848	7.51052	7.45572	7.11506	7.39543
10556	RPP30	ribonuclease P/MRP subunit p30	6.71551	6.75328	6.56056	6.74417	6.51793	6.53601	6.49444	6.45666	6.44927	7.10821	7.00473	7.00394
10557	RPP38	ribonuclease P/MRP subunit p38	7.10028	7.38203	7.24184	7.29153	7.01589	7.06245	7.01372	7.07629	7.16413	7.45208	7.32162	7.29273
10558	SPTLC1	serine palmitoyltransferase long chain base subunit 1	7.86988	7.77288	8.02061	8.23178	8.22082	8.33196	7.67398	7.33691	7.56969	7.59276	7.75779	7.77555
10559	SLC35A1	solute carrier family 35 member A1	9.37851	9.21452	9.03388	8.07724	8.4305	8.31613	9.25811	9.18965	9.05473	8.79093	8.79669	8.77489
1056	CEL	carboxyl ester lipase	6.75604	6.6028	6.59921	6.60089	6.68548	6.57339	6.53614	6.48487	6.41532	6.64447	6.81062	6.61722
10560	SLC19A2	solute carrier family 19 member 2	7.24904	7.13203	7.40001	7.41964	7.54226	7.15221	7.0794	7.16157	6.94309	7.27811	7.12578	7.4147
10561	IFI44	interferon induced protein 44	9.46378	9.07603	9.00718	8.22264	8.24454	8.1874	9.51056	9.48709	9.82205	8.93646	9.19992	9.83276
10562	OLFM4	olfactomedin 4	6.44098	6.42724	6.43564	6.50322	6.36679	6.25975	6.19008	6.34726	6.49701	6.61019	6.18536	6.61656
10563	CXCL13	C-X-C motif chemokine ligand 13	6.70628	6.47115	6.6823	6.66966	6.41446	6.36643	6.52902	6.43411	6.33554	6.26735	6.44834	6.42326
10564	ARFGEF2	ADP ribosylation factor guanine nucleotide exchange factor 2	7.35273	7.46524	7.50705	7.45077	7.36892	7.34026	7.64314	7.62776	7.67273	7.44377	7.52658	7.61615
10565	ARFGEF1	ADP ribosylation factor guanine nucleotide exchange factor 1	9.01413	9.08891	9.07774	9.11094	8.90487	8.92679	8.65221	8.8198	8.70749	8.31896	8.19392	8.37797
10566	AKAP3	A-kinase anchoring protein 3	6.23432	6.41053	6.24886	6.47768	6.38439	6.48234	6.5596	6.40688	6.52092	6.39278	6.51578	6.50011
10567	RABAC1	Rab acceptor 1	9.86012	9.67814	9.66552	9.64376	9.62863	9.74555	8.5139	8.51103	8.3983	9.01106	8.82644	8.80279
10568	SLC34A2	solute carrier family 34 member 2	6.3501	6.45023	6.44857	6.47672	6.48035	6.68375	6.3332	6.40281	6.27287	6.31486	6.73399	6.48518
10569	SLU7	SLU7 homolog, splicing factor	8.13262	8.27444	8.12208	7.84338	7.65688	7.71157	8.64908	8.28024	8.46428	7.98788	8.09324	8.26072
10570	DPYSL4	dihydropyrimidinase like 4	8.09328	8.20603	8.08036	9.16886	9.04555	9.02311	6.13697	6.29753	6.44969	6.43008	6.52137	6.4797
10572	SIVA1	SIVA1 apoptosis inducing factor	8.8216	8.98999	8.85381	9.49474	9.39467	9.33361	9.13442	8.96092	8.88292	8.85566	9.02576	9.12789
10573	MRPL28	mitochondrial ribosomal protein L28	7.66	7.51746	7.77978	7.97899	8.00127	7.75687	8.12143	8.05621	8.36534	7.51765	7.44654	7.57652
10574	CCT7	chaperonin containing TCP1 subunit 7	9.6311	9.37487	9.6626	9.64656	9.67031	9.71367	9.83638	8.89282	9.32199	10.1346	10.3321	10.4923
10575	CCT4	chaperonin containing TCP1 subunit 4	7.91816	7.86252	7.95745	7.56374	7.49401	7.55107	7.73367	7.78934	7.75231	8.55042	8.68432	8.61549
10576	CCT2	chaperonin containing TCP1 subunit 2	11.4427	11.5393	11.5356	11.2076	11.0364	11.0853	11.8477	11.668	11.7039	11.2891	11.2403	11.3399
10577	NPC2	NPC intracellular cholesterol transporter 2	13.4051	13.3257	13.4641	13.0939	12.9233	12.9165	11.607	11.5465	11.5629	12.4447	12.6092	12.5213
10578	GNLY	granulysin	6.6179	6.35511	6.79023	6.39071	6.50237	6.52174	6.45628	6.22073	6.2815	6.44293	6.52355	6.51429
10579	TACC2	transforming acidic coiled-coil containing protein 2	7.80924	7.88173	7.99668	8.24162	8.00193	7.84718	8.45157	8.37548	8.47654	7.2294	7.15756	7.11276
1058	CENPA	centromere protein A	7.96754	8.03882	7.87885	8.42794	8.61625	8.6153	8.45328	8.03241	8.22761	8.43274	8.56827	8.5711
10580	SORBS1	sorbin and SH3 domain containing 1	8.62697	8.43673	8.41015	6.51142	6.51429	6.43862	7.32351	7.26296	7.18637	7.99378	7.96876	8.0135
10581	IFITM2	interferon induced transmembrane protein 2	12.5135	12.6578	12.3383	12.5109	12.5016	12.528	12.8838	12.8258	12.9148	11.479	11.4667	11.8349
10584	COLEC10	collectin subfamily member 10	6.49025	6.32356	6.48584	6.67109	6.55043	6.43974	6.32592	6.53784	6.48916	6.32372	6.48968	6.45667
10585	POMT1	protein O-mannosyltransferase 1	7.85028	8.02449	7.98549	8.12256	8.03105	8.1598	7.51461	7.55253	7.34821	7.73235	7.52567	7.69221
10586	MAB21L2	mab-21 like 2	6.32487	6.4948	6.63119	6.62836	6.33233	6.55255	6.3913	6.59711	6.42945	6.33627	6.46719	6.2286
10587	TXNRD2	thioredoxin reductase 2	9.15094	9.04259	9.12889	9.63244	9.65082	9.50782	8.46005	8.49345	8.55596	8.68914	8.60169	8.6436
10589	DRAP1	DR1 associated protein 1	9.97712	10.079	9.83779	11.0017	11.1087	11.1944	11.1489	10.9609	10.8713	10.4739	10.4531	10.6443
1059	CENPB	centromere protein B	11.3614	11.4763	11.429	12.2888	12.2553	12.1982	11.3311	11.3197	11.3681	11.5437	11.5512	11.5482
10590	SCGN	secretagogin, EF-hand calcium binding protein	6.43769	6.43304	6.59605	6.50604	6.36049	6.36442	6.38995	6.31131	6.47719	6.696	6.4493	6.31633
10591	DNPH1	2'-deoxynucleoside 5'-phosphate N-hydrolase 1	9.04353	8.80614	8.91001	8.97	8.9207	8.75873	9.34972	9.57005	9.45166	8.31218	8.23579	8.26045
10592	SMC2	structural maintenance of chromosomes 2	7.86386	7.65523	7.89879	7.95251	8.03059	8.0403	7.72887	7.74663	7.77502	8.25553	8.26636	8.27224
10594	PRPF8	pre-mRNA processing factor 8	11.0682	11.2136	11.2675	11.314	11.3643	11.1126	11.4458	11.6719	11.7003	11.0503	10.759	10.951
10595	ERN2	endoplasmic reticulum to nucleus signaling 2	6.43827	6.53071	6.35193	6.40314	6.42406	6.3206	6.49387	6.33703	6.412	6.30333	6.35668	6.49998
10597	TRAPPC2B	trafficking protein particle complex 2B	7.60001	7.46784	7.5304	8.27938	8.0211	8.12537	8.37478	8.46574	8.55511	8.2936	8.29311	8.25763
10598	AHSA1	activator of HSP90 ATPase activity 1	10.2647	10.2693	10.2978	9.60821	9.52828	9.44019	10.6617	10.454	10.5089	10.4007	10.2212	10.3243
10599	SLCO1B1	solute carrier organic anion transporter family member 1B1	6.57298	6.77028	6.66455	6.46305	6.48893	6.56085	6.65441	6.49333	6.72666	6.58886	6.75078	6.682
1060	CENPC	centromere protein C	6.67215	6.64615	6.8846	6.86146	6.57588	6.67702	6.6543	6.92358	6.75632	6.79092	6.75582	6.59147
10600	USP16	ubiquitin specific peptidase 16	9.09376	9.369	9.32604	9.42957	9.63158	9.76403	9.71494	9.76788	9.62144	9.67685	9.7653	9.70761
10602	CDC42EP3	CDC42 effector protein 3	7.11573	7.06424	7.26508	8.05618	8.35819	8.26239	7.92585	7.14591	7.26796	7.42596	7.64106	7.59482
10603	SH2B2	SH2B adaptor protein 2	6.68365	6.64082	6.59987	6.37906	6.59226	6.38592	6.61615	6.58402	6.45752	6.59279	6.52419	6.49203
10605	PAIP1	poly(A) binding protein interacting protein 1	6.9135	6.48378	6.93051	6.75654	6.68702	6.68599	6.73084	6.48201	6.44139	6.51189	6.6111	6.7107
10606	PAICS	phosphoribosylaminoimidazole carboxylase and phosphoribosylaminoimidazolesuccinocarboxamide synthase	11.0213	11.0202	11.1292	11.4847	11.4747	11.3253	11.5017	11.249	11.2449	11.6166	11.5377	11.6782
10607	TBL3	transducin beta like 3	6.93632	7.07371	7.22613	7.19686	7.32809	7.22687	7.09737	7.10474	6.97047	7.05023	7.20906	6.9553
10608	MXD4	MAX dimerization protein 4	8.63145	8.40467	8.32841	9.62235	9.94655	9.67132	8.90005	9.2169	9.26556	8.8046	8.64666	8.80736
10609	P3H4	prolyl 3-hydroxylase family member 4 (non-enzymatic)	8.10119	7.88396	8.13366	8.70115	8.95004	8.91844	9.0148	8.85237	8.76779	8.83309	8.95475	9.16747
10610	ST6GALNAC2	ST6 N-acetylgalactosaminide alpha-2,6-sialyltransferase 2	8.7207	8.79442	8.67767	6.94924	6.85908	6.74488	8.72317	8.52049	8.73685	8.73378	8.82273	8.76874
10611	PDLIM5	PDZ and LIM domain 5	6.42555	6.64374	6.35329	7.58723	7.49027	7.74624	6.87296	6.49874	6.65282	6.59696	6.60035	6.63256
10612	TRIM3	tripartite motif containing 3	7.30576	7.23915	7.26267	7.10863	6.97974	6.80686	7.26792	7.49801	7.35872	7.31589	7.19852	7.22695
10613	ERLIN1	ER lipid raft associated 1	7.61087	7.65119	7.85568	8.03695	8.29142	8.15263	7.73696	7.65826	7.65778	7.45058	7.47465	7.36098
10614	HEXIM1	hexamethylene bisacetamide inducible 1	6.83328	6.65356	6.78854	6.64288	7.02108	6.91132	6.73227	6.71491	6.73345	6.85795	6.83141	6.89594
10615	SPAG5	sperm associated antigen 5	7.25122	7.22075	7.38834	7.59749	7.67434	7.58001	7.11971	7.34391	7.25181	7.34693	7.29559	7.229
10616	RBCK1	RANBP2-type and C3HC4-type zinc finger containing 1	8.68052	8.72136	8.73596	9.764	9.77188	9.6851	8.86248	8.90765	9.01106	8.39597	8.45471	8.42488
10617	STAMBP	STAM binding protein	8.78211	8.47085	8.91582	8.67405	8.67055	8.85345	9.02645	8.57757	8.67706	9.13447	9.29272	9.21157
10618	TGOLN2	trans-golgi network protein 2	10.6663	10.5995	10.6641	11.3529	11.1193	11.2449	10.7163	10.7447	10.8459	10.7955	10.7614	10.8152
1062	CENPE	centromere protein E	9.03001	8.99494	9.04478	9.74791	9.896	9.83604	9.46778	9.52265	9.54663	9.28253	9.37013	9.22863
10620	ARID3B	AT-rich interaction domain 3B	7.44097	7.63175	7.52262	7.10771	7.02475	7.03331	6.88775	6.96599	6.77411	7.79593	7.80298	7.8332
10621	POLR3F	RNA polymerase III subunit F	8.5141	8.52159	8.5534	8.8679	8.98515	8.8651	8.32412	8.73179	8.49345	8.94072	9.07953	8.82666
10622	POLR3G	RNA polymerase III subunit G	10.0513	10.3705	10.2728	8.10858	8.02054	8.20764	9.55865	9.74001	9.54242	10.003	10.0683	10.1871
10623	POLR3C	RNA polymerase III subunit C	9.29373	9.29326	9.41718	9.10457	9.06845	9.10682	9.41264	9.67247	9.65879	9.18682	9.17677	9.14133
10625	IVNS1ABP	influenza virus NS1A binding protein	9.60849	9.37851	9.32124	8.9203	9.19129	9.14989	8.19433	7.99036	8.04303	8.12208	8.23728	8.18586
10626	TRIM16	tripartite motif containing 16	6.61398	6.48297	6.28706	6.93461	7.11471	6.94523	6.89025	6.40758	6.5484	6.38925	6.37171	6.71756
10627	MYL12A	myosin light chain 12A	10.3618	10.3374	10.2984	12.049	12.3997	12.2829	11.0265	10.7424	10.5241	11.1367	11.2733	11.4878
10628	TXNIP	thioredoxin interacting protein	10.8126	10.4793	10.4052	12.2369	12.3001	12.2187	9.81023	9.83046	9.99007	10.8487	10.9812	10.7526
10629	TAF6L	TATA-box binding protein associated factor 6 like	8.03639	8.35505	8.30109	8.92544	8.62927	8.59632	8.79587	8.89759	9.10383	8.75002	8.48402	8.39392
1063	CENPF	centromere protein F	9.53705	9.47311	9.62	10.1781	10.2201	9.93603	9.381	9.73734	9.8519	9.1004	9.10714	8.98811
10630	PDPN	podoplanin	6.42028	6.51877	6.47026	6.22328	6.32012	6.47796	6.39158	6.61336	6.32155	6.42518	6.23077	6.44108
10631	POSTN	periostin	6.46985	6.54602	6.41726	7.08971	7.11987	7.04964	6.43072	6.4195	6.45589	6.45052	6.55019	6.64018
10632	ATP5MG	ATP synthase membrane subunit g	8.33119	8.55394	8.37137	8.12286	8.18421	8.47762	8.01991	8.17702	7.89397	8.79706	8.90926	9.02611
10633	RASL10A	RAS like family 10 member A	6.64477	6.4839	6.516	6.36829	6.37486	6.48631	6.35368	6.32455	6.35066	6.39041	6.60002	6.40044
10634	GAS2L1	growth arrest specific 2 like 1	6.7156	6.66918	6.9875	7.08259	7.19736	7.08637	6.39355	6.71945	6.56425	6.68828	6.68812	6.74281
10635	RAD51AP1	RAD51 associated protein 1	9.1053	9.09869	9.2195	9.0086	9.07286	9.16205	9.20448	9.0885	9.09027	9.58122	9.76096	9.56688
10636	RGS14	regulator of G protein signaling 14	6.47215	6.62613	6.65483	6.47073	6.39665	6.45267	6.50864	6.32558	6.433	6.66827	6.53074	6.48743
10637	LEFTY1	left-right determination factor 1	6.4124	6.39898	6.44852	6.50102	6.43746	6.59718	6.47813	6.48242	6.45407	6.4999	6.40746	6.50553
10640	EXOC5	exocyst complex component 5	7.41085	7.62574	7.54737	7.15546	7.26457	7.30205	7.19056	7.2844	7.4102	6.94796	7.30343	6.93366
10641	NPRL2	NPR2 like, GATOR1 complex subunit	9.93907	9.75794	9.78653	9.61016	9.61058	9.49444	9.29782	9.44622	9.52943	9.24507	9.14807	9.14954
10642	IGF2BP1	insulin like growth factor 2 mRNA binding protein 1	6.44604	6.49708	6.50545	6.5987	6.68563	7.00248	6.73537	6.5056	6.4657	6.71061	6.74558	6.60525
10643	IGF2BP3	insulin like growth factor 2 mRNA binding protein 3	8.68914	8.74752	8.74581	9.78749	10.108	10.006	9.37534	9.01727	9.13356	9.61883	9.64533	9.67542
10644	IGF2BP2	insulin like growth factor 2 mRNA binding protein 2	9.47908	9.52096	9.51788	9.05336	9.42719	9.38721	9.85484	9.64346	9.63931	10.8328	10.9874	11.0671
10645	CAMKK2	calcium/calmodulin dependent protein kinase kinase 2	7.33328	7.21276	7.47231	6.63584	6.48361	6.72254	7.23196	6.85507	6.97375	6.76377	6.55927	6.59703
10647	SCGB1D2	secretoglobin family 1D member 2	6.61691	6.50133	6.52243	6.32006	6.50442	6.30666	6.33522	6.52675	6.5794	6.38338	6.59769	6.36587
10648	SCGB1D1	secretoglobin family 1D member 1	6.46297	6.32503	6.53814	6.26085	6.52514	6.40022	6.42809	6.39071	6.64062	6.46364	6.37438	6.34169
10650	PRELID3A	PRELI domain containing 3A	6.5858	6.44802	6.64705	6.88891	6.69419	6.59031	6.70721	6.59734	6.67229	6.82902	6.98651	6.85418
10651	MTX2	metaxin 2	9.22345	9.14852	9.32562	9.05756	8.90843	9.03894	9.11094	9.39772	9.18119	9.55116	9.58224	9.44019
10652	YKT6	YKT6 v-SNARE homolog	6.65418	6.62241	6.7871	6.86555	6.56894	6.62949	6.64642	6.98454	6.47837	6.77723	6.67677	6.53061
10653	SPINT2	serine peptidase inhibitor, Kunitz type 2	6.3064	6.38177	6.30084	6.44054	6.4285	6.49478	6.28302	6.34574	6.4026	6.39524	6.20381	6.1651
10654	PMVK	phosphomevalonate kinase	8.5385	8.3261	8.26999	8.77423	8.56026	8.59042	8.04088	7.88666	7.8663	8.15369	8.23026	8.2321
10655	DMRT2	doublesex and mab-3 related transcription factor 2	9.13794	9.55291	9.52215	6.23842	6.36763	6.40384	9.20188	9.22065	9.29142	6.69011	6.47677	6.28542
10656	KHDRBS3	KH RNA binding domain containing, signal transduction associated 3	9.981	10.0697	9.96876	7.42132	7.33242	7.30813	10.714	10.7218	10.6424	11.1273	11.0286	11.0682
10657	KHDRBS1	KH RNA binding domain containing, signal transduction associated 1	11.6862	11.7143	11.7268	11.7986	12.0544	12.0981	11.9648	11.8016	11.8608	11.5258	11.3769	11.4484
10658	CELF1	CUGBP Elav-like family member 1	6.99885	6.8965	7.05114	7.31356	7.25378	7.20205	7.66228	7.37596	7.57387	7.53243	7.46373	7.32191
10659	CELF2	CUGBP Elav-like family member 2	7.14167	6.96325	7.0348	6.31057	6.34763	6.42592	6.41734	6.36378	6.3519	6.87836	6.95263	6.98312
1066	CES1	carboxylesterase 1	6.43933	6.38734	6.49598	6.83026	6.40594	6.41894	6.74313	6.43206	6.45345	6.64919	6.70996	6.67861
10660	LBX1	ladybird homeobox 1	6.44485	6.22269	6.57236	6.4928	6.50871	6.41426	6.4406	6.40829	6.66537	6.51208	6.7326	6.66383
10661	KLF1	Kruppel like factor 1	6.41275	6.50638	6.46066	6.56426	6.66867	6.47769	6.55659	6.50984	6.78498	6.53627	6.71738	6.62829
10663	CXCR6	C-X-C motif chemokine receptor 6	6.32006	6.21558	6.35807	6.34207	6.34025	6.52195	6.40123	6.32576	6.41681	6.26975	6.41345	6.28217
10664	CTCF	CCCTC-binding factor	7.90177	7.79321	8.16089	8.1398	8.05319	7.99394	8.31131	8.20842	8.32258	7.80546	7.75131	7.76423
10665	TSBP1	testis expressed basic protein 1	6.42947	6.47238	6.42013	6.29029	6.41902	6.3442	6.3945	6.49062	6.53965	6.35007	6.37295	6.31651
10666	CD226	CD226 molecule	6.34047	6.16756	6.22926	6.35821	6.42637	6.51345	6.199	6.47892	6.48091	6.36968	6.31256	6.47889
10667	FARS2	phenylalanyl-tRNA synthetase 2, mitochondrial	8.13642	8.20391	8.21594	8.81377	8.94182	8.76063	8.65744	8.49378	8.44365	8.06899	8.08445	8.32153
10668	CGRRF1	cell growth regulator with ring finger domain 1	8.15083	8.30215	8.24111	8.23156	8.39029	8.3796	8.08965	8.18757	8.19466	8.38597	8.4493	8.49659
10669	CGREF1	cell growth regulator with EF-hand domain 1	6.46569	6.49298	6.57865	6.43955	6.73112	6.53797	6.37721	6.45244	6.6103	6.6278	6.57327	6.65834
10670	RRAGA	Ras related GTP binding A	9.91197	9.84132	9.86975	11.4147	11.3784	11.4775	10.8657	10.4861	10.5709	11.1944	11.0901	11.1193
10671	DCTN6	dynactin subunit 6	9.87066	9.68352	9.79729	8.91299	8.94013	8.97219	9.89157	9.90268	9.84301	9.99669	10.1952	10.1882
10672	GNA13	G protein subunit alpha 13	7.9093	8.10569	8.1382	7.66016	7.84115	7.97386	8.2355	8.55481	8.47028	8.33974	8.40333	8.46457
10673	TNFSF13B	TNF superfamily member 13b	7.90314	7.60043	7.33021	6.96917	7.00407	7.07145	6.90446	7.1876	6.85494	8.00982	8.06967	8.04734
10675	CSPG5	chondroitin sulfate proteoglycan 5	6.82359	6.59595	6.66216	6.67218	6.79026	6.73192	6.54747	6.52792	6.48567	6.6826	6.62139	6.77734
10677	AVIL	advillin	6.44932	6.70959	6.37912	6.45756	6.84675	6.63693	6.68123	6.50379	6.79201	6.64716	6.48793	6.31875
10678	B3GNT2	UDP-GlcNAc:betaGal beta-1,3-N-acetylglucosaminyltransferase 2	7.51124	7.3106	7.2577	7.27308	7.63777	7.47354	7.4335	6.89613	7.4584	7.68711	7.65821	7.66654
1068	CETN1	centrin 1	6.78416	6.40365	6.72885	6.64027	6.66823	6.35859	6.41455	6.60689	6.40206	6.83056	6.70274	6.35762
10681	GNB5	G protein subunit beta 5	7.74565	7.74552	7.49349	7.90198	7.66959	7.76026	7.6017	7.64374	7.27687	7.74158	7.52856	7.41538
10682	EBP	EBP, cholestenol delta-isomerase	8.59974	8.40916	8.47002	7.66648	7.60864	7.72514	8.10497	8.22792	8.13081	9.20614	9.33766	9.38601
10683	DLL3	delta like canonical Notch ligand 3	8.84801	8.66189	8.66449	7.97755	7.94595	7.87349	8.39315	8.46058	8.45304	8.78364	8.8279	8.85416
10686	CLDN16	claudin 16	6.38934	6.53346	6.28098	6.47804	6.52165	6.43156	6.65241	6.49904	6.45537	6.42699	6.38987	6.35965
10687	PNMA2	PNMA family member 2	7.14667	7.2031	7.05506	7.93078	8.0356	8.01892	6.46297	6.43723	6.50672	6.98398	6.85361	7.00746
1069	CETN2	centrin 2	11.3643	11.304	11.3794	11.3001	10.9711	11.2963	10.3866	10.3214	10.5432	10.9654	11.0302	10.9487
10690	FUT9	fucosyltransferase 9	6.41907	6.36224	6.55265	6.54479	6.25873	6.36172	6.31724	6.51593	6.37775	6.36491	6.36579	6.35024
10691	GMEB1	glucocorticoid modulatory element binding protein 1	6.97218	7.00701	6.92926	6.81691	6.59293	6.8155	6.74387	6.9897	6.82467	6.71254	6.74798	6.77655
10692	RRH	retinal pigment epithelium-derived rhodopsin homolog	6.48105	6.31121	6.38028	6.44341	6.35431	6.42304	6.40535	6.45971	6.4102	6.42908	6.37942	6.26397
10693	CCT6B	chaperonin containing TCP1 subunit 6B	7.23815	7.13384	7.14178	6.89439	6.81473	6.68317	6.6466	6.61467	6.72107	6.8139	7.00189	6.87567
10694	CCT8	chaperonin containing TCP1 subunit 8	9.47311	9.32604	9.62288	9.48796	9.4452	9.13769	9.63107	9.32699	9.82963	9.79395	9.88521	9.55432
10695	CNPY3	canopy FGF signaling regulator 3	8.02419	7.65002	7.74036	8.42548	8.58653	8.3818	8.27507	7.46621	7.53284	8.27915	8.57359	8.63603
10699	CORIN	corin, serine peptidase	6.30994	6.24414	6.31675	6.44149	6.38717	6.30646	6.26807	6.22111	6.28117	6.38995	6.48475	6.33627
107	ADCY1	adenylate cyclase 1	10.0525	10.0668	10.0628	7.40163	7.36846	7.3163	6.73392	6.79919	6.76946	8.32153	8.10115	8.20638
1070	CETN3	centrin 3	8.5585	8.45245	8.4055	8.83639	9.12526	9.15847	9.01102	8.74373	8.76431	8.488	8.86248	8.85531
1071	CETP	cholesteryl ester transfer protein	6.35084	6.41994	6.41504	6.64102	6.79208	6.89462	6.76052	6.51483	6.56418	6.37447	6.4373	6.6825
10712	FAM189B	family with sequence similarity 189 member B	10.7933	10.6209	10.567	10.6043	10.4191	10.3361	10.929	10.9405	10.8993	10.1707	10.13	10.1438
10713	USP39	ubiquitin specific peptidase 39	9.82738	9.57061	9.77423	9.25413	9.2807	9.07164	9.40204	9.35828	9.34732	9.98003	9.98778	9.98687
10714	POLD3	DNA polymerase delta 3, accessory subunit	6.86044	6.76291	6.69475	7.26503	7.37455	7.28479	7.08187	7.0941	6.82696	7.0712	6.78968	7.11195
10715	CERS1	ceramide synthase 1	6.82112	6.98518	6.8246	6.43652	6.23884	6.44369	6.8541	6.65436	6.73446	6.61191	6.45551	6.64524
10716	TBR1	T-box, brain 1	6.56936	6.38154	6.52351	6.60615	6.41825	6.45501	6.6504	6.3796	6.60737	6.47448	6.49954	6.33677
10717	AP4B1	adaptor related protein complex 4 subunit beta 1	8.84941	9.04834	9.09262	9.04983	8.96006	9.13301	8.73364	9.21233	9.16288	8.88292	9.05851	8.7093
10718	NRG3	neuregulin 3	6.87179	6.5994	6.92449	6.53703	6.59409	6.46619	6.65187	6.47881	6.54286	6.65378	6.57199	6.51754
10720	UGT2B11	UDP glucuronosyltransferase family 2 member B11	7.58065	7.52066	7.52876	6.55964	6.57518	6.6325	8.43596	8.06473	7.89015	7.74552	8.02755	7.88115
10721	POLQ	DNA polymerase theta	9.04662	8.96618	8.81833	8.52589	8.62106	8.42205	7.57289	7.5971	7.85704	9.3919	9.43167	9.43771
10723	SLC12A7	solute carrier family 12 member 7	6.36403	6.50929	6.3397	6.31871	6.31897	6.45124	6.37126	6.47806	6.51566	6.55375	6.3741	6.33267
10724	OGA	O-GlcNAcase	10.5201	10.6172	10.4513	10.6245	10.8366	10.5617	9.75514	10.019	9.9182	9.23302	9.20519	9.29655
10725	NFAT5	nuclear factor of activated T cells 5	7.70067	7.46129	7.83424	7.89904	8.05618	7.86252	7.49587	7.92332	7.44913	7.32118	7.28586	7.40684
10726	NUDC	nuclear distribution C, dynein complex regulator	12.5258	12.6926	12.5135	11.7648	11.4658	11.5165	12.09	12.3337	12.3031	11.8999	11.8756	11.81
10728	PTGES3	prostaglandin E synthase 3	10.1511	10.3108	10.1576	10.5209	10.5004	10.4739	10.8096	10.831	10.9057	10.4165	10.7026	10.5805
1073	CFL2	cofilin 2	6.48326	6.32938	6.32824	6.66229	6.66941	6.64053	6.57606	6.66511	6.45274	6.4019	6.72881	6.63343
10730	YME1L1	YME1 like 1 ATPase	8.68645	8.4778	8.6029	9.23829	9.5709	9.46017	8.95959	8.42387	8.51772	8.85429	8.86221	9.18544
10732	TCFL5	transcription factor like 5	8.20928	7.93232	7.95126	7.8014	7.95583	7.98523	8.34323	8.22939	8.18605	8.42135	8.3701	8.39433
10733	PLK4	polo like kinase 4	8.86025	8.96463	8.90462	9.25005	9.25253	9.26938	9.33078	9.32562	9.33605	9.25467	9.38452	9.36269
10734	STAG3	stromal antigen 3	6.82499	6.90033	6.58845	6.71113	6.70341	6.56334	6.71013	6.6832	6.74857	6.91855	6.76246	6.59413
10735	STAG2	stromal antigen 2	8.72748	8.83133	8.93794	8.12652	8.39961	8.45093	8.9442	9.01933	8.89684	9.13356	9.61167	9.48709
10736	SIX2	SIX homeobox 2	6.4116	6.46265	6.40601	6.47809	6.37027	6.38158	6.42379	6.41562	6.34285	6.39835	6.53092	6.35325
10737	RFPL3S	RFPL3 antisense	6.18512	6.44303	6.49238	6.28022	6.38448	6.54205	6.48455	6.21517	6.4996	6.50008	6.28305	6.48067
10738	RFPL3	ret finger protein like 3	6.63407	6.45728	6.26258	6.44092	6.35298	6.45132	6.46591	6.46299	6.5409	6.54074	6.46729	6.37755
10739	RFPL2	ret finger protein like 2	6.62911	6.44585	6.57331	6.41286	6.37308	6.52499	6.15226	6.3631	6.36923	6.41376	6.46825	6.34514
10740	RFPL1S	RFPL1 antisense RNA 1	6.4313	6.45555	6.3589	6.45215	6.47989	6.61919	6.53835	6.87408	6.39878	6.60839	6.33516	6.42809
10741	RBBP9	RB binding protein 9, serine hydrolase	7.88077	7.9651	7.9818	8.19392	8.34513	8.22423	8.21653	8.19381	8.05833	8.17466	8.17546	7.99036
10742	RAI2	retinoic acid induced 2	6.63136	6.48212	6.46662	6.45579	6.49853	6.63412	6.67929	6.50505	6.58183	6.55813	6.7707	6.54275
10743	RAI1	retinoic acid induced 1	9.56911	9.81955	9.74001	8.92741	8.99739	8.70088	9.54187	9.82239	9.63162	9.46978	8.9616	9.16442
10744	PTTG2	pituitary tumor-transforming 2	6.50661	6.49096	6.4757	6.44374	6.52342	6.51742	6.28828	6.34765	6.54367	6.71847	6.59067	6.6499
10745	PHTF1	putative homeodomain transcription factor 1	8.73886	8.62082	8.77916	9.19944	9.31818	9.27924	8.93226	9.13725	9.04168	8.94577	8.97214	8.7138
10746	MAP3K2	mitogen-activated protein kinase kinase kinase 2	7.66421	7.74918	8.02419	7.67572	7.78549	8.12593	7.44206	7.69156	7.44835	8.09586	7.91152	7.98088
10747	MASP2	mannan binding lectin serine peptidase 2	6.46259	6.6775	6.72043	6.4643	6.35651	6.38841	6.51886	6.49094	6.36584	6.68766	6.41487	6.43741
10748	KLRA1P	killer cell lectin like receptor A1, pseudogene	6.76494	6.56294	6.41245	6.6659	6.67818	6.75512	6.63151	6.51308	6.3449	6.41894	6.43373	6.44341
10749	KIF1C	kinesin family member 1C	7.00096	7.20569	7.22659	7.26674	7.26709	7.17224	7.01657	7.21082	7.05851	6.96364	7.03935	7.09134
1075	CTSC	cathepsin C	8.2439	8.23645	8.31514	9.552	9.46175	9.50998	9.34489	8.90617	9.33979	9.69636	9.67843	9.83561
10750	GRAP	GRB2 related adaptor protein	6.60528	6.6522	6.66853	6.63993	6.63183	6.48262	6.37104	6.42344	6.60198	6.45804	6.42312	6.40478
10752	CHL1	cell adhesion molecule L1 like	8.05606	7.65673	7.91058	6.31678	6.46165	6.34488	6.60795	6.54128	6.44759	7.22039	7.03615	6.84573
10753	CAPN9	calpain 9	6.45345	6.33865	6.35008	6.46723	6.49923	6.385	6.41585	6.23447	6.34694	6.253	6.35457	6.39566
10755	GIPC1	GIPC PDZ domain containing family member 1	6.92584	6.77378	7.15862	7.00332	6.87276	6.84454	6.79142	7.01488	6.72076	6.94227	6.79753	6.90448
10758	TRAF3IP2	TRAF3 interacting protein 2	10.4181	10.2317	10.4271	8.72163	8.5815	8.62964	9.39467	9.22484	9.40779	9.86468	9.56534	9.72325
10761	PLAC1	placenta specific 1	6.62961	6.48529	6.39629	6.58266	6.40335	6.4411	6.96783	6.98488	7.107	6.7125	6.61791	6.72176
10762	NUP50	nucleoporin 50	9.03894	9.01413	9.26096	7.7689	7.69488	7.81768	8.34652	8.28795	8.38815	9.69501	9.57486	9.61459
10763	NES	nestin	10.0872	10.2519	10.2896	6.5759	6.80043	6.44632	10.7004	11.0253	10.9134	9.53142	9.20188	9.50955
10765	KDM5B	lysine demethylase 5B	6.51984	6.41901	6.54019	6.53013	6.67541	6.59086	6.47238	6.62887	6.70842	6.78151	6.77498	6.70839
10766	TOB2	transducer of ERBB2, 2	7.28849	7.18335	7.83809	7.53971	7.29997	7.33803	7.57032	7.3012	7.48944	7.74796	7.67511	7.55442
10767	HBS1L	HBS1 like translational GTPase	6.72713	6.38744	6.54667	6.61331	6.68116	6.62001	6.41246	6.47994	6.42539	6.36632	6.60278	6.31668
10768	AHCYL1	adenosylhomocysteinase like 1	11.0869	10.7842	11.1857	10.7424	10.7741	10.6904	10.5387	10.0291	10.3243	10.7534	10.6003	10.7549
10769	PLK2	polo like kinase 2	6.83229	7.26763	6.97766	8.29246	8.53736	8.26014	7.43988	7.91435	7.95484	7.2832	7.00432	7.1831
10771	ZMYND11	zinc finger MYND-type containing 11	6.78658	6.7915	6.48958	6.82688	6.44041	6.47262	6.46292	6.47351	6.74766	6.62625	6.58856	6.4742
10772	SRSF10	serine and arginine rich splicing factor 10	7.59982	7.74092	7.61122	7.24304	7.33706	7.33152	7.72049	8.00541	7.61916	7.65395	7.64734	7.84666
10773	ZBTB6	zinc finger and BTB domain containing 6	6.97776	6.62333	6.80645	6.83051	7.14498	6.89993	6.71184	7.04956	7.08706	6.83512	6.99297	7.00359
10775	POP4	POP4 homolog, ribonuclease P/MRP subunit	8.78307	9.06193	8.97219	8.60464	8.49339	8.5585	8.28191	8.64045	8.10338	8.61132	8.39455	8.52645
10776	ARPP19	cAMP regulated phosphoprotein 19	6.49128	6.55638	6.53971	6.45664	6.92598	6.38561	6.7053	6.48479	6.53794	6.69128	6.64283	6.58012
10777	ARPP21	cAMP regulated phosphoprotein 21	6.58399	6.34948	6.24277	6.55125	6.30751	6.60078	6.13015	6.32156	6.6874	6.39385	6.37332	6.3624
10778	ZNF271P	zinc finger protein 271, pseudogene	7.6576	7.52288	7.83335	7.70183	7.70889	7.83857	7.6385	7.24843	7.24593	8.07461	8.14446	7.99686
10780	ZNF234	zinc finger protein 234	6.77906	7.16589	7.13511	7.20271	7.20109	7.25201	7.28966	7.18907	7.33803	7.39505	7.35848	7.0991
10781	ZNF266	zinc finger protein 266	7.37556	7.40271	7.50807	8.49091	8.32148	8.25349	8.45735	8.78848	8.60364	7.95821	7.73195	7.83623
10782	ZNF274	zinc finger protein 274	9.04701	8.88876	8.90655	8.89945	9.03047	8.99699	9.26805	9.18481	9.3003	8.45895	8.57691	8.58627
10783	NEK6	NIMA related kinase 6	8.83716	8.77558	8.7725	8.64041	8.58524	8.6388	7.74763	7.57766	7.74956	8.56622	8.57954	8.52121
10785	WDR4	WD repeat domain 4	9.10427	9.27812	9.23417	9.67407	9.57942	9.44828	10.1024	10.167	10.2678	9.27282	9.11863	9.14594
10786	SLC17A3	solute carrier family 17 member 3	6.61328	6.65408	6.68838	6.3755	6.49559	6.44786	6.29558	6.52178	6.55066	6.42557	6.49693	6.53108
10787	NCKAP1	NCK associated protein 1	7.90229	7.58196	7.90719	7.76062	8.31925	7.97276	7.90692	7.17046	7.23482	7.63817	8.22655	8.27873
10788	IQGAP2	IQ motif containing GTPase activating protein 2	6.54408	6.62129	6.43338	6.44543	6.53552	6.51701	6.55049	6.68382	6.56004	6.65939	6.51427	6.4819
10791	VAMP5	vesicle associated membrane protein 5	7.72068	7.84592	7.64832	9.00487	9.13653	9.27462	10.4491	10.2565	10.1382	7.17572	6.88291	6.83439
10793	ZNF273	zinc finger protein 273	6.41693	6.28737	6.27513	6.24177	6.52333	6.44055	6.35212	6.29293	6.41462	6.26319	6.43831	6.59984
10794	ZNF460	zinc finger protein 460	6.31529	6.50835	6.29422	6.48894	6.42703	6.57166	6.37484	6.5332	6.48877	6.38138	6.56593	6.66918
10795	ZNF268	zinc finger protein 268	7.03897	7.01581	7.11798	6.52841	6.34939	6.58819	7.06528	7.14982	7.21293	6.76643	6.77812	6.91434
10797	MTHFD2	methylenetetrahydrofolate dehydrogenase (NADP+ dependent) 2, methenyltetrahydrofolate cyclohydrolase	9.77982	9.71785	9.77633	10.0849	10.0053	10.1525	9.44743	9.3635	9.30537	10.5185	10.4811	10.4207
10798	OR5I1	olfactory receptor family 5 subfamily I member 1	6.17387	6.19437	6.35796	6.25994	6.38358	6.32812	6.45195	6.33911	6.60555	6.22981	6.48792	6.20912
10799	RPP40	ribonuclease P/MRP subunit p40	9.68569	9.8263	9.82782	10.1561	10.2428	10.3434	10.3453	10.4089	10.3149	10.3977	10.3214	10.2198
108	ADCY2	adenylate cyclase 2	6.46243	6.75308	6.35667	6.67448	6.58214	6.41767	6.41397	6.52136	6.61963	6.45268	6.48452	6.39833
1080	CFTR	cystic fibrosis transmembrane conductance regulator	6.44584	6.40624	6.78239	6.57675	6.75752	6.59598	6.64469	6.47717	6.41157	6.8433	6.588	6.54789
10800	CYSLTR1	cysteinyl leukotriene receptor 1	6.45461	6.67979	6.26303	6.57412	6.37569	6.42395	6.40527	6.57701	6.52241	6.35782	6.3234	6.55587
10801	SEPT9	septin 9	13.2663	13.2806	13.3579	12.5135	12.3212	12.3615	12.9888	13.0142	13.0601	13.3682	13.4435	13.2567
10802	SEC24A	SEC24 homolog A, COPII coat complex component	8.03006	8.2654	7.95106	7.92612	8.06731	7.80237	7.87907	8.05858	7.87126	8.10938	8.00659	8.10298
10803	CCR9	C-C motif chemokine receptor 9	6.35734	6.58472	6.54256	6.38306	6.21361	6.3032	6.24092	6.56802	6.42586	6.24055	6.29237	6.3156
10804	GJB6	gap junction protein beta 6	6.46566	6.44978	6.42734	6.34842	6.34455	6.3109	6.50767	6.48806	6.28777	6.34585	6.50334	6.70919
10806	SDCCAG8	serologically defined colon cancer antigen 8	6.9376	6.87505	6.82986	6.82605	6.85813	6.75009	7.25511	6.93058	7.22409	7.0168	6.64424	6.70413
10807	ENTR1	endosome associated trafficking regulator 1	9.36842	9.27649	9.40868	9.94082	9.66256	9.89475	9.89915	9.56122	9.86853	9.83749	9.78648	9.91571
10808	HSPH1	heat shock protein family H (Hsp110) member 1	11.6209	11.8723	11.8608	11.2871	11.3167	11.2332	11.3643	11.2954	11.3253	11.7614	11.7267	11.7364
10809	STARD10	StAR related lipid transfer domain containing 10	7.26713	7.24213	7.00455	7.16382	6.9419	7.08472	6.97182	7.05188	6.94238	7.47734	7.622	7.54933
1081	CGA	glycoprotein hormones, alpha polypeptide	6.77057	6.82353	6.65079	6.60245	6.85389	6.78637	6.79856	6.58447	6.43897	6.72248	6.683	6.76981
10810	WASF3	WAS protein family member 3	8.17642	8.4537	8.37258	8.18421	8.00468	8.12208	6.54807	6.48543	6.29173	10.0142	9.67642	9.54851
10811	NOXA1	NADPH oxidase activator 1	6.6538	6.68232	6.59924	6.33467	6.34283	6.68117	6.37925	6.39728	6.68996	6.53119	6.42182	6.44955
10813	UTP14A	UTP14A, small subunit processome component	8.8375	8.91266	9.13911	8.84395	8.88569	8.69331	9.99127	9.87194	9.73401	9.38902	9.3512	9.34416
10814	CPLX2	complexin 2	6.6796	6.68964	6.64736	6.652	6.73049	6.73636	6.40131	6.4006	6.59249	6.57139	6.54772	6.57479
10815	CPLX1	complexin 1	6.28946	6.36676	6.38961	6.56203	6.33861	6.4625	6.5044	6.35664	6.38711	6.43824	6.46366	6.40186
10816	SPINT3	serine peptidase inhibitor, Kunitz type 3	6.61495	6.53438	6.32769	6.43626	6.37813	6.29204	6.3974	6.36193	6.56293	6.40821	6.48378	6.37288
10817	FRS3	fibroblast growth factor receptor substrate 3	7.45751	7.2294	7.29156	7.12605	7.26691	7.11233	7.14978	7.1238	7.3508	7.36098	7.4882	7.31245
10818	FRS2	fibroblast growth factor receptor substrate 2	6.43531	6.54882	6.30912	6.34088	6.58259	6.57907	6.44653	6.4509	6.91812	6.58911	6.3677	6.61106
10819	OR7E14P	olfactory receptor family 7 subfamily E member 14 pseudogene	6.51075	6.31063	6.49709	6.35089	6.49037	6.41081	6.30558	6.47793	6.39374	6.62089	6.34307	6.64036
10825	NEU3	neuraminidase 3	6.39175	6.34392	6.49998	6.41555	6.3948	6.41384	6.23577	6.26999	6.48728	6.28128	6.32465	6.39722
10826	FAXDC2	fatty acid hydroxylase domain containing 2	7.07352	6.81382	6.77774	6.48692	6.49411	6.69716	6.70984	6.71564	6.84923	6.82613	6.9452	7.00879
10827	FAM114A2	family with sequence similarity 114 member A2	6.65862	6.75293	6.67204	6.71846	6.62076	6.98389	6.83217	6.69151	6.57214	6.66644	6.73794	6.85045
10838	ZNF275	zinc finger protein 275	9.36649	8.98864	9.34292	8.86888	8.67808	8.66891	8.09743	7.86017	8.02618	9.07059	8.94143	9.01999
1084	CEACAM3	carcinoembryonic antigen related cell adhesion molecule 3	6.2893	6.46159	6.38097	6.3156	6.37523	6.48024	6.23558	6.50297	6.64887	6.63238	6.28532	6.33431
10840	ALDH1L1	aldehyde dehydrogenase 1 family member L1	6.52978	6.56423	6.29522	6.45423	6.33741	6.44778	6.45124	6.28267	6.76386	6.43026	6.54082	6.34099
10841	FTCD	formimidoyltransferase cyclodeaminase	6.39264	6.53752	6.51264	6.26951	6.64541	6.41581	6.90592	6.5228	6.4058	6.59135	6.60451	6.40318
10842	PPP1R17	protein phosphatase 1 regulatory subunit 17	6.4066	6.31443	6.54121	6.44744	6.36625	6.3954	6.43921	6.42685	6.32355	6.44674	6.4593	6.40772
10844	TUBGCP2	tubulin gamma complex associated protein 2	8.49196	8.66264	8.59159	9.05687	9.00623	8.99053	8.22204	8.48068	8.51171	7.78636	7.62028	7.75105
10845	CLPX	caseinolytic mitochondrial matrix peptidase chaperone subunit	8.11639	8.00084	8.06379	7.64734	7.96942	7.99668	8.17268	8.15126	8.32398	8.4399	8.53268	8.5841
10846	PDE10A	phosphodiesterase 10A	6.31258	6.47197	6.39523	6.38374	6.57762	6.35581	6.35259	6.4311	6.52039	6.37242	6.43425	6.30884
10847	SRCAP	Snf2 related CREBBP activator protein	6.7262	6.54692	6.69468	6.66251	6.73348	6.59999	6.63336	6.43026	6.53731	6.46825	6.71456	6.85235
10848	PPP1R13L	protein phosphatase 1 regulatory subunit 13 like	6.42084	6.65321	6.36353	6.61039	6.51446	6.51277	7.0468	7.40249	7.06255	6.69772	6.60318	6.59298
10849	CD3EAP	CD3e molecule associated protein	6.69719	6.81907	7.16644	7.21782	7.19102	7.13384	7.31785	7.10999	7.17523	7.01968	7.10754	7.14133
10850	CCL27	C-C motif chemokine ligand 27	6.63534	6.46354	6.61786	6.56438	6.47318	6.55888	6.45544	6.51579	6.40444	6.63335	6.36761	6.46967
10855	HPSE	heparanase	6.64168	6.64795	6.72446	7.01665	7.15721	7.02722	6.92239	6.58702	6.72548	6.94999	6.669	6.97435
10856	RUVBL2	RuvB like AAA ATPase 2	9.45859	9.20233	9.32323	9.74288	9.7842	9.27732	9.52655	9.59964	9.47384	9.06124	9.06914	9.05049
10857	PGRMC1	progesterone receptor membrane component 1	11.6928	11.7215	11.7022	11.7766	11.8942	11.849	11.1956	11.3681	11.2675	11.8639	12.0628	11.8027
10858	CYP46A1	cytochrome P450 family 46 subfamily A member 1	6.31265	6.40219	6.34631	6.5277	6.46581	6.4748	6.36415	6.36026	6.29773	6.2411	6.6114	6.27704
10859	LILRB1	leukocyte immunoglobulin like receptor B1	11.9926	12.2281	12.1509	12.3614	12.2763	12.1577	11.6638	12.0801	11.9926	12.2585	12.049	12.016
10861	SLC26A1	solute carrier family 26 member 1	6.63554	6.37614	6.3686	6.47345	6.3787	6.43911	6.5919	6.31931	6.52857	6.46723	6.61188	6.54349
10863	ADAM28	ADAM metallopeptidase domain 28	6.42072	6.52033	6.70956	6.51418	6.71813	6.39403	6.48431	6.36031	6.314	6.61866	6.5437	6.36368
10864	SLC22A7	solute carrier family 22 member 7	6.31295	6.54338	6.44129	6.67441	6.47199	6.54552	6.59622	6.43035	6.52235	6.6261	6.32905	6.58126
10865	ARID5A	AT-rich interaction domain 5A	6.47264	6.27495	6.28017	6.51503	6.43005	6.43856	6.4884	6.59011	6.63439	6.88405	6.65239	6.48352
10866	HCP5	HLA complex P5	6.75489	6.62585	6.75489	7.26621	7.35086	7.27875	6.84356	6.76177	6.86329	6.41529	6.38599	6.3751
10867	TSPAN9	tetraspanin 9	9.86795	9.35894	9.4814	11.0495	10.8967	11.0737	8.53847	8.53627	8.73153	10.04	10.0181	9.99275
10868	USP20	ubiquitin specific peptidase 20	6.47974	6.49926	6.48931	6.39421	6.46507	6.32795	6.30185	6.3624	6.49691	6.45085	6.39866	6.34266
10869	USP19	ubiquitin specific peptidase 19	6.69158	6.70636	6.6086	6.52277	6.51451	6.47938	6.66871	6.64695	6.70982	6.52223	6.47945	6.70584
1087	CEACAM7	carcinoembryonic antigen related cell adhesion molecule 7	6.38321	6.32554	6.34847	6.39984	6.29835	6.41195	6.35671	6.32336	6.34086	6.34894	6.30775	6.37566
10870	HCST	hematopoietic cell signal transducer	7.19726	6.89613	6.9692	6.7343	6.98736	7.07982	6.78729	6.85604	6.81544	6.92939	6.64511	6.69805
10871	CD300C	CD300c molecule	6.47311	6.28983	6.56549	6.71591	6.54693	6.69446	6.57531	6.49691	6.46576	6.49387	6.67956	6.62613
10873	ME3	malic enzyme 3	6.49503	6.4033	6.54293	6.31446	6.49967	6.36104	6.70098	6.29308	6.42347	6.72861	6.75747	6.53249
10874	NMU	neuromedin U	6.46278	6.40641	6.59733	7.90814	7.77114	7.86158	6.33422	6.39343	6.41718	6.35532	6.41411	6.28432
10875	FGL2	fibrinogen like 2	6.52057	6.55745	6.61179	6.72178	6.42503	6.56046	7.11471	7.0537	7.00553	6.31095	6.67813	6.48919
10876	EDDM3A	epididymal protein 3A	6.45655	6.43949	6.4241	6.53241	6.48388	6.48186	6.58107	6.56992	6.52226	6.58896	6.46759	6.3981
10877	CFHR4	complement factor H related 4	6.20468	6.39127	6.36238	6.33454	6.42659	6.3391	6.34009	6.47543	6.44589	6.29642	6.46477	6.42252
10878	CFHR3	complement factor H related 3	6.46607	6.37439	6.46613	6.56902	6.40052	6.30849	6.32117	6.59149	6.58007	6.48827	6.29558	6.44068
10879	SMR3B	submaxillary gland androgen regulated protein 3B	6.45615	6.35366	6.67753	6.51427	6.59794	6.46859	6.41377	6.42574	6.35801	6.34518	6.45301	6.36395
1088	CEACAM8	carcinoembryonic antigen related cell adhesion molecule 8	6.218	6.43342	6.23558	6.54911	6.53482	6.4037	6.25424	6.35321	6.47702	6.33202	6.27993	6.49931
10880	ACTL7B	actin like 7B	6.25067	6.48798	6.5219	6.4794	6.46116	6.42317	6.30477	6.62067	6.47324	6.44894	6.36158	6.41855
10881	ACTL7A	actin like 7A	6.37502	6.23441	6.29195	6.42203	6.33083	6.26028	6.40019	6.24728	6.57595	6.24561	6.46777	6.37659
10882	C1QL1	complement C1q like 1	6.43718	6.70763	6.48601	6.84486	6.78316	6.83924	6.81412	6.81879	6.90003	6.69309	6.54658	6.67979
10884	MRPS30	mitochondrial ribosomal protein S30	10.3749	10.3405	10.5747	9.63158	9.74375	9.64917	10.8551	10.6014	10.5687	10.163	10.2467	10.3531
10885	WDR3	WD repeat domain 3	7.16145	7.11411	7.18351	6.72081	6.64824	6.67786	6.61648	6.93482	7.03374	6.95609	6.84199	6.80645
10886	NPFFR2	neuropeptide FF receptor 2	6.53162	6.56925	6.41282	6.37904	6.49853	6.30053	6.60136	6.59362	6.45588	6.60369	6.48377	6.46874
10887	PROKR1	prokineticin receptor 1	6.29061	6.51377	6.27232	6.27045	6.3848	6.17977	6.53268	6.18459	6.16855	6.52485	6.26965	6.53442
10888	GPR83	G protein-coupled receptor 83	6.29532	6.19838	6.58844	6.43929	6.41173	6.61674	6.50678	6.39311	6.51265	6.40702	6.43146	6.40826
1089	CEACAM4	carcinoembryonic antigen related cell adhesion molecule 4	6.47405	6.33142	6.51727	6.40854	6.53473	6.61234	6.49051	6.52582	6.52481	6.52418	6.62632	6.63162
10890	RAB10	RAB10, member RAS oncogene family	10.9245	11.0577	11.0693	11.2804	11.2994	11.3239	10.9994	10.8229	10.831	11.5165	11.4226	11.4194
10891	PPARGC1A	PPARG coactivator 1 alpha	7.87885	7.53146	7.15578	6.55147	6.63708	6.52357	6.45212	6.34799	6.37809	6.86421	6.79906	6.85675
10892	MALT1	MALT1 paracaspase	6.4356	6.4608	6.53942	6.61666	6.37081	6.74345	6.49525	6.50447	6.58126	6.9375	6.79337	6.73982
10893	MMP24	matrix metallopeptidase 24	6.47145	6.49828	6.31773	6.58313	6.47727	6.55283	6.2797	6.53093	6.48864	6.75647	6.56207	6.62942
10894	LYVE1	lymphatic vessel endothelial hyaluronan receptor 1	6.42268	6.37052	6.31932	6.43558	6.23503	6.4259	6.3337	6.36382	6.47916	6.35961	6.34931	6.44006
10895	PPBPP2	pro-platelet basic protein pseudogene 2	6.46365	6.50493	6.51648	6.46238	6.55634	6.50299	6.52997	6.51388	6.6934	6.46896	6.58361	6.48706
10896	OCLM	oculomedin	6.4298	6.37535	6.48253	6.51014	6.43361	6.34903	6.47368	6.48408	6.43321	6.40295	6.57036	6.51651
10897	YIF1A	Yip1 interacting factor homolog A, membrane trafficking protein	9.89605	9.9222	10.0452	10.7053	10.5305	10.4802	10.2117	10.2748	10.2382	10.4361	10.5848	10.4418
10898	CPSF4	cleavage and polyadenylation specific factor 4	10.7917	10.7621	10.9412	10.2913	10.2518	10.1666	10.8011	10.8665	10.8229	10.2088	10.3397	10.3347
10899	JTB	jumping translocation breakpoint	12.3486	12.0917	12.3337	12.0262	12.2151	12.2172	12.3678	12.047	11.851	12.0014	12.1332	12.1736
109	ADCY3	adenylate cyclase 3	10.1918	10.218	10.0429	10.2162	10.3685	10.2969	10.069	10.1857	10.1769	10.4855	10.5805	10.4661
10900	RUNDC3A	RUN domain containing 3A	6.41625	6.39808	6.25543	6.46653	6.34982	6.36366	6.24964	6.47229	6.47248	6.58182	6.27257	6.34132
10901	DHRS4	dehydrogenase/reductase 4	9.41887	9.46779	9.54512	10.2873	10.2668	10.4462	9.62092	9.29785	9.25776	9.71264	9.61879	9.73079
10902	BRD8	bromodomain containing 8	8.56409	8.62468	8.80991	8.83954	8.99111	8.76656	8.70926	8.30734	8.60502	8.97103	9.08095	9.30827
10903	MTMR11	myotubularin related protein 11	7.39127	7.12039	7.29432	8.53935	8.31359	8.46428	7.622	7.96998	7.82101	7.1189	7.1248	7.05569
10904	BLCAP	BLCAP, apoptosis inducing factor	8.26394	8.39175	8.61549	9.53676	9.44424	9.54734	7.9917	8.14797	8.29771	8.29739	8.32572	8.3559
10905	MAN1A2	mannosidase alpha class 1A member 2	6.80619	6.92136	7.1215	6.80855	6.85714	6.87213	7.27578	7.13732	7.06468	6.87318	6.96403	7.10606
10906	TRAFD1	TRAF-type zinc finger domain containing 1	7.63569	7.4927	7.66109	7.83901	8.04146	7.79771	7.99808	8.19751	8.28326	7.49967	7.4373	7.58317
10907	TXNL4A	thioredoxin like 4A	6.58742	6.49338	6.70636	6.6962	6.57393	6.66844	6.95458	6.55499	6.57481	6.89202	6.86668	6.85771
10908	PNPLA6	patatin like phospholipase domain containing 6	9.37767	9.02551	9.04892	9.68124	9.68295	9.38105	9.22189	9.23729	9.15298	8.52496	8.39258	8.35112
10910	SUGT1	SGT1 homolog, MIS12 kinetochore complex assembly cochaperone	7.59215	7.47379	7.58317	7.96369	8.40989	8.35355	7.66765	7.94801	7.67303	8.23645	8.43623	7.96233
10911	UTS2	urotensin 2	6.59683	6.4934	6.31223	6.3247	6.3639	6.5985	6.43843	6.36794	6.41651	6.38101	6.5531	6.36609
10912	GADD45G	growth arrest and DNA damage inducible gamma	6.44273	6.34609	6.36287	6.60214	6.25716	6.21221	6.36905	6.49831	6.43827	6.25641	6.52643	6.32111
10913	EDAR	ectodysplasin A receptor	6.57162	6.43758	6.68218	6.53689	6.53173	6.58694	6.40505	6.22261	6.46278	6.4902	6.47825	6.54879
10914	PAPOLA	poly(A) polymerase alpha	10.3329	10.1882	10.4834	10.1382	10.3515	10.2201	10.1071	10.3135	9.99886	10.0795	10.0789	10.1775
10915	TCERG1	transcription elongation regulator 1	7.60107	7.686	7.83464	7.80881	7.83214	7.84262	7.53095	7.56671	7.55122	7.82187	7.57325	7.59944
10916	MAGED2	MAGE family member D2	8.31613	8.36534	8.16344	7.83371	7.56849	7.8457	9.16699	9.20588	9.27779	8.24073	8.09449	8.17489
10917	BTNL3	butyrophilin like 3	6.14548	6.45795	6.41461	6.4273	6.28621	6.44983	6.35491	6.31923	6.36802	6.36798	6.31637	6.54742
10919	EHMT2	euchromatic histone lysine methyltransferase 2	6.3471	6.28803	6.4884	6.57242	6.71548	6.787	6.42218	6.59913	6.45132	6.49597	6.42929	6.51962
10920	COPS8	COP9 signalosome subunit 8	9.50286	9.40868	9.75554	8.45432	8.41168	8.48663	8.79939	9.05049	9.09834	9.29901	9.24413	9.27231
10921	RNPS1	RNA binding protein with serine rich domain 1	8.60542	8.19786	8.25987	8.69624	8.43623	8.15948	8.52933	7.93371	7.79019	8.164	8.49222	8.56337
10922	FASTK	Fas activated serine/threonine kinase	7.22195	7.4912	7.49918	7.94522	7.88661	7.69906	7.56796	7.06598	7.05406	7.42648	7.60369	7.61731
10923	SUB1	SUB1 homolog, transcriptional regulator	8.31858	8.37165	8.43772	8.45064	8.53623	8.65125	7.73126	7.93009	8.16175	8.29686	8.57242	8.67706
10924	SMPDL3A	sphingomyelin phosphodiesterase acid like 3A	9.77351	9.41941	9.41982	7.20845	7.29372	7.23036	8.77979	8.24255	8.33709	8.14347	8.41664	8.24965
10926	DBF4	DBF4 zinc finger	8.10536	8.14236	8.46612	7.96015	7.76799	7.80356	7.96843	7.85282	7.77978	8.04195	8.33914	8.37165
10927	SPIN1	spindlin 1	6.94334	6.77093	6.94454	7.28803	7.49984	7.42268	6.83627	6.64699	6.97875	6.86671	7.1085	6.85074
10928	RALBP1	ralA binding protein 1	7.79624	7.70894	7.73064	7.57876	7.69095	7.87764	7.84713	8.07438	7.90001	8.19902	8.1452	8.22448
10929	SRSF8	serine and arginine rich splicing factor 8	8.70547	8.79706	8.75594	8.91612	9.21507	9.62867	9.95642	9.58918	9.57061	9.46017	9.56446	9.52505
10930	APOBEC2	apolipoprotein B mRNA editing enzyme catalytic subunit 2	6.34999	6.35932	6.39412	6.18295	6.29869	6.39274	6.37894	6.55729	6.22769	6.39402	6.34098	6.29524
10933	MORF4L1	mortality factor 4 like 1	11.3303	11.3001	11.3581	11.6152	11.5203	11.3898	11.5393	11.3769	11.5914	12.7817	12.7222	12.6971
10935	PRDX3	peroxiredoxin 3	11.6125	11.2589	11.4508	10.8459	10.7534	11.0319	11.284	10.5988	10.8433	10.6389	10.6267	10.772
10938	EHD1	EH domain containing 1	9.92602	10.0338	10.0285	10.8903	10.4774	10.5643	10.0789	10.0089	10.2212	10.5505	10.4801	10.4044
10939	AFG3L2	AFG3 like matrix AAA peptidase subunit 2	10.1839	10.1202	10.2225	9.81115	9.51785	9.58122	10.1637	10.0248	9.93015	10.6003	10.6287	10.5461
10940	POP1	POP1 homolog, ribonuclease P/MRP subunit	7.54548	7.59688	7.55442	8.14947	7.9339	7.78464	8.16662	8.17677	8.14797	7.80436	7.87954	7.88926
10941	UGT2A1	UDP glucuronosyltransferase family 2 member A1 complex locus	6.39141	6.32957	6.40934	6.4165	6.31271	6.3412	6.49186	6.40945	6.31531	6.4529	6.38661	6.46802
10942	PRSS21	serine protease 21	6.37269	6.42178	6.55575	6.45628	6.69323	6.30442	6.38077	6.48497	6.33315	6.56726	6.43427	6.65028
10943	MSL3	MSL complex subunit 3	7.19368	7.15599	7.21115	7.55039	7.28705	7.33557	6.92789	6.91589	6.75188	7.08868	7.45593	7.26903
10944	C11orf58	chromosome 11 open reading frame 58	8.92679	8.82948	8.85566	7.52239	7.67933	7.57329	8.22787	8.08398	8.34383	8.38274	8.49053	8.44806
10945	KDELR1	KDEL endoplasmic reticulum protein retention receptor 1	10.9654	11.0451	11.1378	11.3953	11.2462	11.3544	11.1719	10.865	11.0671	10.7218	10.8993	10.7898
10946	SF3A3	splicing factor 3a subunit 3	11.2172	11.2482	11.0922	10.5126	10.2948	10.3657	10.4915	10.6517	10.7354	10.9367	11.0213	10.9376
10947	AP3M2	adaptor related protein complex 3 subunit mu 2	9.44651	9.41032	9.43563	7.68936	7.95949	7.72729	8.0927	7.95538	7.93082	8.66043	8.70591	8.57439
10948	STARD3	StAR related lipid transfer domain containing 3	7.79202	7.75741	7.89482	7.36805	7.40305	7.48823	7.53544	7.77072	7.49407	7.62528	7.39221	7.77858
10949	HNRNPA0	heterogeneous nuclear ribonucleoprotein A0	9.48709	9.71555	9.69501	10.11	10.2109	10.2896	9.47069	9.70492	9.50234	10.6075	10.5727	10.3335
10950	BTG3	BTG anti-proliferation factor 3	10.7646	10.6979	10.8182	10.06	10.28	10.2474	9.80582	9.88525	9.90794	10.6904	10.8499	10.5141
10951	CBX1	chromobox 1	7.31142	7.20875	7.24389	7.91654	7.98736	8.00061	8.85985	8.84801	8.85701	8.3116	8.62077	8.543
10952	SEC61B	Sec61 translocon beta subunit	11.9511	12.0341	12.0262	11.8756	11.572	11.9325	11.3074	11.3637	11.1835	12.1829	12.2712	12.3573
10953	TOMM34	translocase of outer mitochondrial membrane 34	11.4087	11.4148	11.3965	10.4609	10.4122	10.5456	10.8049	10.9161	10.8572	10.6713	10.3886	10.6789
10954	PDIA5	protein disulfide isomerase family A member 5	9.33133	9.26389	9.14063	7.46728	7.39064	7.43196	7.81461	7.79202	7.7364	9.5782	9.51881	9.54768
10955	SERINC3	serine incorporator 3	7.83402	7.88206	7.73955	7.39706	7.22489	7.33035	7.92828	7.77273	7.77096	6.72513	6.80701	6.86558
10956	OS9	OS9, endoplasmic reticulum lectin	7.3818	7.11436	7.28574	7.64694	7.83804	7.85227	7.19496	7.14287	7.35367	7.12741	7.10617	7.04268
10957	PNRC1	proline rich nuclear receptor coactivator 1	6.44596	6.32688	6.43526	6.31045	6.46759	6.15703	6.45201	6.37538	6.36225	6.50104	6.4489	6.28781
10959	TMED2	transmembrane p24 trafficking protein 2	11.2614	11.1835	11.5405	11.3834	11.5017	11.5247	11.8723	11.5923	11.7783	11.3859	11.326	11.3464
10960	LMAN2	lectin, mannose binding 2	7.94166	7.94871	7.61528	7.81634	7.67324	7.2763	7.48035	7.63139	7.42156	7.77784	7.82023	7.66821
10961	ERP29	endoplasmic reticulum protein 29	10.0241	9.46181	9.64582	9.14035	9.11094	8.95009	9.32119	8.75221	8.93372	8.80837	8.74407	9.04529
10962	MLLT11	MLLT11, transcription factor 7 cofactor	10.8708	10.8175	10.9477	11.8833	11.8563	12.1416	11.5437	11.171	11.4043	10.0042	9.88712	10.0301
10963	STIP1	stress induced phosphoprotein 1	9.95055	10.0196	9.93702	10.2649	10.2414	10.2248	10.549	10.6577	10.6336	10.5944	10.3817	10.5331
10964	IFI44L	interferon induced protein 44 like	6.42607	6.3726	6.44357	6.80496	6.69678	6.78556	6.7201	6.54066	6.46195	6.37812	6.57426	6.58809
10965	ACOT2	acyl-CoA thioesterase 2	8.29469	8.09484	8.18872	7.88255	7.74183	7.72892	7.82607	7.49918	7.4709	7.63202	7.8715	7.80788
10966	RAB40B	RAB40B, member RAS oncogene family	7.98042	8.16456	8.14121	7.9076	7.88765	7.86482	8.02224	8.13749	7.92951	8.36661	8.51553	8.32293
10969	EBNA1BP2	EBNA1 binding protein 2	12.1416	12.2585	12.1279	12.0237	12.0341	12.0283	12.2033	12.2012	12.211	12.3315	12.1951	12.3498
10970	CKAP4	cytoskeleton associated protein 4	10.6182	10.2935	10.4941	12.397	12.4806	12.3762	12.1153	12.1509	12.0036	10.3697	10.5133	10.667
10971	YWHAQ	tyrosine 3-monooxygenase/tryptophan 5-monooxygenase activation protein theta	12.5339	12.3889	12.457	13.0741	13.1851	13.1166	12.894	12.7817	12.9373	13.3197	13.4313	13.354
10972	TMED10	transmembrane p24 trafficking protein 10	9.62096	9.57171	9.76144	8.95337	9.10603	9.11295	9.4452	8.76347	9.14727	9.31923	9.50732	9.37057
10973	ASCC3	activating signal cointegrator 1 complex subunit 3	8.58068	8.5065	8.53825	8.96862	8.8854	8.86433	8.07605	8.28648	8.25265	8.04797	8.24143	8.54284
10974	ADIRF	adipogenesis regulatory factor	6.42175	6.36962	6.54984	6.82197	6.69738	6.63697	6.38313	6.55686	6.52837	6.52237	6.3587	6.57032
10975	UQCR11	ubiquinol-cytochrome c reductase, complex III subunit XI	7.35465	7.30975	7.56402	7.27666	7.39997	7.25426	7.26365	7.3727	7.08649	7.23013	7.30591	7.3956
10978	CLP1	cleavage and polyadenylation factor I subunit 1	7.31871	7.48626	7.65395	8.05054	8.42334	8.30389	8.41783	8.44806	8.3894	8.07684	8.31051	8.46797
10979	FERMT2	fermitin family member 2	9.0953	9.50457	9.31044	10.9375	10.9549	10.8146	9.69301	10.2347	9.81448	10.2382	9.98043	9.96816
10980	COPS6	COP9 signalosome subunit 6	9.50126	9.54099	9.39331	9.73117	9.69084	9.84132	9.69084	9.97783	9.73003	9.41765	9.55336	9.56368
10981	RAB32	RAB32, member RAS oncogene family	10.4739	10.3381	10.2284	9.67728	9.56249	9.67906	9.05983	8.82201	9.07647	10.8903	10.7898	10.7997
10982	MAPRE2	microtubule associated protein RP/EB family member 2	9.11256	8.85531	8.92034	8.73001	8.77607	9.04138	9.54349	9.58371	9.84083	9.02579	9.15656	9.27531
10983	CCNI	cyclin I	12.2266	12.4516	12.3635	12.3441	12.4929	12.6297	12.3762	12.2324	12.3486	12.2151	12.235	12.0544
10984	KCNQ1OT1	KCNQ1 opposite strand/antisense transcript 1	6.79943	6.74806	6.88648	6.55049	6.96226	6.79377	6.91988	7.42648	7.01112	7.13023	7.27145	7.1065
10985	GCN1	GCN1, eIF2 alpha kinase activator homolog	10.2065	10.3473	10.1678	10.4941	10.4491	10.0548	10.7223	10.8625	10.7447	10.272	10.0373	9.99132
10987	COPS5	COP9 signalosome subunit 5	10.8683	10.8773	10.9994	10.865	10.8834	10.8762	10.7973	10.8197	10.8582	10.5617	10.8059	10.7557
10988	METAP2	methionyl aminopeptidase 2	10.4847	10.5826	10.7033	9.78145	10.0196	10.0362	11.4226	10.7341	11.0733	10.7983	10.9394	11.3455
10989	IMMT	inner membrane mitochondrial protein	10.5651	10.4627	10.5651	10.4702	10.4675	10.5756	10.6328	10.4933	10.4513	10.3335	10.3866	10.4819
10990	LILRB5	leukocyte immunoglobulin like receptor B5	6.32814	6.20458	6.53572	6.2563	6.53527	6.35294	6.34416	6.49324	6.43293	6.51995	6.51496	6.42586
10991	SLC38A3	solute carrier family 38 member 3	6.38662	6.54424	6.43802	6.55183	6.37796	6.30956	6.34841	6.56857	6.62004	6.36763	6.36682	6.51254
10992	SF3B2	splicing factor 3b subunit 2	9.28132	9.38187	9.31094	9.89775	10.0702	10.0305	10.5482	10.4911	10.5098	10.1327	9.66131	9.69392
10993	SDS	serine dehydratase	6.39294	6.45464	6.37166	6.31337	6.45054	6.40071	6.41721	6.57418	6.43743	6.48556	6.85291	6.44924
10994	ILVBL	ilvB acetolactate synthase like	10.1937	10.2065	10.0037	10.1621	9.96433	9.97147	9.96228	10.0697	10.0784	9.53648	9.49699	9.40363
10998	SLC27A5	solute carrier family 27 member 5	6.51303	6.50099	6.37232	6.90299	7.12496	7.07944	6.73635	6.88465	6.76686	6.88611	6.70452	6.61442
10999	SLC27A4	solute carrier family 27 member 4	6.46353	6.8566	6.5963	6.36726	6.35325	6.82912	6.51583	6.46551	6.44479	6.58758	6.62727	6.52946
11000	SLC27A3	solute carrier family 27 member 3	12.8706	12.8526	12.8205	7.53119	7.20783	7.1548	7.26709	7.60525	7.7132	8.16419	8.01512	7.94739
11001	SLC27A2	solute carrier family 27 member 2	6.31407	6.25809	6.85349	7.74076	7.49185	7.67355	6.32445	6.52748	6.51315	6.29213	6.36857	6.42192
11004	KIF2C	kinesin family member 2C	9.75019	9.47748	9.50389	9.70256	9.50033	9.47748	9.15447	9.21073	9.19883	10.1214	10.0501	9.92479
11005	SPINK5	serine peptidase inhibitor, Kazal type 5	6.4786	6.36972	6.59051	6.35598	6.51194	6.63585	6.47675	6.44432	6.54603	6.37727	6.45752	6.53195
11006	LILRB4	leukocyte immunoglobulin like receptor B4	6.89975	6.35417	6.34264	6.45524	6.43571	6.39197	6.54346	6.6173	6.43259	6.88084	6.57474	6.64977
11007	CCDC85B	coiled-coil domain containing 85B	7.22057	7.26354	7.1316	7.6389	7.66931	7.74427	7.97664	8.16849	7.97642	7.22519	7.09458	7.4903
11009	IL24	interleukin 24	7.33954	7.16761	7.02349	6.6126	6.72085	6.77934	11.3843	10.947	11.2117	7.17105	7.09683	7.38849
1101	CHAD	chondroadherin	6.44002	6.4585	6.47924	6.36444	6.40381	6.59512	6.22712	6.44466	6.58874	6.50902	6.33871	6.354
11010	GLIPR1	GLI pathogenesis related 1	6.51	6.6866	6.74792	10.6723	10.5701	10.7477	7.37281	7.54851	7.47892	6.38185	6.55914	6.48242
11011	TLK2	tousled like kinase 2	7.94691	7.92784	7.94801	8.22057	8.52876	8.12856	8.51443	8.1185	8.21439	8.49171	8.46965	8.57821
11012	KLK11	kallikrein related peptidase 11	6.40915	6.27998	6.40933	6.39602	6.42127	6.54219	6.52196	6.54692	6.42402	6.64778	6.65	6.64602
11013	TMSB15A	thymosin beta 15a	7.0442	7.30036	7.27167	9.07772	9.12954	9.11867	7.98655	8.04829	8.18389	7.76194	7.78146	7.86498
11014	KDELR2	KDEL endoplasmic reticulum protein retention receptor 2	10.7549	10.6678	10.7323	10.4746	10.6256	10.7272	10.7385	10.6814	10.5551	11.1078	10.8834	11.0391
11015	KDELR3	KDEL endoplasmic reticulum protein retention receptor 3	10.3908	10.2277	10.3142	9.7247	9.65023	9.63885	9.93325	9.79103	9.60504	10.4128	10.338	10.3497
11016	ATF7	activating transcription factor 7	6.35985	6.34427	6.39561	6.46367	6.40552	6.46625	6.66554	6.6515	6.47321	6.46411	6.54095	6.74093
11017	SNRNP27	small nuclear ribonucleoprotein U4/U6.U5 subunit 27	8.64782	8.87011	8.91885	8.93718	8.98104	9.16772	9.31131	9.29746	9.20931	9.73599	9.83305	9.88525
11018	TMED1	transmembrane p24 trafficking protein 1	10.0628	10.2801	10.1986	10.1611	9.86008	10.0049	10.6068	10.8925	10.8267	10.2415	10.2369	10.0708
11019	LIAS	lipoic acid synthetase	8.19155	8.12923	8.05298	7.63748	7.65514	7.9318	7.38965	7.68186	7.71375	7.80736	7.72489	7.61009
1102	RCBTB2	RCC1 and BTB domain containing protein 2	6.71631	6.36715	6.63831	6.46155	6.58276	6.78284	6.92937	6.39385	6.69659	6.35526	6.48531	6.58811
11020	IFT27	intraflagellar transport 27	8.56279	8.4079	8.49943	7.76448	7.83824	7.89327	7.22684	7.39747	7.43118	8.61786	8.447	8.39721
11021	RAB35	RAB35, member RAS oncogene family	8.62109	8.73079	8.63253	8.90487	8.68499	8.87455	8.76652	8.78239	8.84993	8.81577	8.59927	8.72831
11022	TDRKH	tudor and KH domain containing	6.7325	6.66756	6.36307	6.51031	6.40313	6.45309	6.5251	6.53976	6.39028	6.39281	6.51615	6.39852
11023	VAX1	ventral anterior homeobox 1	6.57313	6.54158	6.6838	6.40452	6.51747	6.5102	6.44647	6.4281	6.4613	6.77436	6.61607	6.33011
11024	LILRA1	leukocyte immunoglobulin like receptor A1	6.32689	6.61841	6.54268	6.65641	6.30866	6.44961	6.32286	6.34016	6.36518	6.48911	6.33019	6.32156
11025	LILRB3	leukocyte immunoglobulin like receptor B3	13.3629	13.3474	13.4168	13.3197	13.4365	13.2622	12.742	13.2169	13.1021	13.3	13.1166	13.0601
11026	LILRA3	leukocyte immunoglobulin like receptor A3	6.63498	6.30678	6.38682	6.50583	6.43784	6.46358	6.31074	6.49509	6.4498	6.61491	6.3872	6.52708
11027	LILRA2	leukocyte immunoglobulin like receptor A2	6.23787	6.35916	6.3228	6.33929	6.2729	6.34176	6.46143	6.32001	6.45017	6.37766	6.38142	6.37017
1103	CHAT	choline O-acetyltransferase	6.33153	6.71301	6.68848	6.3641	6.5142	6.31224	6.41703	6.80417	6.53191	6.43756	6.73483	6.48907
11030	RBPMS	RNA binding protein, mRNA processing factor	6.93742	6.82426	7.04612	7.13309	7.09673	7.26354	6.88228	6.77255	6.88833	7.53358	7.16058	7.1355
11031	RAB31	RAB31, member RAS oncogene family	7.43087	7.28684	7.22708	8.79123	8.88018	8.85486	7.94464	7.686	7.93945	8.81607	8.83164	8.84845
11033	ADAP1	ArfGAP with dual PH domains 1	8.35823	8.51485	8.08615	6.44927	6.65002	6.61658	8.32148	8.61631	8.71465	6.88589	6.80518	6.92213
11034	DSTN	destrin, actin depolymerizing factor	10.8551	10.9334	10.9175	12.1063	12.0715	12.185	11.5977	11.8664	11.5685	11.5792	11.4989	11.3544
11035	RIPK3	receptor interacting serine/threonine kinase 3	6.29086	6.25824	6.3735	6.42131	6.41341	6.40856	6.24734	6.38695	6.2935	6.30751	6.23353	6.35547
11037	STON1	stonin 1	6.26837	6.20912	6.48637	6.20216	6.37512	6.32637	6.32778	6.27688	6.44377	6.09867	6.38864	6.377
1104	RCC1	regulator of chromosome condensation 1	6.93104	7.09023	7.25147	7.01767	6.74326	6.7444	7.00355	6.90594	6.81708	6.75073	6.70825	6.85821
11040	PIM2	Pim-2 proto-oncogene, serine/threonine kinase	7.41166	7.32207	7.47339	8.06239	8.06088	8.01147	7.48954	7.33982	7.49575	8.07335	7.91921	8.30345
11041	B4GAT1	beta-1,4-glucuronyltransferase 1	8.97557	8.81996	8.64015	9.45246	9.05143	9.24959	9.83044	9.67542	9.64624	9.22193	9.53422	9.3295
11042	SMA5	glucuronidase beta pseudogene	6.32933	6.38417	6.31374	6.46547	6.37428	6.47553	6.71221	6.47509	6.68375	6.4805	6.37772	6.43686
11043	MID2	midline 2	7.58939	7.47916	7.47611	6.99183	6.91998	6.91177	6.99857	7.02496	6.97494	7.36446	7.29734	7.26012
11044	TENT4A	terminal nucleotidyltransferase 4A	8.25941	8.46612	8.53018	8.81112	8.95747	8.85237	8.53299	8.30215	8.42365	8.93149	8.70294	8.80837
11045	UPK1A	uroplakin 1A	6.65814	6.67057	6.70477	6.72744	6.82611	6.74985	6.75538	6.55074	6.78364	6.82552	6.85882	6.78504
11046	SLC35D2	solute carrier family 35 member D2	7.87392	7.58065	7.9685	7.6081	7.44559	7.44149	7.69502	8.01866	7.95218	7.77685	7.64665	7.66474
11047	ADRM1	adhesion regulating molecule 1	9.48514	9.50126	9.67731	9.47268	9.52442	9.47345	9.7753	9.79819	9.58122	9.73681	9.71261	9.72401
1105	CHD1	chromodomain helicase DNA binding protein 1	9.46447	9.59344	9.56368	8.74108	9.03081	8.86353	9.14128	9.4293	9.10659	9.29326	9.38515	9.38455
11051	NUDT21	nudix hydrolase 21	6.49081	6.4728	6.74287	6.29571	6.59509	6.49225	6.52765	6.56944	6.51501	6.76796	6.65293	6.67714
11052	CPSF6	cleavage and polyadenylation specific factor 6	6.8566	6.80214	6.74133	6.85571	6.88891	6.81147	6.67593	6.63983	6.75077	7.02942	6.95162	6.87397
11054	OGFR	opioid growth factor receptor	8.0761	8.13492	8.06028	8.41073	8.69948	8.50341	8.10969	8.47043	8.45765	8.32488	8.23761	8.32009
11055	ZPBP	zona pellucida binding protein	6.43853	6.60423	6.52474	6.41984	6.3662	6.37831	6.28341	6.24771	6.33703	6.45077	6.45941	6.66699
11056	DDX52	DExD-box helicase 52	8.60045	8.44915	8.60872	8.80544	8.73777	8.97004	8.51553	8.24768	8.42583	9.42984	9.28798	9.40544
11057	ABHD2	abhydrolase domain containing 2	7.82586	7.73325	7.92469	7.38463	7.50485	7.37172	9.10231	9.01383	9.03535	7.78054	7.90408	7.86452
11059	WWP1	WW domain containing E3 ubiquitin protein ligase 1	9.62867	9.52694	9.37057	8.64908	8.90614	8.80146	9.37111	9.30701	9.26235	9.20425	8.98104	9.06742
1106	CHD2	chromodomain helicase DNA binding protein 2	6.62985	6.53639	6.73564	6.58383	6.69674	6.68958	7.08496	6.95382	7.06827	6.86368	6.78771	6.78075
11060	WWP2	WW domain containing E3 ubiquitin protein ligase 2	6.43407	6.32402	6.44422	6.74493	6.43664	6.5031	6.48384	6.6859	6.57035	6.70892	6.56832	6.61896
11061	CNMD	chondromodulin	6.55211	6.62596	6.64561	6.7319	6.47155	6.56425	6.80291	6.68885	6.45943	6.54875	6.45924	6.75259
11062	DUS4L	dihydrouridine synthase 4 like	8.19703	8.41732	8.59003	8.11173	8.17592	8.01592	8.00534	8.05451	7.999	8.38044	8.57926	8.43923
11063	SOX30	SRY-box 30	6.54406	6.34732	6.32282	6.51488	6.31313	6.3825	6.5071	6.50348	6.41355	6.59885	6.49069	6.44372
11064	CNTRL	centriolin	7.31185	7.13804	7.08919	7.22307	7.70327	7.43849	7.26414	7.19588	7.32265	7.36423	7.52687	7.42987
11065	UBE2C	ubiquitin conjugating enzyme E2 C	11.2427	11.341	11.202	11.8544	11.8819	11.8531	11.2136	11.4847	11.1573	10.9812	10.9727	10.9437
11066	SNRNP35	small nuclear ribonucleoprotein U11/U12 subunit 35	7.30205	7.75361	7.66232	7.75156	7.60439	7.42882	7.55456	8.26965	7.79657	7.58292	7.40406	7.28773
11067	DEPP1	DEPP1, autophagy regulator	6.34103	6.45708	6.7374	7.5586	7.69853	7.83335	7.49632	7.55135	7.55066	6.46264	6.40616	6.65058
11068	CYB561D2	cytochrome b561 family member D2	8.62899	8.68336	8.84993	9.40725	9.44958	9.23659	8.60072	8.60469	8.65443	8.34694	8.28733	8.21813
11069	RAPGEF4	Rap guanine nucleotide exchange factor 4	6.38966	6.56914	6.35988	6.66159	6.52055	6.52704	6.48009	6.3094	6.39192	6.5384	6.49991	6.5906
1107	CHD3	chromodomain helicase DNA binding protein 3	6.63024	6.77829	7.16477	6.73338	6.65988	6.87667	6.80261	6.99286	6.90755	6.64885	6.5665	6.6531
11070	TMEM115	transmembrane protein 115	9.40325	9.45931	9.57367	9.51349	9.48224	9.58791	9.16149	9.24263	9.32064	9.02418	8.93365	8.82354
11072	DUSP14	dual specificity phosphatase 14	9.80283	9.78455	9.9222	10.3779	10.2221	10.2376	9.52119	9.72231	9.68239	10.3882	10.325	10.4731
11073	TOPBP1	DNA topoisomerase II binding protein 1	9.31273	9.531	9.66695	9.3045	9.3232	8.93271	8.74469	9.15402	9.06262	10.2232	9.87782	9.88214
11074	TRIM31	tripartite motif containing 31	6.4586	6.46007	6.72072	6.28979	6.53123	6.36947	6.33956	6.78097	6.36864	6.40359	6.59022	6.41931
11075	STMN2	stathmin 2	6.55644	6.36872	6.39059	6.2531	6.40595	6.81561	6.43421	6.30446	6.2954	6.6712	6.59552	6.38249
11076	TPPP	tubulin polymerization promoting protein	6.40482	6.49315	6.6277	6.51743	6.75116	6.66018	6.42025	6.54527	6.38751	6.62396	6.32006	6.57569
11077	HSF2BP	heat shock transcription factor 2 binding protein	6.5672	6.54578	6.40535	7.42108	7.40085	7.57797	6.99409	6.46158	6.60873	6.60439	6.55272	6.33364
11078	TRIOBP	TRIO and F-actin binding protein	7.40271	7.51399	7.58686	8.26603	8.24933	8.2739	8.63425	9.01754	8.80017	7.95253	7.837	7.91404
11079	RER1	retention in endoplasmic reticulum sorting receptor 1	8.16175	8.48515	8.33074	7.56693	7.62978	7.47379	7.62647	7.29592	7.37489	8.05353	8.12017	7.90027
1108	CHD4	chromodomain helicase DNA binding protein 4	8.62764	8.6621	8.65474	8.73399	8.81246	8.61062	9.32513	9.21157	9.02391	8.5536	8.5858	8.57999
11080	DNAJB4	DnaJ heat shock protein family (Hsp40) member B4	6.93928	7.28806	7.38203	8.06469	8.29582	8.23312	7.13895	7.07399	7.00484	7.175	7.55342	7.51232
11081	KERA	keratocan	6.30614	6.27975	6.65195	6.33838	6.37032	6.56491	6.52203	6.30752	6.49148	6.37187	6.32918	6.30156
11082	ESM1	endothelial cell specific molecule 1	6.42477	6.35074	6.56791	6.46415	6.62982	6.71774	6.37811	6.32388	6.4159	6.42308	6.27729	6.49084
11083	DIDO1	death inducer-obliterator 1	7.13499	7.16693	7.25634	7.41139	7.53011	7.48262	7.12678	6.93142	7.05621	7.15115	6.96502	7.08004
11085	ADAM30	ADAM metallopeptidase domain 30	6.5123	6.49612	6.43326	6.39713	6.53436	6.54263	6.43865	6.14111	6.49736	6.53557	6.52334	6.4398
11086	ADAM29	ADAM metallopeptidase domain 29	6.70426	6.52884	6.56055	6.56407	6.45059	6.36113	6.53976	6.52899	6.45076	6.5963	6.40608	6.80596
1109	AKR1C4	aldo-keto reductase family 1 member C4	6.33458	6.38553	6.44498	6.36523	6.28462	6.54561	6.53815	6.37703	6.39951	6.50095	6.51884	6.51009
11091	WDR5	WD repeat domain 5	7.25951	7.53923	7.49697	7.70845	7.72864	7.67381	7.42464	7.37556	7.32339	7.8683	7.66708	7.96569
11092	SPACA9	sperm acrosome associated 9	8.08424	7.86158	7.54949	6.94694	6.85874	6.86477	6.92866	7.11769	6.86232	7.08976	7.27902	7.43453
11093	ADAMTS13	ADAM metallopeptidase with thrombospondin type 1 motif 13	6.52874	6.51238	6.32753	6.57694	6.50401	6.49319	6.45725	6.41205	6.28489	6.38701	6.52475	6.38367
11094	CACFD1	calcium channel flower domain containing 1	6.67634	6.7004	6.80717	7.11506	6.94245	6.78577	6.89646	6.77177	6.94663	6.76453	6.7638	6.83144
11095	ADAMTS8	ADAM metallopeptidase with thrombospondin type 1 motif 8	6.61774	6.26479	6.59377	6.27167	6.56361	6.61196	6.54588	6.47786	6.65472	6.40234	6.4136	6.47847
11096	ADAMTS5	ADAM metallopeptidase with thrombospondin type 1 motif 5	6.38598	6.32127	6.52274	7.09268	7.30092	7.33711	6.48154	6.55369	6.54404	6.45379	6.53869	6.27412
11097	NUPL2	nucleoporin like 2	9.56741	9.70202	9.76403	8.9803	8.96529	9.00116	8.70517	8.93973	9.02082	10.0732	9.8497	9.82544
11098	PRSS23	serine protease 23	8.86187	8.90033	8.84556	11.2664	11.3727	11.4214	11.2332	11.4872	11.4194	9.46779	9.34938	9.46049
11099	PTPN21	protein tyrosine phosphatase, non-receptor type 21	6.46591	6.74891	6.74684	6.91374	6.93033	6.93876	6.95762	6.80677	7.11048	6.5174	6.37168	6.57385
111	ADCY5	adenylate cyclase 5	6.59137	6.79313	6.56973	6.41049	6.39761	6.6428	6.41452	6.57731	6.27075	6.35748	6.4674	6.36145
11100	HNRNPUL1	heterogeneous nuclear ribonucleoprotein U like 1	8.8198	8.71986	8.64719	9.37534	9.25374	9.31432	9.30488	9.30222	9.39571	8.512	8.81915	8.88624
11101	ATE1	arginyltransferase 1	7.04507	6.847	6.97218	6.48501	6.92274	6.55148	6.93564	6.85926	7.06779	6.61408	6.76116	6.5936
11102	RPP14	ribonuclease P/MRP subunit p14	7.33982	7.10074	7.27363	7.29138	7.06569	7.00824	7.27125	7.32695	7.35943	6.98265	7.60343	7.54317
11103	KRR1	KRR1, small subunit processome component homolog	7.29716	7.56811	7.83068	7.16733	7.12035	7.24759	7.26159	7.01855	7.01283	7.36366	7.42305	7.38013
11104	KATNA1	katanin catalytic subunit A1	8.18448	8.07977	8.10201	8.35209	8.22264	8.34657	8.47124	8.32581	8.24943	8.83447	8.83258	8.81042
11105	PRDM7	PR/SET domain 7	7.01781	6.95958	6.79672	6.3655	6.3911	6.41145	6.41338	6.48785	6.45503	6.25037	6.64771	6.49661
11107	PRDM5	PR/SET domain 5	6.44488	6.19709	6.2943	6.28721	6.46167	6.45049	6.26431	6.4127	6.27221	6.34286	6.1596	6.32432
11108	PRDM4	PR/SET domain 4	9.59999	9.61256	9.71555	9.68608	9.67728	9.68004	9.03933	9.22231	9.27432	8.81042	8.75761	8.73886
1111	CHEK1	checkpoint kinase 1	7.85666	7.99785	7.98132	9.21194	9.13351	8.96192	9.3596	9.478	9.19758	9.37017	9.3188	9.25753
11112	HIBADH	3-hydroxyisobutyrate dehydrogenase	11.2708	10.925	10.8945	10.2006	10.1228	10.1038	10.6723	10.5957	10.5787	10.8452	10.8467	10.8204
11113	CIT	citron rho-interacting serine/threonine kinase	6.40624	6.55164	6.52986	6.52867	6.45085	6.41276	6.44259	6.48394	6.54542	6.42473	6.23263	6.77729
11116	FGFR1OP	FGFR1 oncogene partner	6.67176	6.95852	6.88061	6.99262	7.03226	7.05125	6.85307	6.92299	6.65831	7.01476	6.93089	7.0653
11117	EMILIN1	elastin microfibril interfacer 1	7.68124	7.64436	7.49327	6.29581	6.32937	6.36837	8.93891	9.31273	9.04259	6.50872	6.44307	6.32609
11118	BTN3A2	butyrophilin subfamily 3 member A2	8.08335	7.87155	7.94567	7.76395	7.76993	7.76168	7.81061	7.80256	7.7498	7.60814	7.53935	7.64788
11119	BTN3A1	butyrophilin subfamily 3 member A1	7.18099	7.02954	7.05719	7.02098	7.08382	7.13784	7.10484	7.23392	7.47916	6.80619	6.69182	6.80672
1112	FOXN3	forkhead box N3	8.74412	8.45775	8.37404	8.70836	8.92373	8.90687	8.47859	8.63386	8.46249	6.33332	6.35654	6.30923
11120	BTN2A1	butyrophilin subfamily 2 member A1	9.3505	9.42286	9.34416	10.254	10.2232	10.2884	9.56319	9.6978	9.62411	9.76735	9.67902	9.58791
11122	PTPRT	protein tyrosine phosphatase, receptor type T	6.45195	6.36735	6.54965	6.57038	6.49631	6.51672	6.32307	6.57378	6.19887	6.38474	6.41994	6.45163
11123	RCAN3	RCAN family member 3	7.30795	7.47278	7.42596	6.85248	6.82543	6.80953	7.71899	7.68962	7.72289	6.97683	7.10809	7.00851
11124	FAF1	Fas associated factor 1	8.43353	8.10617	8.21088	8.32425	8.0112	8.23553	8.10772	7.33814	7.69384	7.88962	8.19817	8.31086
11126	CD160	CD160 molecule	6.3444	6.29061	6.30813	6.30666	6.46494	6.28212	6.33876	6.4567	6.42196	6.35923	6.21985	6.20871
11127	KIF3A	kinesin family member 3A	6.46518	6.5929	6.50842	6.58807	6.56228	6.5282	6.96219	6.99777	6.75223	6.47591	6.57298	6.68096
11128	POLR3A	RNA polymerase III subunit A	7.74092	8.01035	7.79151	8.07327	7.94796	7.97977	7.84833	7.6679	7.6894	8.86226	8.61892	9.01825
11129	CLASRP	CLK4 associating serine/arginine rich protein	7.06145	7.01185	7.05148	7.07079	6.91135	6.94463	7.2077	7.07287	7.24904	6.97292	6.94953	7.01651
1113	CHGA	chromogranin A	6.54646	6.62067	6.65489	6.71427	6.53285	6.44816	6.34277	6.42988	6.40091	6.5877	6.69225	6.57949
11130	ZWINT	ZW10 interacting kinetochore protein	8.65316	8.65274	8.93491	8.13605	8.20666	8.21276	8.68758	8.5425	8.47043	9.4095	9.39124	9.40591
11131	CAPN11	calpain 11	6.46404	6.62965	6.61746	6.40247	6.38282	6.4528	6.37163	6.43085	6.58437	6.51097	6.7088	6.41403
11132	CAPN10	calpain 10	6.6874	6.34361	6.52698	6.49681	6.45143	6.33781	6.3833	6.38553	6.55814	6.55646	6.51017	6.5532
11133	KPTN	kaptin, actin binding protein	6.75077	6.91077	6.73958	7.37024	7.08453	7.22808	7.06866	7.20495	6.98937	6.72991	6.70352	6.91205
11135	CDC42EP1	CDC42 effector protein 1	7.31222	7.09541	7.1548	8.60498	8.38364	8.43031	6.48728	6.5817	6.5973	6.67797	6.43784	6.58154
11136	SLC7A9	solute carrier family 7 member 9	6.37927	6.67638	6.5163	6.63581	6.39528	6.56727	6.40886	6.47655	6.66149	6.45786	6.42415	6.41484
11137	PWP1	PWP1 homolog, endonuclein	10.831	10.8508	10.8344	10.5842	10.4117	10.3607	10.5662	10.6098	10.587	10.557	10.5312	10.462
11138	TBC1D8	TBC1 domain family member 8	7.27855	7.06803	7.01651	7.02336	7.02924	6.97633	7.28371	7.21594	7.66494	7.58412	7.41039	7.49821
1114	CHGB	chromogranin B	6.8289	6.75067	6.80554	6.8961	6.4649	6.56007	6.52517	6.59025	6.5369	6.63622	6.37431	6.55481
11140	CDC37	cell division cycle 37	12.7308	12.7444	12.7622	12.4329	12.5057	12.4659	12.6788	12.6864	12.8775	12.2524	12.2253	12.0801
11142	PKIG	cAMP-dependent protein kinase inhibitor gamma	6.90602	6.66334	6.7193	6.79996	6.79947	6.72327	7.27359	7.07944	7.07879	6.89219	7.15147	6.90418
11143	KAT7	lysine acetyltransferase 7	6.75145	6.58079	6.62371	6.57969	6.59346	6.67073	6.92391	6.87822	6.74272	7.08177	6.71113	7.15944
11144	DMC1	DNA meiotic recombinase 1	10.9832	11.3572	11.2626	11.511	11.5301	11.489	10.568	11.1702	10.9618	11.255	11.0202	11.1045
11145	PLA2G16	phospholipase A2 group XVI	9.80533	9.89387	9.94776	8.64963	8.60951	8.83394	6.51571	6.62447	6.47137	6.53539	6.46026	6.42581
11146	GLMN	glomulin, FKBP associated protein	8.68723	8.90561	8.94756	8.98139	9.01867	9.03155	8.55635	8.90238	8.54532	8.91655	9.08562	8.81833
11147	HHLA3	HERV-H LTR-associating 3	6.85221	6.73821	6.84321	6.72994	7.04383	7.07025	7.01567	6.83078	6.64349	6.86532	6.9809	6.67901
11148	HHLA2	HERV-H LTR-associating 2	6.39908	6.38938	6.43545	6.40544	6.42604	6.51943	6.37546	6.43148	6.62899	6.48308	6.35485	6.50641
11149	BVES	blood vessel epicardial substance	7.24759	7.26382	7.25181	7.4894	7.61098	7.43705	6.5699	6.52918	6.48427	7.97514	7.87857	7.72892
11151	CORO1A	coronin 1A	6.41785	6.96213	6.69561	7.01037	7.24011	6.82754	6.85807	6.91294	6.96254	7.00052	6.51441	6.68419
11152	WDR45	WD repeat domain 45	7.50026	7.66937	7.73658	7.5836	7.47275	7.52735	7.73611	7.93423	7.75446	7.8457	7.77743	7.60814
11153	FICD	FIC domain containing	7.06435	7.35087	7.35063	7.77594	7.7388	7.70477	7.33811	7.31519	7.28119	7.38328	7.34179	7.125
11154	AP4S1	adaptor related protein complex 4 subunit sigma 1	6.5152	6.52155	6.57742	6.42687	6.59853	6.75845	6.54447	6.35022	6.63927	6.53509	6.67619	6.40821
11155	LDB3	LIM domain binding 3	7.36118	7.32086	7.16903	6.44081	6.49591	6.46802	6.47978	6.24561	6.71473	6.9946	6.87671	7.06687
11156	PTP4A3	protein tyrosine phosphatase type IVA, member 3	7.14647	6.71077	7.00499	6.6211	6.67863	6.79778	6.8175	6.93742	6.77038	6.53267	6.5865	6.82621
11157	LSM6	LSM6 homolog, U6 small nuclear RNA and mRNA degradation associated	7.12948	7.45466	7.26809	7.53662	7.37486	7.08732	7.41403	7.88947	7.75588	7.65617	7.478	7.39962
11158	RABL2B	RAB, member of RAS oncogene family like 2B	7.63879	7.67631	7.81944	8.02444	7.95688	8.09304	7.2902	7.38903	7.5384	8.24737	8.18305	8.2238
11159	RABL2A	RAB, member of RAS oncogene family like 2A	6.68838	6.60021	6.70198	7.06915	6.87129	6.96805	6.82796	6.41081	6.61602	7.00208	6.67806	6.9135
1116	CHI3L1	chitinase 3 like 1	6.57907	6.62238	6.81536	6.48214	6.77633	6.75406	6.78131	6.54434	6.81437	6.60059	6.61081	6.74427
11160	ERLIN2	ER lipid raft associated 2	6.95197	6.7984	6.81788	6.7568	6.61687	6.53075	7.48185	7.09541	7.36423	7.12224	7.14938	6.99449
11162	NUDT6	nudix hydrolase 6	7.44966	7.64832	7.48552	8.04635	8.21611	8.26224	7.82986	8.00036	7.7341	7.42941	7.53994	7.55906
11163	NUDT4	nudix hydrolase 4	6.22195	6.34856	6.41526	6.32749	6.36081	6.32506	6.46054	6.24616	6.25879	6.32345	6.30163	6.33659
11164	NUDT5	nudix hydrolase 5	10.0747	10.003	10.0338	10.035	10.0356	10.097	10.1277	10.0942	9.70093	10.2507	10.3157	10.2428
11166	SOX21	SRY-box 21	6.43882	6.41713	6.48257	6.65438	6.3496	6.46048	6.27551	6.52429	6.4762	6.5531	6.47506	6.36103
11167	FSTL1	follistatin like 1	9.27331	9.0713	9.04929	10.8572	10.7973	10.9015	8.18361	8.19224	8.24426	10.2096	9.95106	9.9719
11168	PSIP1	PC4 and SFRS1 interacting protein 1	8.65633	8.56248	8.55641	8.48431	8.36291	8.51877	8.12976	8.20107	8.10836	9.83428	9.62313	9.49792
11169	WDHD1	WD repeat and HMG-box DNA binding protein 1	7.52303	7.35777	7.64466	7.37349	7.51562	7.16705	7.29312	7.27564	7.17907	7.47509	7.47775	7.52952
1117	CHI3L2	chitinase 3 like 2	6.24023	6.32222	6.36715	6.34772	6.55734	6.30539	6.94984	7.00735	6.94599	6.72191	6.46985	6.55504
11170	FAM107A	family with sequence similarity 107 member A	6.83376	6.1896	6.35332	6.29574	6.30392	6.42274	6.4028	6.43769	6.57169	6.53159	6.32944	6.52002
11171	STRAP	serine/threonine kinase receptor associated protein	11.0554	11.1134	11.3594	11.2066	11.2342	11.3223	11.3924	11.3325	11.2994	11.2117	11.289	11.2201
11172	INSL6	insulin like 6	6.15877	6.36703	6.55952	6.45322	6.42308	6.46734	6.58252	6.44346	6.56231	6.42109	6.5144	6.50847
11173	ADAMTS7	ADAM metallopeptidase with thrombospondin type 1 motif 7	6.36048	6.38994	6.5344	6.37159	6.45936	6.46663	6.5971	6.36766	6.53297	6.24654	6.34199	6.571
11174	ADAMTS6	ADAM metallopeptidase with thrombospondin type 1 motif 6	6.50498	6.43219	6.44525	7.7544	7.66786	7.80062	6.37902	6.33096	6.49466	6.48864	6.35368	6.61321
11176	BAZ2A	bromodomain adjacent to zinc finger domain 2A	6.37073	6.49783	6.42346	6.51522	6.44426	6.55909	6.45	6.42733	6.76614	6.37613	6.64622	6.85324
11177	BAZ1A	bromodomain adjacent to zinc finger domain 1A	8.56103	8.54688	8.63812	8.97023	9.14898	8.90238	9.20688	9.39546	9.12404	8.47544	8.52642	8.57888
11178	LZTS1	leucine zipper tumor suppressor 1	9.29746	9.41417	9.35995	7.07816	7.01852	7.02643	7.80565	8.20705	8.09484	9.83137	9.61398	9.43844
11179	ZNF277	zinc finger protein 277	9.29695	9.16101	9.25329	8.60537	8.64827	8.65274	9.01996	9.14672	8.82607	8.92407	8.71462	8.91367
1118	CHIT1	chitinase 1	6.39245	6.37919	6.45407	6.33606	6.45475	6.55172	6.37645	6.53549	6.42588	6.49603	6.42826	6.39111
11180	WDR6	WD repeat domain 6	9.72049	9.75686	9.68854	10.0534	10.2436	10.2913	9.54095	9.49009	9.62096	8.93312	8.96408	9.00863
11181	TREH	trehalase	6.516	6.35808	6.5864	6.73105	6.24998	6.43741	6.55252	6.32532	6.50845	6.28159	6.40858	6.65235
11182	SLC2A6	solute carrier family 2 member 6	7.71064	7.9949	7.74938	9.19025	9.12641	9.08452	7.16836	7.2763	7.29024	8.00743	8.03594	8.11694
11183	MAP4K5	mitogen-activated protein kinase kinase kinase kinase 5	8.24537	8.37088	8.43701	7.96784	8.36264	8.20603	7.67117	8.15061	7.91375	8.65633	8.69566	8.50004
11184	MAP4K1	mitogen-activated protein kinase kinase kinase kinase 1	6.19754	6.28611	6.45302	6.26531	6.47508	6.3625	6.40216	6.5388	6.47429	6.51001	6.40276	6.17593
11185	INMT	indolethylamine N-methyltransferase	6.3419	6.20406	6.35117	6.32502	6.60348	6.59754	7.35059	6.96793	7.04145	6.43878	6.42804	6.38553
11186	RASSF1	Ras association domain family member 1	7.36469	7.52303	7.74387	8.87531	9.03296	8.87809	7.1619	7.36724	7.21533	7.52861	7.41196	7.38654
11187	PKP3	plakophilin 3	6.48356	6.54043	6.57787	6.44295	6.3976	6.50225	6.52796	6.43555	6.43417	6.57927	6.69083	6.66013
11188	NISCH	nischarin	8.47028	8.30315	8.60797	8.7267	8.76917	8.69631	7.97687	8.01691	7.96628	7.81223	7.45401	7.76011
11189	CELF3	CUGBP Elav-like family member 3	6.46091	6.48904	6.49232	6.44639	6.36324	6.36916	6.64514	6.61034	6.37063	6.40823	6.38954	6.42419
1119	CHKA	choline kinase alpha	8.62931	8.75459	8.55921	8.56885	8.44179	8.45647	8.27029	8.46341	8.44581	9.3391	9.3348	9.39096
11190	CEP250	centrosomal protein 250	6.34926	6.90663	6.54045	6.7455	7.05307	6.78804	6.49671	6.57926	6.48642	6.43595	6.40232	6.51431
11191	PTENP1	phosphatase and tensin homolog pseudogene 1	6.47165	6.42574	6.48662	6.44648	6.49881	6.36816	6.48801	6.5995	6.4272	6.37511	6.43046	6.56871
11193	WBP4	WW domain binding protein 4	7.96427	8.07928	7.96805	8.42384	8.58484	8.62004	8.00589	8.04913	7.79321	8.36434	8.56074	8.6467
11194	ABCB8	ATP binding cassette subfamily B member 8	6.95174	6.65156	6.63095	6.71177	6.32284	6.64432	6.54989	6.50602	6.37522	6.58309	6.49581	6.61004
11196	SEC23IP	SEC23 interacting protein	8.07727	8.13721	8.18335	8.50229	8.51443	8.40646	8.4298	8.34888	8.30943	7.80062	7.8166	7.84342
11197	WIF1	WNT inhibitory factor 1	6.80032	6.55054	6.77336	6.40425	6.76856	6.49359	6.57864	6.50541	6.27359	6.5819	6.31431	6.60524
11198	SUPT16H	SPT16 homolog, facilitates chromatin remodeling subunit	10.659	10.5926	10.6267	11.333	11.1702	10.86	11.1184	11.3703	11.2664	10.7842	10.5612	10.5287
11199	ANXA10	annexin A10	6.50848	6.39971	6.76621	8.5134	8.41268	8.39763	6.39952	6.42173	6.48108	6.33492	6.31161	6.51877
112	ADCY6	adenylate cyclase 6	8.03979	7.62966	7.76026	8.01584	8.10135	7.686	7.70036	7.85929	7.91678	7.59617	7.24417	7.26399
11200	CHEK2	checkpoint kinase 2	8.47898	8.35862	8.48596	7.86383	7.47934	7.75161	7.46047	7.46093	7.33246	8.68119	8.80455	8.62899
11201	POLI	DNA polymerase iota	6.19437	6.47378	6.26584	6.43173	6.38382	6.32689	6.43589	6.43575	6.46053	6.39215	6.29327	6.61578
11202	KLK8	kallikrein related peptidase 8	6.25236	6.20139	6.52819	6.42441	6.4549	6.35643	6.26992	6.49057	6.35056	6.3968	6.56102	6.29179
1121	CHM	CHM, Rab escort protein 1	9.04773	9.39705	9.19507	8.75529	8.92845	8.91655	9.13351	9.24821	9.13097	9.324	9.29943	9.26999
11211	FZD10	frizzled class receptor 10	6.53144	6.57293	6.64168	6.40384	6.50074	6.60976	6.61153	6.82902	6.70569	6.46832	6.62412	6.72336
11212	PLPBP	pyridoxal phosphate binding protein	9.48066	9.30491	9.65316	8.32786	8.21961	8.27771	9.13212	9.00884	9.04353	9.00901	9.12887	9.18725
11213	IRAK3	interleukin 1 receptor associated kinase 3	6.50939	6.51993	6.55627	6.40644	6.68887	6.59499	6.66629	6.64676	6.54109	6.69746	6.56468	6.40102
11214	AKAP13	A-kinase anchoring protein 13	8.49058	8.46711	8.3818	8.39917	8.39386	8.05546	8.0161	8.15369	8.08615	8.57611	8.34248	8.1541
11215	AKAP11	A-kinase anchoring protein 11	8.91042	9.11479	9.2045	9.25671	9.56013	9.22914	9.04286	9.11568	9.24959	9.69392	9.72352	9.70046
11216	AKAP10	A-kinase anchoring protein 10	6.75556	7.07012	7.11399	7.04076	7.05248	7.07441	7.3961	7.13581	7.13384	6.82388	6.90931	6.79729
11217	AKAP2	A-kinase anchoring protein 2	9.04871	9.63247	9.39571	9.53276	9.50452	9.4952	8.74108	9.24416	9.12449	9.17344	8.96862	9.08819
11218	DDX20	DEAD-box helicase 20	6.65511	6.55876	6.59151	6.75879	6.74219	6.80986	6.7749	6.68096	7.01521	7.02032	6.91513	6.89027
11219	TREX2	three prime repair exonuclease 2	6.59435	6.54022	6.39325	6.63741	6.47164	6.55112	6.44177	6.42116	6.40938	6.41895	6.45608	6.35419
1122	CHML	CHM like, Rab escort protein 2	6.82347	6.95197	6.70311	6.95113	7.17873	6.97152	6.86887	7.04933	7.09943	6.74414	6.8815	6.87203
11221	DUSP10	dual specificity phosphatase 10	9.24507	9.34809	9.43882	8.10196	7.93056	7.88058	8.76061	8.25064	8.36409	8.13749	8.15916	8.28738
11222	MRPL3	mitochondrial ribosomal protein L3	11.7418	11.8958	11.8865	11.4043	11.4872	11.511	11.7638	11.2482	11.5558	12.264	12.2606	12.264
11223	MST1L	macrophage stimulating 1 like	6.59117	6.40967	6.24336	6.44464	6.51592	6.28777	6.30702	6.30903	6.3867	6.44628	6.65286	6.38945
11224	RPL35	ribosomal protein L35	12.2012	12.2208	11.9325	12.2852	12.1203	12.2793	12.0364	11.9787	11.9722	12.068	12.2501	12.3441
11226	GALNT6	polypeptide N-acetylgalactosaminyltransferase 6	6.49695	6.50747	6.39443	6.40929	6.52666	6.54931	6.48171	6.61417	6.91282	6.5543	6.63609	6.36403
11227	GALNT5	polypeptide N-acetylgalactosaminyltransferase 5	6.58819	6.59277	6.63937	6.60558	6.63171	6.64556	7.93258	7.80639	7.8149	6.45391	6.43903	6.55706
11228	RASSF8	Ras association domain family member 8	6.41767	6.5411	6.61202	6.37611	6.6029	6.48666	6.47075	6.58323	6.54231	6.60686	6.61308	6.38278
1123	CHN1	chimerin 1	7.84817	7.89538	8.13901	7.86901	7.837	7.90696	10.3666	10.4214	10.4395	8.56852	8.48823	8.53359
11230	PRAF2	PRA1 domain family member 2	8.2303	8.12654	8.05108	8.20146	8.17268	8.24131	7.85874	7.89598	7.77541	8.34888	8.32965	8.30174
11231	SEC63	SEC63 homolog, protein translocation regulator	7.028	7.16957	6.97152	6.64745	6.62948	6.54611	6.78024	6.51801	6.46405	6.8776	7.08053	7.07461
11232	POLG2	DNA polymerase gamma 2, accessory subunit	7.66909	7.37352	7.37419	7.86209	7.87434	7.85169	7.98578	7.86904	8.025	7.92929	7.95715	7.91588
11234	HPS5	HPS5, biogenesis of lysosomal organelles complex 2 subunit 2	8.78508	8.79065	8.69262	7.42916	7.53857	7.46665	9.17923	9.33361	9.23487	9.41032	9.23829	9.22484
11235	PDCD10	programmed cell death 10	7.35002	7.5351	7.51001	7.05157	7.00506	6.84596	7.20078	6.66144	7.10759	8.0942	7.84054	7.9335
11236	RNF139	ring finger protein 139	6.41321	6.51418	6.4201	6.40813	6.28406	6.26111	6.39606	6.54236	6.39753	6.51345	6.5721	6.40423
11237	RNF24	ring finger protein 24	7.78255	7.75618	7.76926	9.0674	9.18451	9.03656	7.44385	7.67099	7.40684	8.32224	8.08299	8.32374
11238	CA5B	carbonic anhydrase 5B	6.64032	6.64836	6.73731	7.46089	7.69119	7.63753	7.32297	7.34659	7.3727	6.66907	6.61599	6.61421
112399	EGLN3	egl-9 family hypoxia inducible factor 3	6.22365	6.3961	6.36515	6.36448	6.46066	6.44603	6.38321	6.45659	6.3758	6.42074	6.39207	6.5435
1124	CHN2	chimerin 2	8.39034	8.2888	8.20764	6.41774	6.2276	6.30123	6.53082	6.24554	6.68791	8.313	8.42361	8.19851
11240	PADI2	peptidyl arginine deiminase 2	6.46608	6.50273	6.56357	6.59794	6.68277	6.54394	6.46639	6.5311	6.52566	6.48874	6.49358	6.57007
112401	BIRC8	baculoviral IAP repeat containing 8	6.31953	6.43444	6.33503	6.43777	6.34518	6.4992	6.27523	6.34296	6.23776	6.30109	6.44872	6.27112
11243	PMF1	polyamine modulated factor 1	7.94899	7.8373	7.92735	7.60085	7.59083	7.51965	8.00254	7.91563	7.70477	7.82705	7.7848	8.02449
11244	ZHX1	zinc fingers and homeoboxes 1	9.93287	10.0211	10.2102	9.85705	9.87277	9.88077	10.6027	10.8982	10.7116	10.1511	10.2021	10.084
11245	GPR176	G protein-coupled receptor 176	6.45993	6.63507	6.64922	6.80558	6.9749	6.82298	6.72981	6.67483	6.86703	6.60224	6.40897	6.67824
112464	CAVIN3	caveolae associated protein 3	11.0706	11.1944	11.1259	11.6527	11.6491	11.4321	12.6948	12.601	12.6992	10.4023	10.3444	10.1038
11247	NXPH4	neurexophilin 4	6.81635	6.55054	6.86268	6.49289	6.53915	6.59013	6.43534	6.50121	6.55579	6.72522	6.71291	6.83328
112476	PRRT2	proline rich transmembrane protein 2	6.76952	6.5566	6.67676	6.8454	6.5057	6.70097	6.6232	6.80192	6.79637	6.77274	7.02716	6.85494
112479	ERI2	ERI1 exoribonuclease family member 2	6.56561	6.51863	6.47999	6.83198	6.70003	6.74269	6.74036	6.58318	6.64169	6.4986	6.3781	6.39873
11248	NXPH3	neurexophilin 3	6.35728	6.47048	6.39458	6.35786	6.37147	6.36213	6.3321	6.42692	6.25942	6.45414	6.19646	6.46057
112483	SAT2	spermidine/spermine N1-acetyltransferase family member 2	8.78848	8.91202	8.76962	8.66594	8.60004	8.69507	9.12491	9.15532	9.07533	8.50836	8.3941	8.55819
112487	DTD2	D-tyrosyl-tRNA deacylase 2 (putative)	7.38068	7.15199	7.29142	7.13156	7.21695	7.16072	7.62938	7.20129	7.23751	7.08994	7.30187	7.19756
11249	NXPH2	neurexophilin 2	6.43435	6.76085	6.61103	6.70505	6.81057	6.65848	6.56122	6.55681	6.38673	6.76932	6.77926	6.59485
112495	GTF3C6	general transcription factor IIIC subunit 6	9.56778	9.90658	9.99968	9.34759	9.24877	9.1404	9.927	10.1918	10.3116	9.88977	10.0166	9.8038
11250	GPR45	G protein-coupled receptor 45	6.4696	6.23238	6.26924	6.37502	6.4055	6.35641	6.37939	6.51266	6.40996	6.36685	6.30035	6.4491
11251	PTGDR2	prostaglandin D2 receptor 2	6.60268	6.45377	6.24591	6.18864	6.43575	6.35306	6.38778	6.46205	6.27186	6.45105	6.45556	6.45387
11252	PACSIN2	protein kinase C and casein kinase substrate in neurons 2	11.8711	11.9879	11.9704	10.6133	10.4482	10.3843	10.3809	10.2513	10.3882	11.4006	11.3053	11.1209
11253	MAN1B1	mannosidase alpha class 1B member 1	10.1871	10.1616	10.0584	10.3625	10.1277	10.1461	9.41415	9.40992	9.39546	9.84172	9.88282	9.76255
11254	SLC6A14	solute carrier family 6 member 14	6.33886	6.272	6.29252	6.43636	6.36895	6.32125	6.58769	6.39096	6.29331	6.47539	6.4469	6.48918
11255	HRH3	histamine receptor H3	6.37769	6.42919	6.36134	6.32166	6.46888	6.4231	6.41819	6.35215	6.48941	6.47825	6.55946	6.26421
11257	TP53TG1	TP53 target 1	7.06032	7.107	7.24984	7.83351	7.9799	7.93811	7.6629	7.61195	7.50369	6.82032	6.59522	6.70395
112574	SNX18	sorting nexin 18	6.66194	6.54227	6.36806	6.58361	6.4302	6.35323	6.53753	6.55515	6.2904	6.81119	6.4931	6.29768
11258	DCTN3	dynactin subunit 3	9.60884	9.48544	9.54099	10.5258	10.5848	10.6195	9.87231	9.69188	9.72705	10.3972	10.452	10.7265
11259	FILIP1L	filamin A interacting protein 1 like	6.67655	6.28105	6.51121	6.32828	6.31808	6.37478	6.25789	6.39428	6.68976	6.61367	6.4358	6.57141
112597	CYTOR	cytoskeleton regulator RNA	6.68473	6.77189	6.64519	7.22438	7.18571	7.29514	6.67157	6.75038	6.63227	6.95631	6.84127	7.02665
11260	XPOT	exportin for tRNA	7.31079	7.23128	7.1883	7.70108	7.98327	7.74769	8.06342	7.22231	7.60347	7.27363	7.84355	7.92735
112609	MRAP2	melanocortin 2 receptor accessory protein 2	8.50154	8.33709	8.18503	6.52165	6.47098	6.60744	6.58652	6.7182	6.46674	6.87165	7.07349	6.90116
11261	CHP1	calcineurin like EF-hand protein 1	10.5551	10.3817	10.2404	10.1265	10.286	10.2801	10.338	9.69556	10.0912	9.64917	9.73861	9.86048
112611	RWDD2A	RWD domain containing 2A	7.96044	8.23975	8.15299	7.61188	7.55837	7.71824	7.72065	8.04127	7.57293	8.01776	7.98017	8.00473
112616	CMTM7	CKLF like MARVEL transmembrane domain containing 7	9.81581	9.57367	9.71409	9.2892	9.44617	9.34664	10.5401	10.1126	10.3108	9.90858	10.0129	10.0356
11262	SP140	SP140 nuclear body protein	6.4139	6.4762	6.51904	6.71533	6.73794	6.86498	6.43591	6.43673	6.55191	6.54219	6.67362	6.3893
11264	PXMP4	peroxisomal membrane protein 4	6.95336	6.77329	6.84519	7.05654	7.16441	6.95999	6.6961	6.62551	6.61591	6.61584	6.67254	6.8232
11266	DUSP12	dual specificity phosphatase 12	9.99919	9.77351	9.74555	10.231	10.2878	10.2488	10.8351	10.587	10.4467	9.8007	9.92755	9.88401
11267	SNF8	SNF8, ESCRT-II complex subunit	9.98741	9.77583	9.94238	10.6814	9.97333	10.1265	10.5805	10.8459	10.5861	9.90418	10.1945	9.81581
11269	DDX19B	DEAD-box helicase 19B	10.2821	10.2428	10.3062	9.69185	9.39224	9.47272	9.5752	9.61328	9.64939	9.58031	9.63013	9.42366
11270	NRM	nurim	7.18071	7.34096	7.11843	7.97952	7.80801	7.7311	7.82502	7.89133	8.28951	7.41166	7.10736	7.16903
112703	FAM71E1	family with sequence similarity 71 member E1	6.45897	6.56483	6.5779	6.66823	6.6638	6.9772	6.69058	6.60553	6.57461	6.52745	6.5291	6.49501
112714	TUBA3E	tubulin alpha 3e	6.40465	6.29461	6.53172	6.57383	6.41757	6.42261	6.35192	6.35899	6.46573	6.51332	6.58479	6.40643
112724	RDH13	retinol dehydrogenase 13	7.48433	7.58939	7.56378	7.24979	7.12783	7.2255	7.19422	7.49304	7.52358	7.41581	7.32297	7.45282
11273	ATXN2L	ataxin 2 like	6.44191	6.55706	6.53118	6.60206	6.82598	6.50518	6.50326	6.49368	6.41114	6.68276	6.41116	6.66136
11274	USP18	ubiquitin specific peptidase 18	7.47231	7.47149	7.13313	6.75686	6.75458	6.56798	6.6343	6.49061	6.78181	6.91842	7.06053	7.1366
112744	IL17F	interleukin 17F	6.41541	6.30106	6.36449	6.37418	6.48037	6.22425	6.31124	6.29816	6.33097	6.417	6.43643	6.24646
11275	KLHL2	kelch like family member 2	7.28454	7.61404	7.3572	7.48224	7.44285	7.34623	7.23705	7.14809	7.15561	7.61992	7.36508	7.59754
112752	IFT43	intraflagellar transport 43	9.19083	9.13769	9.21869	8.86086	8.96713	8.72447	8.94043	9.00628	8.92376	8.43948	8.64827	8.66005
112755	STX1B	syntaxin 1B	6.4677	6.56495	6.57631	6.30486	6.22083	6.31229	6.23426	6.25525	6.35992	6.72644	6.56331	6.34955
11276	SYNRG	synergin gamma	6.4353	6.55607	6.53862	6.50598	6.55954	6.47828	6.66279	6.44568	6.35134	6.56609	6.61389	6.67811
11277	TREX1	three prime repair exonuclease 1	6.512	6.775	6.67125	6.6301	6.59034	6.36703	6.41369	6.48366	6.50988	6.37543	6.55229	6.38895
112770	GLMP	glycosylated lysosomal membrane protein	11.9307	11.9452	11.9613	9.99731	9.727	9.73227	11.177	11.1857	11.1944	10.9108	10.8695	10.8708
11278	KLF12	Kruppel like factor 12	7.07409	7.01016	7.04281	7.44122	7.61455	7.6009	7.22546	7.21761	7.25756	7.5053	7.51156	7.59893
11279	KLF8	Kruppel like factor 8	6.46195	6.37146	6.39956	6.2935	6.38537	6.56475	6.85645	6.47113	6.50181	6.40442	6.49347	6.20726
1128	CHRM1	cholinergic receptor muscarinic 1	6.44706	6.2442	6.2528	6.40188	6.34051	6.3945	6.46099	6.40738	6.37986	6.3815	6.59228	6.25749
11280	SCN11A	sodium voltage-gated channel alpha subunit 11	6.47055	6.30964	6.25004	6.30811	6.32824	6.34789	6.45312	6.41325	6.49207	6.23813	6.31398	6.3732
112802	KRT71	keratin 71	6.30546	6.26254	6.51721	6.20468	6.33153	6.4161	6.37252	6.29695	6.58272	6.25236	6.33826	6.44459
11281	POU6F2	POU class 6 homeobox 2	6.56867	6.53087	6.36241	6.6065	6.33812	6.51887	6.35315	6.46164	6.7185	6.34485	6.53283	6.41746
112812	FDX2	ferredoxin 2	8.16753	8.51877	8.15441	8.59492	8.52188	8.46797	8.44029	8.41342	8.51695	8.24283	8.2526	8.24283
112817	HOGA1	4-hydroxy-2-oxoglutarate aldolase 1	7.51143	7.27992	7.18585	6.34437	6.37334	6.424	6.70634	6.55323	6.77117	7.52819	7.25713	7.3431
11282	MGAT4B	alpha-1,3-mannosyl-glycoprotein 4-beta-N-acetylglucosaminyltransferase B	8.3816	8.19902	8.27034	7.88765	7.94866	7.85901	8.49192	8.53192	8.21088	7.85831	7.82208	7.8609
11283	CYP4F8	cytochrome P450 family 4 subfamily F member 8	6.45052	6.54362	6.61548	6.60466	6.5358	6.34794	6.32136	6.30746	6.57212	6.55708	6.52986	6.54612
11284	PNKP	polynucleotide kinase 3'-phosphatase	9.35728	9.23975	9.08982	9.47529	9.381	9.4248	9.492	9.45296	9.29326	8.53541	8.65122	8.47471
112840	WDR89	WD repeat domain 89	6.40452	6.56239	6.55301	6.59585	6.73403	6.48067	6.4818	6.40464	6.29882	6.53077	6.34024	6.55026
112849	L3HYPDH	trans-L-3-hydroxyproline dehydratase	7.07135	6.95923	7.07426	8.08184	8.14295	7.80411	8.3751	8.38341	8.14923	8.29987	8.41783	8.46711
11285	B4GALT7	beta-1,4-galactosyltransferase 7	9.23523	9.23115	9.24263	9.73076	9.56819	9.67596	9.59427	9.7312	9.77685	9.35655	9.23758	8.87221
112858	TP53RK	TP53 regulating kinase	8.47544	8.41124	8.42205	8.52089	8.31456	8.41486	8.00616	8.16315	8.03699	8.08819	8.00805	7.95053
112869	SGF29	SAGA complex associated factor 29	7.15599	7.57364	7.0907	7.33598	7.49676	7.35578	7.40773	7.70745	7.64649	7.26591	7.46479	7.1747
112885	PHF21B	PHD finger protein 21B	6.75064	6.88809	6.78192	6.56061	6.96752	6.71518	6.42236	6.38414	6.38307	6.76743	6.67015	6.93409
1129	CHRM2	cholinergic receptor muscarinic 2	6.27781	6.42393	6.53492	6.36248	6.54321	6.34513	6.55592	6.36039	6.40407	6.33813	6.38768	6.34762
112936	VPS26B	VPS26, retromer complex component B	7.39833	7.42008	7.28209	7.8802	7.78806	7.80095	7.97484	8.02545	8.07046	7.31401	7.41829	7.25592
112937	GLB1L3	galactosidase beta 1 like 3	6.56289	6.56689	6.53547	6.45184	6.43713	6.4083	6.38519	6.43506	6.31939	6.33369	6.61047	6.52505
112939	NACC1	nucleus accumbens associated 1	6.67456	6.81689	6.78648	6.78431	6.91015	6.85566	6.80606	6.6736	6.73941	6.59655	6.67497	6.83532
112942	CFAP36	cilia and flagella associated protein 36	8.32812	8.164	8.20474	8.55358	8.391	8.47002	8.08917	8.42775	8.18036	8.23181	8.51005	8.56953
112950	MED8	mediator complex subunit 8	9.06396	8.99862	8.94672	8.45843	8.16004	8.29385	8.97417	8.63145	8.76101	8.78848	8.88122	8.92376
112970	KTI12	KTI12 chromatin associated homolog	8.407	8.80787	8.66924	8.37753	8.146	8.47432	8.6186	8.65443	8.52095	9.34196	9.32946	9.38902
113	ADCY7	adenylate cyclase 7	6.64647	6.63845	6.88352	7.32128	7.43611	7.32489	6.95305	6.91107	6.99637	6.86054	6.75419	6.66171
1130	LYST	lysosomal trafficking regulator	8.73153	8.45215	8.40953	6.90699	7.03515	7.17619	7.52283	7.79847	7.72933	7.54753	7.53955	7.63061
113000	RPUSD1	RNA pseudouridine synthase domain containing 1	8.08398	8.40368	8.42365	8.16874	8.29408	8.02773	8.01004	7.99959	7.90675	8.1813	8.17953	8.10591
113026	PLCD3	phospholipase C delta 3	6.81072	6.57352	6.79984	6.79037	6.8534	7.02479	6.89691	6.89514	6.63865	6.56172	6.53215	6.68141
11309	SLCO2B1	solute carrier organic anion transporter family member 2B1	6.5875	6.54349	6.64986	6.40551	6.67795	6.44904	6.43776	6.44241	6.47847	6.85173	6.68929	6.68053
113091	PTH2	parathyroid hormone 2	6.47197	6.33798	6.45735	6.23077	6.61583	6.41462	6.32085	6.51495	6.4918	6.38043	6.45127	6.48825
1131	CHRM3	cholinergic receptor muscarinic 3	6.79715	6.79724	6.7691	6.39249	6.40983	6.45925	7.34634	7.12282	7.17705	6.59453	6.49243	6.43794
11311	VPS45	vacuolar protein sorting 45 homolog	8.86116	8.7622	8.87426	8.75726	8.93145	9.11626	8.73118	8.70622	8.83394	8.42152	8.4819	8.3388
113115	MTFR2	mitochondrial fission regulator 2	7.60151	7.78872	7.55606	7.24583	7.19298	7.35396	7.21062	7.10812	7.09593	7.85978	7.86152	7.89457
11313	LYPLA2	lysophospholipase II	7.8766	7.71843	7.97514	7.35136	7.49011	7.21082	8.29011	8.25987	8.27967	7.293	7.40221	7.3106
113130	CDCA5	cell division cycle associated 5	9.45427	9.90143	9.71683	10.6852	10.7932	10.6497	10.4235	10.2948	10.4958	10.7294	10.6517	10.8344
11314	CD300A	CD300a molecule	6.39598	6.29639	6.31139	6.4691	6.38201	6.23938	6.32472	6.40336	6.37627	6.3384	6.40285	6.40048
113146	AHNAK2	AHNAK nucleoprotein 2	6.9805	6.89993	6.88196	9.76866	9.88576	9.68051	7.03127	7.34606	7.18676	6.70852	6.79571	6.49669
11315	PARK7	Parkinsonism associated deglycase	12.8671	12.6814	12.9637	12.0455	11.9341	11.8439	12.6092	12.4659	12.4703	12.7757	12.5923	12.6484
113157	RPLP0P2	ribosomal protein lateral stalk subunit P0 pseudogene 2	6.45894	6.42463	6.38834	6.40749	6.39203	6.48108	6.31972	6.29699	6.52814	6.40536	6.39431	6.80681
11316	COPE	coatomer protein complex subunit epsilon	10.6641	10.713	10.3843	10.3453	10.1113	10.4109	11.0115	10.7409	10.7711	10.0697	10.0607	10.1621
11317	RBPJL	recombination signal binding protein for immunoglobulin kappa J region like	6.39847	6.42398	6.58613	6.43351	6.49053	6.44983	6.45796	6.34886	6.44978	6.52179	6.53913	6.42775
113174	SAAL1	serum amyloid A like 1	9.58088	9.86704	9.87532	8.99595	8.91037	8.80327	10.4987	10.2978	10.5141	10.3727	10.2375	10.2616
113177	IZUMO4	IZUMO family member 4	6.36153	6.43937	6.33602	6.62878	6.56295	6.32388	6.51424	6.26385	6.41968	6.47227	6.35937	6.3108
113178	SCAMP4	secretory carrier membrane protein 4	6.83543	6.83497	6.80981	7.0965	7.1344	7.36446	6.9419	6.96341	7.17304	6.8095	7.11101	6.96243
11318	GPR182	G protein-coupled receptor 182	6.72481	6.48687	6.4171	6.60969	6.70324	6.54629	6.59413	6.55281	6.63458	6.68324	6.60491	6.91077
113189	CHST14	carbohydrate sulfotransferase 14	7.17396	7.24888	7.23013	8.63142	8.4367	8.64215	8.64777	8.86116	8.72384	7.98436	7.97301	7.91857
11319	ECD	ecdysoneless cell cycle regulator	8.97379	8.87809	9.16205	8.11247	8.15725	8.23057	8.35368	8.33781	8.37929	9.23934	9.32398	9.35728
1132	CHRM4	cholinergic receptor muscarinic 4	6.36179	6.292	6.44189	6.32923	6.3231	6.48505	6.28239	6.41911	6.27924	6.50805	6.42609	6.43024
11320	MGAT4A	alpha-1,3-mannosyl-glycoprotein 4-beta-N-acetylglucosaminyltransferase A	7.19691	7.34638	7.26382	6.72954	6.5369	6.51063	6.52477	6.36951	6.51145	7.00025	7.04784	6.89145
113201	CASC4	cancer susceptibility 4	8.21439	7.9696	7.9517	8.80502	8.83986	8.93685	8.60837	7.99418	8.25553	7.90842	8.19719	8.04767
11321	GPN1	GPN-loop GTPase 1	9.47821	9.5283	9.54395	10.0584	10.0361	10.1765	9.94655	9.87404	10.0338	10.1821	10.1707	10.0258
11322	TMC6	transmembrane channel like 6	9.84699	9.81878	9.81229	6.39222	6.35763	6.59399	6.6154	6.72466	6.58477	9.98045	9.83991	9.97516
113220	KIF12	kinesin family member 12	6.35126	6.46193	6.37299	6.5059	6.27688	6.38546	6.26051	6.31891	6.18864	6.39663	6.22048	6.51789
113235	SLC46A1	solute carrier family 46 member 1	6.72477	6.90253	6.70603	7.32996	6.99225	7.09476	7.10172	7.22282	6.8548	7.04669	6.716	6.87905
113246	C12orf57	chromosome 12 open reading frame 57	10.1134	10.096	10.0406	10.6872	10.7916	10.8267	11.0185	10.8634	10.9783	9.94893	9.84035	10.0896
11325	DDX42	DEAD-box helicase 42	9.84172	9.71648	9.64624	9.86463	9.72102	9.84172	9.78749	9.60772	9.75159	10.0312	10.0083	9.98781
113251	LARP4	La ribonucleoprotein domain family member 4	9.26895	9.51861	9.52747	8.72525	8.77741	8.77179	8.57274	9.10781	8.95875	9.19478	9.44336	9.32254
11326	VSIG4	V-set and immunoglobulin domain containing 4	6.58621	6.58259	6.50604	6.64938	6.59323	6.76678	6.53957	6.46818	6.81088	6.69766	6.61071	6.74018
113263	GLCCI1	glucocorticoid induced 1	6.43317	6.6551	6.63331	6.50145	6.54161	6.4086	6.66006	6.5126	6.86577	6.67277	6.67982	6.71923
113277	TMEM106A	transmembrane protein 106A	8.35558	8.49905	8.21135	8.39347	8.45126	8.37904	7.76516	8.10591	7.90144	8.41171	8.20805	8.31858
113278	SLC52A3	solute carrier family 52 member 3	6.47083	6.47412	6.45369	6.51223	6.37016	6.43259	6.23077	6.4524	6.38572	6.44132	6.40091	6.29527
11328	FKBP9	FK506 binding protein 9	6.80654	6.56603	7.01549	6.6735	6.58337	6.50024	7.24917	7.09171	7.17411	7.02621	6.88177	6.92331
11329	STK38	serine/threonine kinase 38	7.99959	7.87371	8.01409	8.90054	8.59782	8.76347	7.84474	8.27645	8.38909	8.41732	8.22232	8.33818
1133	CHRM5	cholinergic receptor muscarinic 5	6.3779	6.37582	6.37511	6.35201	6.41867	6.46303	6.33301	6.3723	6.3997	6.22291	6.52253	6.49658
11330	CTRC	chymotrypsin C	6.49658	6.37638	6.44851	6.6448	6.60484	6.25638	6.52741	6.72795	6.45576	6.57403	6.58754	6.3815
11331	PHB2	prohibitin 2	10.7477	10.6027	10.7236	10.1551	10.0908	10.3374	10.9727	11.1599	11.0342	10.1723	10.2507	10.2589
11332	ACOT7	acyl-CoA thioesterase 7	12.9314	12.9849	12.8894	11.173	11.0128	11.1652	11.2426	11.5292	11.4269	12.3189	12.1528	12.1757
11333	PDAP1	PDGFA associated protein 1	6.47611	6.35105	6.33709	6.57534	6.63734	6.5948	6.57092	6.78332	6.39676	6.59974	6.45077	6.553
11334	TUSC2	tumor suppressor 2, mitochondrial calcium regulator	7.20355	7.3508	7.16855	7.16441	7.31612	7.2613	7.21256	7.15713	6.95328	7.15239	7.17283	7.33849
11335	CBX3	chromobox 3	9.02034	8.80837	8.94072	9.18608	9.25774	9.08184	10.3942	9.95322	10.1804	9.71555	10.1689	10.0948
11336	EXOC3	exocyst complex component 3	7.4102	7.94387	7.50874	7.79841	7.47488	7.68461	7.89875	7.89091	8.28495	7.66253	7.533	7.62776
11337	GABARAP	GABA type A receptor-associated protein	7.31347	7.07969	7.20785	7.52337	7.29604	7.15353	7.35746	7.54683	7.4927	7.2125	7.2245	7.09986
11338	U2AF2	U2 small nuclear RNA auxiliary factor 2	10.6702	10.7741	10.7044	11.006	10.9954	10.9938	11.1312	11.0162	11.1185	10.3961	10.7462	10.714
11339	OIP5	Opa interacting protein 5	9.13447	8.98405	9.06584	9.19203	9.38352	9.44263	9.4782	9.16703	9.17681	9.67319	9.77188	9.73331
1134	CHRNA1	cholinergic receptor nicotinic alpha 1 subunit	6.64002	6.42703	6.62057	6.6278	6.5709	6.66407	6.32019	6.38289	6.25975	6.35446	6.46031	6.4947
11340	EXOSC8	exosome component 8	9.13991	9.25913	8.36896	8.74817	8.719	9.00444	8.83412	9.01872	8.96282	9.41887	9.48224	9.30127
113402	SFT2D1	SFT2 domain containing 1	10.7013	10.7638	10.6864	10.567	10.5324	10.454	11.2749	11.19	11.1116	11.2379	11.1663	11.3331
11341	SCRG1	stimulator of chondrogenesis 1	7.1183	6.89679	7.13427	6.66841	6.59305	6.43457	9.11221	9.18454	9.13794	8.57075	8.74998	8.80017
113419	TEX261	testis expressed 261	7.79466	7.91201	7.87691	8.36183	8.33914	8.36619	7.85583	7.52798	7.97345	8.52881	8.38905	8.416
11342	RNF13	ring finger protein 13	8.53941	8.63844	8.55819	7.66695	7.81602	8.11253	8.71352	8.27771	8.29251	9.11479	8.79828	9.1689
11343	MGLL	monoglyceride lipase	7.02317	6.97123	7.08191	7.85245	7.74076	7.72909	7.76554	7.24831	7.34435	7.80788	7.77632	7.98408
11344	TWF2	twinfilin actin binding protein 2	9.73331	9.78928	9.49703	9.27327	9.26092	9.24507	9.13524	9.22666	9.28382	8.98973	9.04505	9.00718
113444	SMIM12	small integral membrane protein 12	7.83548	7.61058	7.82101	7.84088	7.7304	7.93895	7.6586	7.71234	7.73591	7.65321	7.47333	7.7426
11345	GABARAPL2	GABA type A receptor associated protein like 2	11.7279	11.4484	11.2614	10.6789	10.5013	10.5267	11.2159	11.1116	11.1078	10.806	10.9073	10.881
113451	AZIN2	antizyme inhibitor 2	7.10442	6.94201	7.23091	6.84433	6.84921	6.68923	6.49825	6.6047	6.55571	6.73097	6.61798	6.77953
113452	TMEM54	transmembrane protein 54	9.10871	9.0159	8.75873	8.25213	8.4264	8.17173	8.23178	8.1783	8.3116	7.28236	7.46618	7.38384
113457	TUBA3D	tubulin alpha 3d	9.39045	9.26455	9.02649	9.16743	9.18279	8.88774	9.27727	9.11781	9.18988	8.81955	8.9393	8.90056
11346	SYNPO	synaptopodin	6.49281	6.1651	6.37223	6.74487	6.51347	6.53453	6.50726	6.48084	6.50771	6.56989	6.36315	6.45386
1135	CHRNA2	cholinergic receptor nicotinic alpha 2 subunit	6.4864	6.74086	6.44559	6.74683	6.82044	6.50989	6.66784	6.67725	6.91832	6.62479	6.67494	6.46403
113510	HELQ	helicase, POLQ like	6.80882	6.77903	6.86671	7.24402	7.11038	7.04268	6.83542	6.82305	6.86958	7.07953	6.92506	6.8651
113540	CMTM1	CKLF like MARVEL transmembrane domain containing 1	6.6695	6.62131	6.60692	6.56386	6.73315	6.4749	6.47589	6.42986	6.6942	6.47613	6.57369	6.46551
1136	CHRNA3	cholinergic receptor nicotinic alpha 3 subunit	6.80482	6.75297	6.71725	6.53118	6.48915	6.73303	6.5336	6.59975	6.8104	6.7199	6.59851	6.80341
113612	CYP2U1	cytochrome P450 family 2 subfamily U member 1	7.02193	7.10944	6.84244	7.24917	7.4726	7.61897	6.60804	6.71268	6.60684	7.00903	7.13336	7.17177
113622	ADPRHL1	ADP-ribosylhydrolase like 1	6.5513	6.46385	6.73345	6.46677	6.44165	6.68666	6.55053	6.70806	6.42108	6.46067	6.69389	6.58937
113655	MFSD3	major facilitator superfamily domain containing 3	9.36689	9.18282	9.01999	9.50815	9.24231	9.27432	10.5675	10.5855	10.6912	9.06584	9.20328	8.99295
113675	SDSL	serine dehydratase like	9.44962	9.51168	9.59575	8.94143	8.8038	8.91782	8.05349	8.22519	8.2328	8.14834	8.48431	8.31514
113691	TUBA3FP	tubulin alpha 3f pseudogene	6.63236	6.61534	6.62971	6.74301	6.89657	6.93104	6.50615	6.69532	6.55815	6.71053	6.68164	6.67016
1137	CHRNA4	cholinergic receptor nicotinic alpha 4 subunit	6.41234	6.36361	6.49476	6.50556	6.36645	6.32883	6.25037	6.54654	6.52714	6.56896	6.62801	6.45866
113730	KLHDC7B	kelch domain containing 7B	6.50136	6.42808	6.50488	6.35355	6.45405	6.40863	6.50306	6.43599	6.49345	6.52715	6.41448	6.32037
113746	ODF3	outer dense fiber of sperm tails 3	6.45155	6.30006	6.51456	6.30571	6.37976	6.4868	6.33441	6.38706	6.24661	6.35885	6.53972	6.55806
113763	ZBED6CL	ZBED6 C-terminal like	6.63825	6.4041	6.37857	6.43597	6.63101	6.55691	6.49958	6.48511	6.65339	6.55481	6.61431	6.63806
113791	PIK3IP1	phosphoinositide-3-kinase interacting protein 1	6.72291	6.73725	6.6616	7.93172	7.95715	8.16665	6.80952	6.99481	6.72369	6.74771	6.76462	6.59284
1138	CHRNA5	cholinergic receptor nicotinic alpha 5 subunit	7.19451	7.30483	7.25266	7.66879	7.68611	7.73425	7.9423	7.70833	7.80411	7.96174	8.38397	8.1579
113802	HENMT1	HEN methyltransferase 1	7.18396	7.52922	7.18704	8.57691	8.40414	8.58113	6.43357	6.45675	6.40278	7.82721	7.88765	7.90967
113828	FAM83F	family with sequence similarity 83 member F	6.88484	6.86139	6.9523	6.99771	6.98473	6.91444	6.79749	6.74952	7.04268	6.86222	6.7443	6.97366
113829	SLC35A4	solute carrier family 35 member A4	8.30445	8.34076	8.37088	8.51361	8.36054	8.6198	8.37862	8.47365	8.38555	8.6953	8.51279	8.53192
113835	ZNF257	zinc finger protein 257	6.36647	6.45819	6.45659	6.41834	6.43576	6.55445	6.40064	6.42582	6.40615	6.52781	6.43311	6.37642
113878	DTX2	deltex E3 ubiquitin ligase 2	8.62673	8.70088	8.46249	9.11474	8.914	8.78307	8.93535	9.1153	9.15612	8.89598	8.73915	8.61177
1139	CHRNA7	cholinergic receptor nicotinic alpha 7 subunit	6.65635	6.52096	6.68615	6.24239	6.25267	6.39594	6.45092	6.29209	6.48	6.54215	6.47266	6.38877
114	ADCY8	adenylate cyclase 8	6.41165	6.41338	6.48663	6.41065	6.41334	6.45391	6.47847	6.35281	6.4367	6.55233	6.60484	6.53135
1140	CHRNB1	cholinergic receptor nicotinic beta 1 subunit	6.94379	6.83556	6.82536	7.30572	7.16777	7.1426	7.21529	7.31546	7.46055	7.1533	6.84732	6.897
114026	ZIM3	zinc finger imprinted 3	6.58665	6.52995	6.51865	6.86077	6.76887	6.66364	6.692	6.55982	6.62971	6.61865	6.59095	6.72179
114034	TOE1	target of EGR1, exonuclease	7.14579	7.39962	7.57485	7.27607	7.2146	7.21328	7.3353	7.28849	7.15496	7.38771	7.44721	7.43087
114038	LINC00313	long intergenic non-protein coding RNA 313	6.48359	6.30381	6.53556	6.42679	6.34546	6.61954	6.47804	6.51323	6.48639	6.50586	6.45912	6.49162
114041	B3GALT5-AS1	B3GALT5 antisense RNA 1	6.45001	6.37591	6.61939	6.31468	6.41223	6.29658	6.39321	6.40513	6.37472	6.53641	6.51587	6.18759
114043	TSPEAR-AS2	TSPEAR antisense RNA 2	6.42703	6.57681	6.65108	6.52905	6.32572	6.37981	6.4288	6.45886	6.33569	6.37707	6.30407	6.47421
114044	MCM3AP-AS1	MCM3AP antisense RNA 1	6.59765	6.45649	6.45213	6.49229	6.69091	6.72446	6.79428	6.9937	6.67446	6.53469	6.56675	6.74097
114049	BUD23	BUD23, rRNA methyltransferase and ribosome maturation factor	11.2404	11.173	11.1753	9.96813	9.84035	9.90858	10.3581	10.2058	10.2625	10.1666	9.92854	9.98264
114088	TRIM9	tripartite motif containing 9	8.60652	8.57849	8.49378	6.65081	6.69867	6.70988	9.29691	9.31556	9.5218	9.00001	8.8247	8.79347
1141	CHRNB2	cholinergic receptor nicotinic beta 2 subunit	6.39214	6.53697	6.40308	6.22064	6.28732	6.54861	6.54978	6.65899	6.68256	6.41642	6.35521	6.46215
114112	TXNRD3	thioredoxin reductase 3	6.56326	6.32661	6.35709	6.50494	6.469	6.67868	6.50572	6.39799	6.31568	6.21645	6.45253	6.56439
114131	UCN3	urocortin 3	6.37074	6.40993	6.33521	6.54332	6.43893	6.55641	6.48854	6.65399	6.43483	6.4286	6.48007	6.50728
114132	SIGLEC11	sialic acid binding Ig like lectin 11	6.13258	6.34263	6.33424	6.48238	6.40499	6.34526	6.41327	6.48576	6.27609	6.27853	6.40135	6.24086
114134	SLC2A13	solute carrier family 2 member 13	6.41851	6.31184	6.43814	6.34094	6.52397	6.30996	6.3369	6.38218	6.46721	6.51272	6.40717	6.49629
1142	CHRNB3	cholinergic receptor nicotinic beta 3 subunit	6.63668	6.63443	6.61283	6.41504	6.42827	6.4596	6.3058	6.39673	6.53458	6.74636	6.52867	6.50945
114294	LACTB	lactamase beta	9.63291	9.58275	9.50616	10.7973	10.8358	10.8708	8.35442	8.21709	8.47603	8.87578	8.76251	8.82973
1143	CHRNB4	cholinergic receptor nicotinic beta 4 subunit	6.74799	6.71855	6.63704	6.71879	6.87296	6.72413	6.70087	6.4903	6.58797	6.66399	6.82011	6.56154
114327	EFHC1	EF-hand domain containing 1	7.26435	7.15049	7.2436	7.75203	7.58212	7.66769	7.39186	7.50975	7.45968	7.28075	7.29113	7.14055
114335	CGB1	chorionic gonadotropin subunit beta 1	6.4076	6.63333	6.64655	6.68851	6.2935	6.54892	6.56058	6.48684	6.77558	6.89661	6.55355	6.53622
114336	CGB2	chorionic gonadotropin subunit beta 2	6.48675	6.40206	6.32991	6.50047	6.55014	6.38551	6.67533	6.41379	6.48215	6.41697	6.3068	6.43465
1144	CHRND	cholinergic receptor nicotinic delta subunit	6.44141	6.40352	6.34091	6.41707	6.37624	6.62025	6.40607	6.35187	6.45849	6.56498	6.42353	6.42765
1145	CHRNE	cholinergic receptor nicotinic epsilon subunit	6.59113	6.60555	6.85737	6.5937	6.59726	6.68596	6.44206	6.6404	6.70369	6.62859	6.43725	6.61661
114548	NLRP3	NLR family pyrin domain containing 3	6.93482	6.95576	6.82393	7.17641	6.85742	6.7013	6.44722	6.39775	6.43756	6.57631	6.82985	6.60035
114569	MAL2	mal, T cell differentiation protein 2 (gene/pseudogene)	6.56709	6.41493	6.28331	6.52737	6.49218	6.58575	6.32159	6.26393	6.36523	6.29866	6.3822	6.72327
114571	SLC22A9	solute carrier family 22 member 9	6.33011	6.362	6.52389	6.47764	6.62915	6.39726	6.27605	6.52107	6.23453	6.52108	6.35295	6.46221
114599	SNORD15B	small nucleolar RNA, C/D box 15B	6.60771	6.67427	6.77218	6.66599	6.59189	6.64009	6.69632	6.61612	7.02621	6.54083	6.65065	6.7619
1146	CHRNG	cholinergic receptor nicotinic gamma subunit	6.36545	6.45317	6.35002	6.39179	6.08663	6.28732	6.34199	6.13808	6.3397	6.4002	6.38013	6.28826
114609	TIRAP	TIR domain containing adaptor protein	6.53363	6.54306	6.48432	6.59423	6.63659	6.40329	7.01455	7.09727	6.86016	6.95651	6.84221	7.04153
114614	MIR155HG	MIR155 host gene	6.39032	6.49543	6.33299	6.67172	6.85187	6.78919	6.44883	6.3782	6.44584	6.55299	6.5195	6.3177
114625	ERMAP	erythroblast membrane associated protein (Scianna blood group)	6.45013	6.45908	6.59418	6.3285	6.2904	6.37623	6.4052	6.4258	6.49013	6.58122	6.5442	6.55815
114659	LRRC37B	leucine rich repeat containing 37B	7.94197	7.72467	7.52861	8.16771	8.16589	8.39495	7.21824	7.48378	7.29115	7.90332	7.64955	7.64374
1147	CHUK	conserved helix-loop-helix ubiquitous kinase	8.693	8.44932	8.62281	8.27388	8.61672	8.50045	8.26264	8.44422	8.53272	7.82422	7.84115	7.89507
114757	CYGB	cytoglobin	8.64435	8.69158	8.84271	7.26293	7.39251	7.33849	6.55868	6.6007	6.62942	6.49404	6.68528	6.64774
114758	CSPG4P1Y	CSPG4 pseudogene 1 Y-linked	6.5802	6.75085	6.30837	6.58058	6.37527	6.39987	6.53892	6.57571	6.49976	6.55926	6.29732	6.30577
114769	CARD16	caspase recruitment domain family member 16	7.59754	7.32004	7.41452	6.6685	6.56662	6.77215	6.52247	6.50604	6.60784	6.67219	6.6244	6.65907
114770	PGLYRP2	peptidoglycan recognition protein 2	6.3178	6.59332	6.39716	6.46881	6.57011	6.46903	6.41752	6.54606	6.51162	6.50841	6.40106	6.35286
114771	PGLYRP3	peptidoglycan recognition protein 3	6.47968	6.44143	6.51177	6.29877	6.5354	6.37709	6.46801	6.41612	6.50571	6.62081	6.27468	6.19058
114780	PKD1L2	polycystin 1 like 2 (gene/pseudogene)	6.70369	6.60395	6.51356	6.47447	6.74072	6.4263	6.40177	6.42641	6.56601	6.57759	6.92916	6.78442
114781	BTBD9	BTB domain containing 9	6.64392	6.41494	6.50158	6.32411	6.4247	6.45022	6.44797	6.49075	6.62213	6.52535	6.42418	6.39533
114783	LMTK3	lemur tyrosine kinase 3	6.30274	6.52056	6.59849	6.81479	6.67282	6.8501	6.55385	6.61515	6.55595	6.62413	6.57697	6.37938
114784	CSMD2	CUB and Sushi multiple domains 2	6.56459	6.64944	6.75724	6.39615	6.46266	6.53006	6.44982	6.34368	6.61437	6.88129	6.53922	6.5371
114785	MBD6	methyl-CpG binding domain protein 6	8.74472	8.70119	8.67636	8.58906	8.62491	8.57479	8.77844	8.65747	8.88225	8.42984	8.57816	8.43274
114786	XKR4	XK related 4	6.47281	6.29074	6.19385	6.78108	6.24554	6.4414	6.61263	6.50939	6.3278	6.31885	6.32179	6.42574
114787	GPRIN1	G protein regulated inducer of neurite outgrowth 1	6.9553	7.09113	6.81628	6.85347	6.99711	7.00746	7.02631	7.05744	6.81679	6.7235	6.86818	6.88465
114788	CSMD3	CUB and Sushi multiple domains 3	6.44442	6.40195	6.75126	6.69214	6.82923	6.71488	6.37321	6.40541	6.41034	6.36237	6.77022	6.26237
114789	SLC25A25	solute carrier family 25 member 25	8.79065	8.79455	8.87455	8.2601	8.36114	8.29508	7.81749	7.83932	7.90388	8.99211	8.93718	8.86892
114790	STK11IP	serine/threonine kinase 11 interacting protein	7.76875	7.96203	7.9914	7.27021	7.32616	7.43477	7.52179	7.98287	7.99394	7.82648	7.54772	7.65138
114791	TUBGCP5	tubulin gamma complex associated protein 5	8.02841	8.68958	8.30641	8.22332	7.95149	8.14156	7.9137	8.12208	7.99706	8.17957	8.21489	8.10777
114792	KLHL32	kelch like family member 32	6.63948	6.62115	6.55039	6.4151	6.32141	6.39564	6.51198	6.52566	6.31678	6.32933	6.54288	6.58314
114793	FMNL2	formin like 2	8.13081	8.11932	7.95253	8.05269	7.93031	7.8332	8.93791	9.488	9.03339	8.95116	8.96338	8.85381
114794	ELFN2	extracellular leucine rich repeat and fibronectin type III domain containing 2	6.43528	6.43255	6.21705	7.20995	7.23478	7.2715	6.17593	6.29133	6.27412	6.3141	6.48146	6.48264
114795	TMEM132B	transmembrane protein 132B	6.89389	6.68494	6.61606	6.50092	6.56725	6.54317	6.64951	6.54036	6.62861	6.38077	6.71704	6.67999
114796	PSMG3-AS1	PSMG3 antisense RNA 1 (head to head)	7.03824	6.73901	6.92265	6.527	6.55252	6.45027	6.5821	6.37238	6.50586	6.93718	6.59482	6.82426
114798	SLITRK1	SLIT and NTRK like family member 1	6.61713	6.58617	6.62659	6.72555	6.65833	6.49559	6.46926	6.45067	6.53192	6.51051	6.41305	6.47688
114799	ESCO1	establishment of sister chromatid cohesion N-acetyltransferase 1	7.46291	6.94829	7.20477	6.95539	6.85307	7.06628	7.29123	7.43477	7.34919	7.33646	7.32425	7.47712
114800	CCDC85A	coiled-coil domain containing 85A	6.38621	6.25353	6.25662	6.6801	6.58753	6.54056	6.17906	6.38357	6.16598	6.2276	6.37739	6.2586
114801	TMEM200A	transmembrane protein 200A	6.46343	6.39114	6.50745	8.10163	8.29291	8.22792	6.25662	6.22028	6.36363	6.32315	6.4913	6.53372
114803	MYSM1	Myb like, SWIRM and MPN domains 1	6.71286	6.82236	6.4521	6.45662	6.52557	6.40773	6.50841	6.47232	6.59196	6.60502	6.54477	6.74076
114804	RNF157	ring finger protein 157	7.04185	7.23466	7.4429	6.5767	6.68306	6.42886	7.27529	7.50517	7.4951	7.35087	6.95005	7.00654
114805	GALNT13	polypeptide N-acetylgalactosaminyltransferase 13	6.43567	6.53879	6.47101	6.6262	6.43818	6.47598	6.48956	6.44317	6.3521	6.49343	6.51704	6.56603
114814	GNRHR2	gonadotropin releasing hormone receptor 2 (pseudogene)	6.37368	6.31422	6.54061	6.45518	6.49875	6.39879	6.40198	6.34237	6.37049	6.49147	6.41007	6.59301
114815	SORCS1	sortilin related VPS10 domain containing receptor 1	9.1566	8.93685	9.02896	6.68611	6.61233	6.76747	6.64589	6.63335	6.67566	8.10425	8.13011	7.87268
114818	KLHL29	kelch like family member 29	8.24188	7.74624	7.97016	7.43271	7.43448	7.25878	8.22186	8.13017	8.17957	9.16101	9.17178	9.2635
114819	CROCCP3	ciliary rootlet coiled-coil, rootletin pseudogene 3	6.4505	6.59099	6.34269	6.33295	7.06982	6.36843	6.52717	6.46174	6.51853	6.49094	6.49728	6.36676
114821	ZBED9	zinc finger BED-type containing 9	6.40115	6.40212	6.56004	6.64456	6.51456	6.70099	6.46369	6.52657	6.61656	6.48085	6.45397	6.63489
114822	RHPN1	rhophilin Rho GTPase binding protein 1	6.61005	6.60641	6.5783	6.48067	6.46009	6.54158	6.63399	6.86336	6.56508	6.70198	6.45275	6.61187
114823	LENG8	leukocyte receptor cluster member 8	6.79257	6.56335	6.47581	6.45263	6.60669	6.4281	6.57051	6.61059	6.38752	6.48779	6.55636	6.58375
114824	PNMA5	PNMA family member 5	6.32317	6.4108	6.40044	6.36427	6.26968	6.31476	6.33284	6.30475	6.28217	6.32397	6.30377	6.26911
114825	PWWP2A	PWWP domain containing 2A	7.03133	7.07811	6.83092	7.02562	7.06776	7.15344	7.13999	7.14501	7.23466	6.96406	6.84445	6.77249
114826	SMYD4	SET and MYND domain containing 4	7.14178	7.12058	7.28454	7.41694	7.66054	7.56106	7.58019	7.52358	7.45301	7.50656	7.30034	7.53879
114827	FHAD1	forkhead associated phosphopeptide binding domain 1	6.34186	6.40503	6.33419	6.49819	6.50459	6.38864	6.32795	6.34937	6.57331	6.59621	6.78242	6.4339
114836	SLAMF6	SLAM family member 6	6.35935	6.51539	6.4332	6.7303	6.50013	6.38261	6.43354	6.62859	6.35349	6.44068	6.29272	6.77345
114876	OSBPL1A	oxysterol binding protein like 1A	8.54563	8.09982	8.19823	7.65017	7.69727	7.94691	8.45642	8.65979	8.37461	7.97142	8.0788	8.25422
114879	OSBPL5	oxysterol binding protein like 5	8.09716	7.88531	7.50855	6.90573	6.8941	6.99498	7.53935	7.61916	7.62363	7.97504	7.82843	7.78054
114880	OSBPL6	oxysterol binding protein like 6	6.49482	6.7306	6.67864	6.55516	6.65754	6.79318	6.52724	6.42081	6.59051	6.64259	7.12066	6.5262
114881	OSBPL7	oxysterol binding protein like 7	7.17318	7.10088	6.92978	7.39743	7.45938	7.36705	7.50896	7.43373	7.48773	7.14591	7.19638	7.18204
114882	OSBPL8	oxysterol binding protein like 8	8.73567	8.61192	8.8216	8.50337	8.48909	8.43546	8.29311	8.70047	8.57654	8.55216	8.80037	8.77097
114883	OSBPL9	oxysterol binding protein like 9	10.8974	10.6257	10.8508	10.0927	10.1284	10.0232	9.85228	9.53852	9.70761	11.1857	11.3543	11.171
114884	OSBPL10	oxysterol binding protein like 10	8.65979	8.57957	8.73826	7.88556	8.22232	8.19038	9.57057	9.64867	9.72049	9.08097	8.92473	9.03299
114885	OSBPL11	oxysterol binding protein like 11	7.11341	7.44316	7.52662	7.39499	7.46479	7.238	7.52201	7.39208	7.21016	7.92646	7.93632	7.72634
114897	C1QTNF1	C1q and TNF related 1	8.59513	8.65169	8.36033	8.08366	8.24731	8.12956	7.98517	7.86126	7.75813	8.64267	8.72708	8.65274
114898	C1QTNF2	C1q and TNF related 2	6.31964	6.40064	6.50666	6.39498	6.76519	6.65378	6.59599	6.37578	6.45245	6.36563	6.45773	6.51053
114899	C1QTNF3	C1q and TNF related 3	6.39138	6.53073	6.45451	6.42113	6.533	6.29277	6.59373	6.31284	6.52827	6.65449	6.38187	6.52914
1149	CIDEA	cell death inducing DFFA like effector a	6.53109	6.40933	6.43811	6.7363	6.64334	6.43469	6.63418	6.32253	6.44661	6.47438	6.40726	6.38452
114900	C1QTNF4	C1q and TNF related 4	6.36414	6.82247	6.47489	6.36947	6.44175	6.22601	6.71649	6.35817	6.62286	6.58792	6.45626	6.26656
114904	C1QTNF6	C1q and TNF related 6	7.76607	7.66455	7.72682	7.21662	7.30509	7.34056	7.64873	7.74815	7.73831	6.74546	6.74331	6.85363
114905	C1QTNF7	C1q and TNF related 7	6.44927	6.40085	6.52308	6.20773	6.32502	6.44101	6.36677	6.35605	6.39564	6.28655	6.47548	6.48244
114907	FBXO32	F-box protein 32	10.5499	10.3497	10.4276	9.17545	9.31426	9.10061	8.44948	7.99545	8.49378	9.33722	9.54542	9.5923
114908	TMEM123	transmembrane protein 123	9.54052	9.38558	9.55476	10.9874	11.2675	11.3325	11.171	10.9031	10.9923	10.3268	10.3439	10.4565
114915	EPB41L4A-AS1	EPB41L4A antisense RNA 1	9.3305	9.38105	9.24537	9.43142	9.46504	9.48484	9.70386	9.51788	9.62613	9.2355	9.38804	9.52301
114926	SMIM19	small integral membrane protein 19	9.88643	9.73033	9.87462	7.62434	7.83543	7.73018	9.22107	9.12789	9.07091	9.49131	9.60038	9.55116
114932	MRFAP1L1	Morf4 family associated protein 1 like 1	9.66484	9.88286	9.80763	10.5522	10.5371	10.6517	10.2305	10.4023	10.3635	10.3933	10.4307	10.2984
114960	TSGA13	testis specific 13	6.43037	6.33178	6.41154	6.42239	6.26995	6.42489	6.25039	6.50467	6.42319	6.51285	6.32931	6.35513
114971	PTPMT1	protein tyrosine phosphatase, mitochondrial 1	10.11	10.066	10.057	9.73999	9.47342	9.60462	10.4206	10.6349	10.6407	9.77125	9.83044	9.67411
114984	FLYWCH2	FLYWCH family member 2	7.75207	7.55107	7.39673	7.72531	7.83901	7.94096	7.70867	7.74036	7.4966	7.41901	7.57698	7.38428
114987	WDR31	WD repeat domain 31	6.5529	6.56166	6.42099	6.45865	6.46384	6.42873	6.53948	6.53431	6.43966	6.54765	6.46969	6.60243
114990	VASN	vasorin	6.48179	6.50498	6.50607	10.9271	10.9867	10.8551	9.51922	9.35894	9.53546	6.88436	6.84294	6.76509
114991	ZNF618	zinc finger protein 618	7.31359	7.38448	7.17434	7.78069	8.03975	7.78291	7.63833	7.56698	7.56944	7.77386	7.95122	7.47592
115	ADCY9	adenylate cyclase 9	6.96805	7.03133	6.86259	7.55497	7.73587	7.58728	7.68803	7.82648	7.63122	6.94625	6.9176	6.90033
115004	CGAS	cyclic GMP-AMP synthase	6.69579	6.74883	6.93834	6.76159	6.89963	7.03843	7.44351	7.25986	7.23608	6.30326	6.5088	6.58996
115019	SLC26A9	solute carrier family 26 member 9	6.38988	6.56623	6.25692	6.43525	6.55182	6.31362	6.29159	6.65307	6.34475	6.53148	6.25732	6.36359
115024	NT5C3B	5'-nucleotidase, cytosolic IIIB	8.65884	8.90886	8.81955	9.34489	9.39915	9.34703	8.40105	8.40994	8.43353	9.39571	9.20486	9.32699
115098	CCDC124	coiled-coil domain containing 124	7.54259	7.65863	7.38877	7.73106	7.61727	7.60995	7.75267	7.91474	7.81989	7.51001	7.41139	7.32354
115106	HAUS1	HAUS augmin like complex subunit 1	8.33559	8.41075	8.37633	8.5951	8.62583	8.62931	8.79828	8.4055	8.60133	8.63024	8.9271	8.65502
115110	TNFRSF14-AS1	TNFRSF14 antisense RNA 1	6.23973	6.53829	6.66551	6.71504	6.41001	6.32207	6.41077	6.25961	6.33235	6.41533	6.45146	6.66211
115111	SLC26A7	solute carrier family 26 member 7	6.38216	6.40838	6.45169	6.54005	6.33487	6.48335	6.40141	6.39895	6.5226	6.63402	6.53914	6.55054
115123	MARCH3	membrane associated ring-CH-type finger 3	7.59546	7.63087	7.38952	8.03324	7.6381	7.77368	6.71563	6.32448	6.62195	8.69188	8.56578	8.63386
115196	ZNF554	zinc finger protein 554	6.33747	6.41849	6.22349	6.41958	6.42518	6.47273	6.44825	6.4986	6.40871	6.60246	6.485	6.32812
1152	CKB	creatine kinase B	6.94878	6.80632	6.7702	7.91606	7.93132	7.99445	8.9803	8.83846	8.7887	7.06176	6.92554	6.79888
115201	ATG4A	autophagy related 4A cysteine peptidase	8.05668	8.23161	8.33229	8.1903	8.01031	8.0515	7.8166	7.88304	7.95976	8.18002	8.32085	8.24042
115207	KCTD12	potassium channel tetramerization domain containing 12	7.18988	7.14606	7.134	6.88899	6.92439	6.93963	6.67408	6.5649	6.43834	6.91983	6.99553	6.98937
115209	OMA1	OMA1 zinc metallopeptidase	7.4067	7.48169	7.39352	6.99192	7.00764	7.00476	6.973	7.33954	7.12184	7.60256	7.7388	7.61459
115265	DDIT4L	DNA damage inducible transcript 4 like	8.88508	8.90687	8.58367	6.68589	6.83045	6.75613	6.50541	6.40739	6.29704	6.50647	6.66896	6.45081
115273	RAB42	RAB42, member RAS oncogene family	6.46242	6.6376	6.68808	6.58929	6.64158	6.5357	6.52463	6.31481	6.49133	6.74234	6.7722	6.50839
115286	SLC25A26	solute carrier family 25 member 26	8.20842	8.11464	7.99626	7.63355	7.64344	7.71092	8.00127	7.41651	7.69735	7.35683	7.46397	7.38608
115290	FBXO17	F-box protein 17	7.28191	7.03491	7.2685	7.39648	7.40257	7.43039	6.95648	6.89552	6.8117	7.16693	6.81473	6.93537
115294	PCMTD1	protein-L-isoaspartate (D-aspartate) O-methyltransferase domain containing 1	8.18987	8.12147	8.04358	7.75384	7.67908	7.85666	7.68659	8.0697	7.86801	7.5234	7.35927	7.45618
1153	CIRBP	cold inducible RNA binding protein	10.4323	10.5401	10.3511	11.2275	11.202	11.3074	11.8833	11.6471	11.6273	10.1746	10.1294	10.2206
115330	GPR146	G protein-coupled receptor 146	6.62195	6.78142	6.46984	6.39905	6.59704	6.48278	6.50689	6.53995	6.61257	6.72819	6.53471	6.46524
115350	FCRL1	Fc receptor like 1	6.35965	6.45163	6.34114	6.47948	6.27754	6.41962	6.45443	6.41928	6.41833	6.44281	6.57098	6.47562
115352	FCRL3	Fc receptor like 3	6.45027	6.49324	6.41716	6.36401	6.31426	6.43602	6.26518	6.39127	6.25449	6.47682	6.5026	6.36402
115353	LRRC42	leucine rich repeat containing 42	9.83526	9.94945	9.8568	9.64452	9.74692	9.67778	9.25721	9.04138	9.07212	10.0607	10.254	10.1991
115361	GBP4	guanylate binding protein 4	6.51653	6.56261	6.56476	6.58035	6.60887	6.66375	6.70954	6.71553	6.71683	6.45128	6.4647	6.41229
115362	GBP5	guanylate binding protein 5	6.27953	6.3093	6.25837	6.2713	6.38509	6.4289	6.43483	6.19826	6.39351	6.72452	6.64322	6.26343
115399	LRRC56	leucine rich repeat containing 56	6.54379	6.78672	6.57597	6.52654	6.95079	6.6373	6.71153	6.66836	6.66569	6.54568	6.55134	6.50123
1154	CISH	cytokine inducible SH2 containing protein	6.3867	6.47534	6.3978	6.52973	6.41729	6.50292	6.55637	6.34155	6.39273	6.34366	6.49447	6.69393
115416	MALSU1	mitochondrial assembly of ribosomal large subunit 1	11.2841	11.291	11.3387	10.9334	10.9558	10.8945	11.1671	11.215	11.2004	11.9373	11.849	11.9067
115426	UHRF2	ubiquitin like with PHD and ring finger domains 2	7.21516	7.37596	7.30025	7.19722	7.40514	7.43631	7.3392	7.3434	7.52303	7.62508	7.32881	7.49063
1155	TBCB	tubulin folding cofactor B	10.5185	10.1888	10.0697	10.7568	10.5855	10.6488	10.0815	10.3361	10.0622	9.99735	9.96433	9.92557
115509	ZNF689	zinc finger protein 689	10.2889	10.5565	10.828	9.02119	8.74407	8.94046	8.76957	8.71885	8.67367	9.41164	9.51474	9.50545
115548	FCHO2	FCH domain only 2	6.9748	7.22613	7.11356	6.88297	6.76881	7.05677	7.35679	7.71707	7.52288	6.97246	6.82173	6.89007
115557	ARHGEF25	Rho guanine nucleotide exchange factor 25	6.56197	6.55049	6.58922	6.49189	6.78326	6.73877	6.61668	6.30119	6.60289	6.48454	6.86895	6.4311
115560	ZNF501	zinc finger protein 501	6.33292	6.34336	6.35167	6.45079	6.29652	6.52673	6.45181	6.49261	6.39365	6.30988	6.31643	6.37594
115572	TENT5B	terminal nucleotidyltransferase 5B	6.49349	6.737	6.53996	7.87654	7.82208	7.55581	8.19588	8.21027	8.25897	6.46575	6.15703	6.2981
115584	SLC5A11	solute carrier family 5 member 11	6.33139	6.50849	6.52152	6.27094	6.31728	6.40804	6.2179	6.34301	6.43355	6.30496	6.55489	6.41245
115650	TNFRSF13C	TNF receptor superfamily member 13C	6.51435	6.55888	6.49097	6.27602	6.40164	6.33883	6.55518	6.33644	6.50849	6.31496	6.29783	6.49129
115653	KIR3DL3	killer cell immunoglobulin like receptor, three Ig domains and long cytoplasmic tail 3	6.4408	6.38282	6.48097	6.33168	6.29442	6.44435	6.33516	6.32431	6.46136	6.43812	6.46982	6.72477
115677	NOSTRIN	nitric oxide synthase trafficking	6.5101	6.45608	6.47187	6.41749	6.44763	6.50311	6.4191	6.65794	6.42903	6.6864	6.60789	6.62161
115701	ALPK2	alpha kinase 2	6.45499	6.32377	6.39953	10.3002	10.0378	10.0211	6.48924	6.42352	6.42302	6.60681	6.67634	6.55731
115703	ARHGAP33	Rho GTPase activating protein 33	7.97386	7.91474	7.65802	7.88394	7.8342	7.73371	7.17078	7.25634	7.37577	7.2436	7.10877	7.00712
115704	EVI5L	ecotropic viral integration site 5 like	8.94186	8.81607	8.44399	8.99628	8.85453	8.83309	8.36212	8.42306	8.62825	8.57999	8.52933	8.41541
115708	TRMT61A	tRNA methyltransferase 61A	6.71454	7.06468	7.12022	7.24475	7.23196	7.35428	7.01578	7.33053	7.35834	7.19517	7.10484	7.07187
115727	RASGRP4	RAS guanyl releasing protein 4	6.26548	6.56948	6.5933	6.43515	6.45833	6.53429	6.74185	6.29701	6.44867	6.28287	6.49495	6.41819
115749	C12orf56	chromosome 12 open reading frame 56	6.24632	6.44114	6.50907	6.47643	6.32209	6.2894	6.18804	6.3543	6.56832	6.47865	6.35173	6.14401
115752	DIS3L	DIS3 like exosome 3'-5' exoribonuclease	8.92988	9.02034	8.76656	8.91919	9.20486	9.06812	8.1852	8.36327	8.41342	9.14672	8.9181	9.04929
115761	ARL11	ADP ribosylation factor like GTPase 11	6.34075	6.32372	6.43429	6.43708	6.32798	6.35686	6.24515	6.4446	6.38222	6.55253	6.33115	6.32426
115795	FANCD2OS	FANCD2 opposite strand	6.26201	6.47179	6.39113	6.43918	6.42539	6.4534	6.22744	6.5911	6.26788	6.60534	6.56594	6.44134
1158	CKM	creatine kinase, M-type	6.63826	6.21985	6.38741	6.27122	6.31664	6.52835	6.51644	6.40903	6.44011	6.39771	6.36585	6.42175
115811	IQCD	IQ motif containing D	6.46219	6.51554	6.37247	6.52206	6.3162	6.4874	6.44937	6.32801	6.35738	6.47252	6.46125	6.39073
115817	DHRS1	dehydrogenase/reductase 1	10.1945	10.2079	10.1785	9.5752	9.41207	9.43965	9.08363	8.94356	9.18282	8.49269	8.68459	8.44399
115825	WDFY2	WD repeat and FYVE domain containing 2	7.89133	7.76973	7.35087	8.149	8.02224	7.94469	8.0485	8.044	8.13642	8.10667	8.17486	8.13366
115827	RAB3C	RAB3C, member RAS oncogene family	6.62309	6.43981	6.31077	6.55765	6.52106	6.60448	6.38961	6.3353	6.56743	6.41178	6.34608	6.31718
115861	NXNL1	nucleoredoxin like 1	6.43246	6.52007	6.81866	6.53895	6.60131	6.48669	6.50673	6.47122	6.58247	6.61243	6.39926	6.49887
1159	CKMT1B	creatine kinase, mitochondrial 1B	7.84609	7.77045	7.66311	6.5236	6.54256	6.40531	6.50991	6.24585	6.51215	7.63061	7.38845	7.62713
115908	CTHRC1	collagen triple helix repeat containing 1	12.8526	12.8258	12.6297	7.17099	7.03916	7.1143	12.6913	12.264	12.474	12.5559	12.1095	12.3703
115939	TSR3	TSR3, acp transferase ribosome maturation factor	7.69957	7.73213	7.93811	7.62175	7.60944	7.82965	7.69781	8.01393	8.00196	7.81381	7.54868	7.5618
115948	CCDC151	coiled-coil domain containing 151	6.37467	6.29768	6.43667	6.30353	6.51859	6.39648	6.27493	6.4659	6.38107	6.47651	6.31263	6.33053
115950	ZNF653	zinc finger protein 653	7.65925	7.79708	7.68502	7.69582	7.42526	7.4903	7.86624	8.02301	7.89457	7.60763	7.51485	7.48944
115992	RNF166	ring finger protein 166	6.92509	6.57224	6.79377	6.69642	6.58731	6.76272	6.93647	6.87165	7.05899	6.58116	6.66659	6.73574
116	ADCYAP1	adenylate cyclase activating polypeptide 1	6.52676	6.50815	6.34559	6.30364	6.28279	6.27542	6.21848	6.58076	6.28494	6.38478	6.29179	6.20079
1160	CKMT2	creatine kinase, mitochondrial 2	6.52409	6.46912	6.59428	6.49148	6.55047	6.42902	6.38844	6.34466	6.68269	6.53797	6.49135	6.30668
116028	RMI2	RecQ mediated genome instability 2	9.02551	8.85989	8.8198	8.01143	8.00616	8.00132	9.08449	9.07928	8.95891	8.73942	8.71699	8.44345
116039	OSR2	odd-skipped related transciption factor 2	6.39627	6.60603	6.53539	6.79785	6.86483	6.63882	6.66543	6.71261	6.62809	6.42404	6.57034	6.60985
116064	LRRC58	leucine rich repeat containing 58	8.81494	8.81577	8.98624	8.59037	8.77363	8.86385	9.03721	8.80991	8.73503	9.78085	9.63623	9.84865
116068	LYSMD3	LysM domain containing 3	6.62425	6.89441	6.79973	6.91162	6.54387	6.89613	6.59195	6.86477	6.81474	7.0356	6.95181	6.83292
116071	BATF2	basic leucine zipper ATF-like transcription factor 2	6.50189	6.43589	6.26423	6.42865	6.44966	6.32907	6.47016	6.50893	6.41823	6.50996	6.5988	6.53396
116085	SLC22A12	solute carrier family 22 member 12	6.61665	6.36046	6.46945	6.39622	6.40723	6.48158	6.43596	6.48333	6.55471	6.32111	6.49349	6.67306
116092	DNTTIP1	deoxynucleotidyltransferase terminal interacting protein 1	9.34052	9.46689	9.28169	9.80318	10.1155	9.9113	9.79725	9.96764	9.85952	8.95438	9.12121	9.06056
116093	DIRC1	disrupted in renal carcinoma 1	6.81063	6.405	6.22135	6.30744	6.70934	6.50436	6.51335	6.26534	6.29242	6.39517	6.54419	6.73076
1161	ERCC8	ERCC excision repair 8, CSA ubiquitin ligase complex subunit	7.27067	7.22956	7.06507	7.18392	7.33101	7.25634	7.60651	7.8129	7.54511	7.85183	7.67572	7.87911
116113	FOXP4	forkhead box P4	6.46657	6.41883	6.57818	6.50764	6.46876	6.4478	6.41032	6.58371	6.48485	6.66672	6.38314	6.66818
116115	ZNF526	zinc finger protein 526	7.4526	7.55253	7.57037	7.87036	7.82674	7.67536	7.2118	7.18979	7.22708	7.47842	7.52222	7.51074
116123	FMO9P	flavin containing monooxygenase 9 pseudogene	6.52864	6.5339	6.50565	6.41682	6.49252	6.41529	6.41345	6.50461	6.33259	6.6177	6.34605	6.43308
116135	LRRC3B	leucine rich repeat containing 3B	6.38841	6.46101	6.45234	6.34514	6.39838	6.39152	6.56607	6.37354	6.29457	6.33394	6.25784	6.4565
116138	KLHDC3	kelch domain containing 3	9.8523	9.87194	9.75845	9.61714	9.69688	9.82915	10.7248	10.6114	10.7053	10.4752	10.5482	10.4339
116143	WDR92	WD repeat domain 92	7.88947	8.16315	7.91201	8.01944	8.01443	7.7448	7.82393	7.76454	7.80831	8.5993	8.62759	8.65414
116150	NUS1	NUS1, dehydrodolichyl diphosphate synthase subunit	9.75518	10.0607	10.0089	8.54776	8.63142	8.55302	9.16097	9.49131	9.27924	9.73964	9.73595	9.76316
116151	FAM210B	family with sequence similarity 210 member B	9.19962	9.21513	8.79616	9.12526	9.28745	9.28481	9.23297	9.1478	9.18063	9.52891	9.31426	9.46926
116154	PHACTR3	phosphatase and actin regulator 3	6.4538	6.27775	6.50934	6.64404	6.40336	6.24627	6.25262	6.38151	6.25143	6.34098	6.49978	6.34966
116159	CYYR1	cysteine and tyrosine rich 1	6.58367	6.50156	6.46278	6.36858	6.60407	6.35385	6.3932	6.49646	6.44044	6.31515	6.32167	6.23952
116173	CMTM5	CKLF like MARVEL transmembrane domain containing 5	6.41318	6.58469	6.6218	6.61687	6.79262	6.45307	6.67848	6.63476	6.52951	6.98347	7.03661	7.11356
116179	TGM7	transglutaminase 7	6.42461	6.61437	6.31599	6.49568	6.36077	6.34792	6.50837	6.44548	6.59311	6.5048	6.30315	6.36763
116211	TM4SF19	transmembrane 4 L six family member 19	6.35864	6.45235	6.38348	6.69768	6.74585	6.65183	9.04697	9.0422	8.97025	7.34323	7.20735	7.3287
116224	FAM122A	family with sequence similarity 122A	6.99286	7.07879	7.17275	7.38175	7.56102	7.51014	7.10658	6.9122	6.97344	7.37865	7.16702	7.26147
116225	ZMYND19	zinc finger MYND-type containing 19	9.13944	9.47585	9.28253	8.95259	8.8679	8.99159	8.54776	8.69659	8.61346	9.55204	9.44958	9.40779
116228	COX20	cytochrome c oxidase assembly factor COX20	9.55432	9.37881	9.4986	9.92599	9.90263	9.94424	10.0621	9.67076	9.81066	9.45427	9.48796	10.0979
116236	ABHD15	abhydrolase domain containing 15	7.69991	7.70584	7.60671	7.53524	7.7689	7.78348	7.44746	7.58272	7.35305	7.48872	7.61854	7.61916
116238	TLCD1	TLC domain containing 1	6.77278	6.93991	6.86241	7.23493	6.86508	6.96243	7.63305	7.90177	8.09099	7.00455	6.85666	7.07025
116254	GINM1	glycoprotein integral membrane 1	7.17353	7.12899	6.94654	7.28188	7.2902	7.27426	7.46632	7.25201	7.1291	7.66	7.97285	7.66042
116255	MOGAT1	monoacylglycerol O-acyltransferase 1	6.40869	6.48102	6.61754	6.26304	6.23365	6.3011	6.49032	6.43117	6.38681	6.68197	6.88563	6.97375
116285	ACSM1	acyl-CoA synthetase medium chain family member 1	6.36965	6.51199	6.20753	6.68932	6.41593	6.36398	6.40421	6.21185	6.37077	6.41669	6.26389	6.28108
1163	CKS1B	CDC28 protein kinase regulatory subunit 1B	9.67814	9.54395	9.54471	9.97944	9.83424	10.0351	9.75016	9.84038	9.5818	9.69692	9.82539	9.5534
116328	C8orf34	chromosome 8 open reading frame 34	6.3044	6.51142	6.29789	6.37841	6.50748	6.52025	6.32701	6.5764	6.56505	6.32181	6.44241	6.3547
116337	PANX3	pannexin 3	6.3294	6.35056	6.49035	6.45272	6.48249	6.34917	6.42612	6.42178	6.5017	6.4802	6.56403	6.55139
116362	RBP7	retinol binding protein 7	6.70493	6.46571	6.6002	6.52564	6.46055	6.47549	6.55406	6.352	6.51552	6.47998	6.50204	6.59833
116369	SLC26A8	solute carrier family 26 member 8	6.56093	6.45223	6.40635	6.47242	6.43654	6.53764	6.29284	6.29261	6.67714	6.65324	6.56708	6.312
116372	LYPD1	LY6/PLAUR domain containing 1	9.46618	9.83779	10.033	8.47651	8.54528	8.34039	9.6167	9.87947	9.60227	6.61125	6.62548	6.53048
116379	IL22RA2	interleukin 22 receptor subunit alpha 2	6.40961	6.37839	6.45182	6.55447	6.30008	6.36454	6.35123	6.65508	6.30912	6.25275	6.38176	6.23973
1164	CKS2	CDC28 protein kinase regulatory subunit 2	11.7072	11.8277	12.09	11.5301	11.6527	11.6842	11.0763	11.2427	11.3953	11.9787	11.9291	12.0715
116412	ZNF837	zinc finger protein 837	6.87552	7.48823	6.7407	6.62164	6.66055	6.86295	7.06915	7.11638	7.04317	7.18545	6.99968	7.05406
116437	LINC01257	long intergenic non-protein coding RNA 1257	6.3656	6.61415	6.41649	6.525	6.53574	6.27623	6.82026	6.35933	6.40839	6.43767	6.48496	6.35899
116441	TM4SF18	transmembrane 4 L six family member 18	6.40459	6.53954	6.7166	6.59684	6.54541	6.48714	8.73377	8.87188	8.56457	6.6646	7.0297	6.86918
116442	RAB39B	RAB39B, member RAS oncogene family	6.55395	6.39691	6.37205	6.46116	6.31063	6.33833	6.24282	6.3089	6.37868	6.37072	6.40159	6.33224
116443	GRIN3A	glutamate ionotropic receptor NMDA type subunit 3A	6.41026	6.42798	6.37872	6.14225	6.72891	6.75192	6.57423	6.38953	6.18721	6.36879	6.39998	6.43606
116444	GRIN3B	glutamate ionotropic receptor NMDA type subunit 3B	6.50046	6.58766	6.44707	6.27781	6.53659	6.44081	6.42106	6.5278	6.46698	6.43856	6.38212	6.45343
116447	TOP1MT	DNA topoisomerase I mitochondrial	8.51515	8.49719	8.52623	8.00127	7.85407	8.16592	8.89679	9.36649	9.25257	8.8107	8.72288	8.77366
116448	OLIG1	oligodendrocyte transcription factor 1	7.63646	7.46754	7.43681	6.3564	6.28418	6.46997	6.32929	6.35041	6.42807	6.41384	6.4535	6.26722
116449	CLNK	cytokine dependent hematopoietic cell linker	6.4602	6.55779	6.42276	6.44156	6.5504	6.47797	6.52175	6.39023	6.47862	6.5636	6.50646	6.66355
116461	TSEN15	tRNA splicing endonuclease subunit 15	9.341	9.31134	9.26235	9.58628	9.29321	9.52659	9.53848	9.83307	9.87279	9.51925	9.58049	9.39331
116496	FAM129A	family with sequence similarity 129 member A	6.35328	6.54295	6.62476	8.97492	9.10423	8.99862	10.4995	10.4435	10.3317	6.44637	6.48409	6.50282
116511	MAS1L	MAS1 proto-oncogene like, G protein-coupled receptor	6.45198	6.39537	6.55026	6.40612	6.35976	6.41439	6.47232	6.40103	6.42557	6.57815	6.37289	6.5698
116512	MRGPRD	MAS related GPR family member D	6.37868	6.52489	6.51449	6.62682	6.53968	6.71546	6.37482	6.45474	6.53946	6.42555	6.43861	6.59542
116519	APOA5	apolipoprotein A5	6.50302	6.31833	6.61206	6.3659	6.75323	6.31748	6.55439	6.64418	6.47374	6.55365	6.47854	6.51092
116534	MRGPRE	MAS related GPR family member E	6.33424	6.63591	6.34731	6.42567	6.59106	6.47047	6.48733	6.5292	6.49643	6.63501	6.5117	6.487
116535	MRGPRF	MAS related GPR family member F	6.35017	6.17117	6.33347	6.41183	6.57694	6.43078	6.32911	6.28316	6.34384	6.34384	6.44257	6.59745
116540	MRPL53	mitochondrial ribosomal protein L53	9.10607	9.04799	9.03623	9.12997	9.19961	9.29583	10.2088	10.1094	10.1259	8.9838	9.09301	9.02579
116541	MRPL54	mitochondrial ribosomal protein L54	8.95699	9.24146	9.10781	9.76813	9.607	9.63331	9.95181	10.1291	10.006	9.3003	9.41207	9.3919
116729	PPP1R27	protein phosphatase 1 regulatory subunit 27	6.51915	6.43608	6.38243	6.56476	6.38694	6.25674	6.33663	6.54773	6.68835	6.62637	6.62862	6.68609
116832	RPL39L	ribosomal protein L39 like	9.47933	9.39471	9.30491	6.9096	6.75075	7.06268	6.72511	6.6214	6.79708	11.4527	11.4955	11.6284
116835	HSPA12B	heat shock protein family A (Hsp70) member 12B	6.26571	6.32747	6.30752	6.34968	6.4659	6.40998	6.43752	6.43167	6.34835	6.3513	6.32472	6.22751
116840	CNTROB	centrobin, centriole duplication and spindle assembly protein	6.63247	6.70747	6.75865	7.11141	6.83656	6.87011	6.94235	7.03452	6.80348	6.65132	6.70579	6.58325
116841	SNAP47	synaptosome associated protein 47	7.35087	7.24608	7.12987	7.34109	7.20302	7.42987	8.2528	8.13452	8.31023	7.6336	7.64934	7.45301
116842	LEAP2	liver enriched antimicrobial peptide 2	6.67365	6.82942	6.75637	6.87722	6.74955	6.86103	6.49466	6.97845	6.63604	6.55883	6.72152	6.62432
116843	SLC18B1	solute carrier family 18 member B1	7.67914	7.61101	7.79321	7.5946	7.73422	7.54813	8.56074	8.5717	8.52049	8.21113	7.97637	8.24111
116844	LRG1	leucine rich alpha-2-glycoprotein 1	6.65123	6.58915	6.84034	6.526	6.59188	6.61309	6.59734	6.66934	6.58735	6.61956	6.86939	6.60111
116931	MED12L	mediator complex subunit 12 like	6.37696	6.30585	6.29873	6.49198	6.39248	6.68625	6.44666	6.52979	6.50958	6.47186	6.46173	6.44473
116933	CLRN1-AS1	CLRN1 antisense RNA 1	6.41775	6.37173	6.31974	6.33019	6.40718	6.46098	6.45963	6.48264	6.33754	6.4192	6.43636	6.37155
116966	WDR17	WD repeat domain 17	6.37735	6.34648	6.22834	6.40596	6.45693	6.4601	6.37185	6.61486	6.25424	6.26688	6.46458	6.28489
116969	ART5	ADP-ribosyltransferase 5	6.32866	6.41528	6.22645	6.40778	6.32081	6.12462	6.45051	6.3062	6.48861	6.34036	6.22225	6.42798
116983	ACAP3	ArfGAP with coiled-coil, ankyrin repeat and PH domains 3	6.73456	6.55086	6.55371	6.25935	6.40541	6.29038	6.4867	6.3924	6.35646	6.34378	6.62826	6.43306
116984	ARAP2	ArfGAP with RhoGAP domain, ankyrin repeat and PH domain 2	6.94539	6.47371	6.87028	6.73918	6.62828	6.47742	6.68253	6.4801	6.92898	6.85675	7.25788	6.82842
116985	ARAP1	ArfGAP with RhoGAP domain, ankyrin repeat and PH domain 1	6.74678	7.13881	7.05924	6.8486	7.01324	6.99217	6.87076	7.22321	7.23292	7.00858	7.06824	6.91635
116986	AGAP2	ArfGAP with GTPase domain, ankyrin repeat and PH domain 2	6.2597	6.38841	6.42618	6.34476	6.32538	6.51715	6.46711	6.54907	6.48923	6.29123	6.51378	6.46389
116987	AGAP1	ArfGAP with GTPase domain, ankyrin repeat and PH domain 1	8.53559	8.69822	8.54985	8.2526	8.13173	8.38909	8.64461	8.71619	8.69158	9.00314	8.8473	8.92548
116988	AGAP3	ArfGAP with GTPase domain, ankyrin repeat and PH domain 3	8.59839	8.62139	8.40231	7.87266	7.73804	7.93527	8.04813	8.32374	8.23615	8.84025	8.53736	8.64855
117	ADCYAP1R1	ADCYAP receptor type I	6.38275	6.39757	6.46422	6.43958	6.32512	6.28794	6.52421	6.25952	6.3635	6.48436	6.25054	6.29359
117143	TADA1	transcriptional adaptor 1	7.23848	7.48092	7.25853	7.38117	7.68477	7.60347	8.36237	7.9818	7.84175	7.647	7.76346	7.63453
117144	CATSPER1	cation channel sperm associated 1	6.46193	6.5121	6.46721	6.98079	6.99876	7.09003	7.52614	7.83355	7.58436	6.42424	6.39097	6.551
117145	THEM4	thioesterase superfamily member 4	7.16023	7.30423	7.39505	6.75843	6.76302	6.62633	7.3887	7.26624	7.28773	6.71589	6.86208	6.69255
117154	DACH2	dachshund family transcription factor 2	6.4502	6.41639	6.40974	6.40378	6.36599	6.63036	6.33164	6.38906	6.36697	6.35192	6.38816	6.23634
117155	CATSPER2	cation channel sperm associated 2	10.4783	10.7863	10.7646	10.8189	10.7435	10.6014	10.1066	10.789	10.4911	10.5896	10.3523	10.4372
117156	SCGB3A2	secretoglobin family 3A member 2	6.69556	6.6153	6.68444	6.40879	6.51921	6.71603	6.49036	6.5421	6.83658	6.54046	6.64788	6.82673
117157	SH2D1B	SH2 domain containing 1B	6.54717	6.57511	6.54604	6.34045	6.55858	6.52907	6.59092	6.54924	6.55686	6.61836	6.48919	6.57244
117159	DCD	dermcidin	6.33997	6.42044	6.32253	6.50444	6.56128	6.33729	6.46629	6.45774	6.41773	6.47507	6.37592	6.50793
117166	WFIKKN1	WAP, follistatin/kazal, immunoglobulin, kunitz and netrin domain containing 1	6.47276	6.62909	6.3558	6.40313	6.50984	6.53403	6.35378	6.13015	6.39992	6.38258	6.41136	6.42108
117177	RAB3IP	RAB3A interacting protein	6.9473	7.03861	7.0168	7.08851	7.10468	7.10692	8.54078	8.07832	8.34206	7.00163	6.7244	6.90345
117178	SSX2IP	SSX family member 2 interacting protein	7.55529	7.93851	7.81989	7.12884	7.08925	7.05532	6.8585	7.12682	6.98411	7.57441	7.27391	7.22719
117194	MRGPRX2	MAS related GPR family member X2	6.16741	6.36893	6.5797	6.34344	6.3687	6.40439	6.80012	6.54534	6.47701	6.39277	6.51252	6.55249
117195	MRGPRX3	MAS related GPR family member X3	6.62573	6.46721	6.29483	6.46388	6.29103	6.4152	11.8439	11.7489	11.9511	7.88426	7.96563	8.01482
117196	MRGPRX4	MAS related GPR family member X4	6.85485	6.70974	6.63888	6.42015	6.47229	6.43154	8.48145	8.70334	8.69007	6.64212	6.70906	6.77373
117245	HRASLS5	HRAS like suppressor family member 5	6.51518	6.42993	6.92252	6.30594	6.21659	6.21148	6.40621	6.26348	6.42493	6.39416	6.4057	6.48162
117246	FTSJ3	FtsJ RNA methyltransferase homolog 3	7.59586	7.83671	7.76097	8.17999	8.18934	8.20169	8.78236	9.07091	9.02221	8.48474	7.93655	8.2717
117247	SLC16A10	solute carrier family 16 member 10	7.2685	7.30294	7.47821	6.36876	6.44628	6.37902	6.40491	6.54102	6.39463	7.53879	7.56437	7.57097
117248	GALNT15	polypeptide N-acetylgalactosaminyltransferase 15	6.33181	6.40686	6.29045	6.49542	6.43639	6.39536	6.26218	6.38198	6.36985	6.47259	6.38825	6.29858
117283	IP6K3	inositol hexakisphosphate kinase 3	6.22787	6.66405	6.44701	6.54996	6.70698	6.57311	6.80485	6.45386	6.65967	6.7542	6.3981	6.46277
117285	DEFB118	defensin beta 118	6.18108	6.40836	6.41028	6.41598	6.37573	6.2417	6.31039	6.49396	6.40357	6.40251	6.5247	6.55266
117286	CIB3	calcium and integrin binding family member 3	6.31353	6.23125	6.16356	6.24859	6.38231	6.29966	6.32935	6.40413	6.79195	6.28525	6.34863	6.36765
117289	TAGAP	T cell activation RhoGTPase activating protein	6.66453	6.53853	6.33432	6.30253	6.62992	6.57915	6.39251	6.53675	6.40495	6.31572	6.42206	6.24616
1173	AP2M1	adaptor related protein complex 2 subunit mu 1	10.7557	10.5861	10.7997	10.8419	10.7294	10.6858	10.2588	10.1758	10.1821	11.3432	11.3643	11.3953
1174	AP1S1	adaptor related protein complex 1 subunit sigma 1	9.98264	9.60122	9.88077	9.79498	9.90935	9.49405	10.1683	9.21328	9.85283	9.35218	9.82201	9.76042
1175	AP2S1	adaptor related protein complex 2 subunit sigma 1	13.5955	13.6466	13.5903	13.495	13.4535	13.4021	13.4901	13.6276	13.5987	13.3837	13.2566	13.227
117531	TMC1	transmembrane channel like 1	6.465	6.54886	6.20802	6.32738	6.56731	6.52419	6.56557	6.41664	6.41158	6.5211	6.40019	6.6012
117532	TMC2	transmembrane channel like 2	6.58678	6.57135	6.55828	6.53117	6.67249	6.49785	6.39105	6.46376	6.3905	6.48079	6.46055	6.46999
117579	RLN3	relaxin 3	6.56107	6.44799	6.23741	6.52217	6.35668	6.56423	6.40106	6.30973	6.48135	6.4585	6.2983	6.56895
117581	TWIST2	twist family bHLH transcription factor 2	6.57685	6.78832	6.71323	7.73231	7.85181	7.89953	6.71383	6.72991	6.74644	6.36385	6.54347	6.37134
117583	PARD3B	par-3 family cell polarity regulator beta	6.46852	6.36666	6.4276	6.36169	6.52801	6.52236	6.4136	6.3503	6.66467	6.49027	6.47144	6.43708
117584	RFFL	ring finger and FYVE like domain containing E3 ubiquitin protein ligase	6.41225	6.38045	6.29748	6.3522	6.47424	6.4109	6.4787	6.34825	6.56347	6.64524	6.50814	6.38949
1176	AP3S1	adaptor related protein complex 3 subunit sigma 1	9.18245	8.93934	9.00551	9.52472	9.51922	9.61061	9.23243	8.93894	9.09262	8.9362	8.97492	9.19134
117608	ZNF354B	zinc finger protein 354B	6.45936	6.36793	6.58915	6.24661	6.45867	6.46113	6.50834	6.37205	6.39881	6.51242	6.28979	6.43068
1178	CLC	Charcot-Leyden crystal galectin	6.56601	6.39172	6.56913	6.56482	6.62465	6.60839	6.53645	6.68089	6.36977	6.44013	6.65474	6.49308
117854	TRIM6	tripartite motif containing 6	7.20129	7.14226	7.08321	7.80253	7.70513	7.86126	6.4556	6.56584	6.70404	6.49786	6.48028	6.31034
1179	CLCA1	chloride channel accessory 1	6.47446	6.42174	6.5007	6.59747	6.359	6.38177	6.64791	6.73013	6.35062	6.50439	6.36297	6.45547
118	ADD1	adducin 1	10.7514	10.5476	10.5902	11.1036	11.3311	11.173	10.9134	10.6328	10.5663	10.5248	10.5586	10.713
1180	CLCN1	chloride voltage-gated channel 1	6.46961	6.45622	6.41486	6.3037	6.38777	6.33411	6.37547	6.4628	6.63884	6.22512	6.35451	6.47361
1181	CLCN2	chloride voltage-gated channel 2	6.89583	7.23013	6.9286	6.66459	6.56013	6.49615	6.7606	6.75064	6.70522	7.16275	7.19313	7.03918
1182	CLCN3	chloride voltage-gated channel 3	9.39772	9.36505	9.32841	9.24624	9.10527	9.12925	8.92676	8.82237	8.91557	8.85989	8.86485	8.86465
1183	CLCN4	chloride voltage-gated channel 4	6.54049	6.52494	6.54066	6.47968	6.44965	6.48971	6.57598	6.35611	6.66497	6.62379	6.48711	6.27211
1184	CLCN5	chloride voltage-gated channel 5	6.8558	6.77681	6.84502	6.53475	6.46756	6.68715	6.62408	6.65942	6.95165	7.20997	7.03876	7.32489
118424	UBE2J2	ubiquitin conjugating enzyme E2 J2	8.08749	7.94916	8.24627	7.75663	7.99136	7.70745	7.59939	7.67699	7.80237	8.30245	8.05189	8.02155
118425	PCAT4	prostate cancer associated transcript 4	6.52945	6.3864	6.36108	6.58945	6.66386	6.52483	6.56593	6.56289	6.4075	6.63117	6.30222	6.51172
118426	BORCS5	BLOC-1 related complex subunit 5	6.45417	6.45767	6.79694	6.5713	6.62402	6.28971	6.55486	6.65479	6.52543	6.58719	6.55717	6.47754
118427	OLFM3	olfactomedin 3	6.27587	6.51164	6.41169	6.36559	6.26212	6.29886	6.41494	6.58488	6.36034	6.25638	6.20499	6.32686
118429	ANTXR2	ANTXR cell adhesion molecule 2	7.69366	7.34936	7.50901	9.69633	9.72047	9.65445	8.90717	8.66243	8.7595	6.90003	6.73836	7.18006
118430	MUCL1	mucin like 1	6.34132	6.30284	6.64029	6.33938	6.25062	6.47844	6.42093	6.32985	6.50841	6.46009	6.81845	6.32377
118432	RPL29P2	ribosomal protein L29 pseudogene 2	6.67991	6.67331	6.70898	6.4771	6.72174	6.78405	6.76423	6.68904	6.87299	6.68207	6.70306	6.96299
118442	GPR62	G protein-coupled receptor 62	6.34354	6.30915	6.46498	6.16995	6.44083	6.39968	6.32536	6.25679	6.43945	6.44734	6.22975	6.42614
118460	EXOSC6	exosome component 6	9.34606	9.54805	9.43292	9.02936	9.00698	9.17106	9.86267	10.0863	9.85105	8.80417	8.97585	9.02418
118461	C10orf71	chromosome 10 open reading frame 71	6.383	6.36493	6.47443	6.83019	6.44939	6.68429	6.44547	6.99238	6.70244	6.29141	6.47661	6.27477
118471	PRAP1	proline rich acidic protein 1	6.54199	6.27841	6.50241	6.4956	6.4671	6.43319	6.48411	6.3406	6.4466	6.36962	6.44042	6.53811
118472	ZNF511	zinc finger protein 511	9.13119	9.39546	9.3635	9.54349	9.38183	9.58227	9.51629	9.77423	9.58275	8.60133	8.74469	8.51393
118487	CHCHD1	coiled-coil-helix-coiled-coil-helix domain containing 1	7.86801	7.98759	8.08722	8.44889	8.3397	8.47471	7.7503	7.87109	7.77424	8.51695	8.57753	8.68014
118490	MSS51	MSS51 mitochondrial translational activator	6.52471	6.48665	6.4302	6.52294	6.47795	6.6226	6.48731	6.44863	6.45577	6.5293	6.44224	6.69401
118491	CFAP70	cilia and flagella associated protein 70	6.5023	6.38353	6.41705	6.51672	6.51353	6.29483	6.49828	6.53613	6.50982	6.23978	6.35391	6.468
1185	CLCN6	chloride voltage-gated channel 6	7.76503	7.67995	7.80669	7.33545	7.25586	7.23848	7.23896	7.13079	7.63202	7.40945	7.26195	7.51103
1186	CLCN7	chloride voltage-gated channel 7	12.0856	12.397	12.237	10.7575	10.5258	10.4887	10.2747	10.7802	10.6784	11.6909	11.5165	11.3581
118611	C10orf90	chromosome 10 open reading frame 90	8.63573	8.57932	8.51041	6.43514	6.61673	6.56015	8.21131	8.02254	8.01776	7.74601	7.57439	7.78184
118663	BTBD16	BTB domain containing 16	6.9913	6.91464	6.91322	6.4274	6.19523	6.25432	7.8014	8.08528	8.15126	6.40751	6.63783	6.58396
118670	FAM24A	family with sequence similarity 24 member A	6.56732	6.65711	6.36666	6.51543	6.42893	6.43814	6.51327	6.49677	6.43543	6.49436	6.36079	6.47881
118672	PSTK	phosphoseryl-tRNA kinase	6.75525	6.68861	6.66666	7.009	6.87108	7.01173	6.98318	7.19901	6.70636	6.68937	6.75058	6.81866
1187	CLCNKA	chloride voltage-gated channel Ka	6.51746	6.50051	6.48402	6.41351	6.44371	6.4735	6.54993	6.41632	6.47389	6.39553	6.39489	6.49969
118738	ZNF488	zinc finger protein 488	6.28965	6.41653	6.54246	6.54014	6.41359	6.42328	6.60413	6.66272	6.54657	6.35338	6.27147	6.44276
118788	PIK3AP1	phosphoinositide-3-kinase adaptor protein 1	6.54121	6.49003	6.39114	6.66344	6.54596	6.46147	6.41106	6.51493	6.26531	6.53771	6.47646	6.42891
1188	CLCNKB	chloride voltage-gated channel Kb	6.31319	6.32201	6.24281	6.35178	6.2331	6.40555	6.25111	6.44983	6.87704	6.26788	6.41363	6.4391
118812	MORN4	MORN repeat containing 4	6.79649	6.95007	6.86577	6.98377	6.68193	6.67927	6.76164	6.75156	6.87769	7.00394	7.05019	6.88968
118813	ZFYVE27	zinc finger FYVE-type containing 27	7.21165	7.41589	7.4147	6.64319	6.61144	6.73152	6.57533	6.71736	6.78884	7.77475	7.61188	7.6413
118856	MMP21	matrix metallopeptidase 21	6.60412	6.70788	6.72988	6.71249	6.51492	6.73393	6.8122	6.69396	6.58106	6.64246	6.59372	6.44631
118881	COMTD1	catechol-O-methyltransferase domain containing 1	7.76471	7.64519	7.45497	7.17115	6.80685	6.97674	6.94357	6.8924	7.18099	7.30332	7.40751	7.50549
118924	FRA10AC1	FRA10A associated CGG repeat 1	6.50918	6.46076	6.47129	6.47129	6.55717	6.39607	7.03751	6.42917	6.4384	6.59446	6.64386	6.75845
118932	ANKRD22	ankyrin repeat domain 22	6.35742	6.34181	6.6392	6.38438	6.57554	6.32377	6.69141	6.66252	6.47086	6.51186	6.40484	6.50688
118980	SFXN2	sideroflexin 2	6.50032	6.64197	6.48215	6.66924	6.53568	6.55328	6.62803	6.82001	6.70565	6.43529	6.69288	6.44235
118987	PDZD8	PDZ domain containing 8	7.29203	7.36873	7.52674	7.28233	7.34619	7.10668	7.20454	7.25004	7.19074	6.72399	6.71076	6.8155
119	ADD2	adducin 2	6.63348	6.55059	6.65406	6.54869	6.49402	6.5663	6.36395	6.52123	6.69164	6.5701	6.47466	6.72076
119032	BORCS7	BLOC-1 related complex subunit 7	7.62885	7.69939	7.96881	8.00254	8.3807	8.32752	7.6649	7.50273	7.61791	7.4277	7.21161	7.18259
1191	CLU	clusterin	6.4446	6.53393	6.42707	6.55954	6.50489	6.5721	6.64753	6.4474	6.41297	6.17593	6.46937	6.36999
119180	LYZL2	lysozyme like 2	6.532	6.20974	6.4259	6.35347	6.39809	6.37058	6.36868	6.29451	6.38798	6.40024	6.39167	6.32081
1192	CLIC1	chloride intracellular channel 1	12.3814	12.3165	12.2524	12.568	12.2975	12.747	12.4446	12.474	12.3498	11.9077	11.9325	11.9292
1193	CLIC2	chloride intracellular channel 2	6.51701	6.44629	6.39946	6.4098	6.50204	6.51753	6.37077	6.59843	6.51195	6.386	6.20396	6.35607
119369	NUDT9P1	nudix hydrolase 9 pseudogene 1	6.502	6.27738	6.2728	6.23202	6.44056	6.42103	6.32375	6.32471	6.43866	6.32215	6.39067	6.39977
119385	AGAP11	ArfGAP with GTPase domain, ankyrin repeat and PH domain 11	6.51255	6.42516	6.47481	6.39558	6.39208	6.4007	6.34943	6.55886	6.34445	6.38932	6.47314	6.42001
119391	GSTO2	glutathione S-transferase omega 2	6.38604	6.50777	6.64588	6.41722	6.52802	6.28803	6.64949	6.32508	6.4881	6.4839	6.54716	6.42184
119392	SFR1	SWI5 dependent homologous recombination repair protein 1	8.18036	8.06571	7.93965	8.16516	8.04025	7.99984	7.47506	6.88968	7.36785	7.44316	7.33744	7.49967
119395	CALHM3	calcium homeostasis modulator 3	6.34331	6.39768	6.18223	6.35963	6.59637	6.29558	6.26635	6.53822	6.39162	6.56332	6.39276	6.40838
119467	CLRN3	clarin 3	6.62776	6.49831	6.45134	6.56166	6.42268	6.55905	6.48761	6.35725	6.48058	6.55475	6.769	6.49049
1195	CLK1	CDC like kinase 1	9.3377	9.26895	9.2369	9.06333	9.11137	9.15765	8.637	8.72033	8.75002	8.92144	8.95288	9.08747
119504	ANAPC16	anaphase promoting complex subunit 16	6.98211	6.89047	7.01446	6.90113	6.9198	6.93898	6.92652	6.84209	6.9051	7.45448	7.61478	7.62363
119548	PNLIPRP3	pancreatic lipase related protein 3	7.60525	7.59157	7.06803	6.32922	6.2531	6.33568	6.38762	6.31611	6.2491	7.06468	6.74715	6.87627
119559	SFXN4	sideroflexin 4	9.90418	10.0718	10.0228	9.12641	8.85412	8.86725	9.41652	9.52474	9.7442	9.4258	9.35213	9.2535
119587	CPXM2	carboxypeptidase X, M14 family member 2	7.47892	7.28646	7.24861	6.45522	6.54828	6.70266	6.40923	6.38487	6.48267	6.47646	6.53771	6.31021
1196	CLK2	CDC like kinase 2	7.47712	7.47568	7.51784	8.11633	8.0513	8.07335	8.11354	8.15299	8.19527	7.30779	7.29346	7.35541
119678	OR52E2	olfactory receptor family 52 subfamily E member 2	6.49797	6.3941	6.51851	6.33246	6.48248	6.39977	6.46336	6.49311	6.41744	6.31876	6.42669	6.5078
119679	OR52J3	olfactory receptor family 52 subfamily J member 3	6.27777	6.44081	6.39014	6.37837	6.42798	6.41069	6.40159	6.23826	6.4015	6.30944	6.41578	6.33914
119682	OR51L1	olfactory receptor family 51 subfamily L member 1	6.29853	6.39558	6.49883	6.36485	6.31191	6.27745	6.42839	6.47823	6.51397	6.39305	6.3177	6.26183
119687	OR51A7	olfactory receptor family 51 subfamily A member 7	6.19038	6.28442	6.30119	6.48234	6.3632	6.26031	6.3106	6.36591	6.61839	6.45749	6.50496	6.36703
119692	OR51S1	olfactory receptor family 51 subfamily S member 1	6.46203	6.534	6.57189	6.41014	6.36579	6.30256	6.39165	6.34803	6.62712	6.2094	6.55632	6.42582
119694	OR51F2	olfactory receptor family 51 subfamily F member 2	6.47957	6.49319	6.30758	6.10295	6.23273	6.4374	6.34915	6.35819	6.34117	6.1663	6.36325	6.19219
119695	OR52R1	olfactory receptor family 52 subfamily R member 1 (gene/pseudogene)	6.31783	6.45317	6.38533	6.24282	6.45425	6.52082	6.55204	6.24959	6.38274	6.49344	6.26475	6.40076
1197	CLK2P1	CDC like kinase 2, pseudogene 1	6.63689	6.4825	6.48167	6.56627	6.42991	6.31957	6.60402	6.53797	6.30317	6.40776	6.63492	6.66655
119710	C11orf74	chromosome 11 open reading frame 74	8.95875	8.71744	8.86948	8.21489	7.98128	8.31514	8.09389	8.09304	8.08936	8.55254	8.52619	8.58238
119749	OR4C46	olfactory receptor family 4 subfamily C member 46	6.34703	6.19575	6.44233	6.30982	6.28184	6.2423	6.41271	6.72799	6.36689	6.28167	6.5374	6.34953
119764	OR4X2	olfactory receptor family 4 subfamily X member 2 (gene/pseudogene)	6.39591	6.245	6.36013	6.33792	6.40519	6.22202	6.29023	6.48971	6.34547	6.23273	6.47652	6.25657
119765	OR4B1	olfactory receptor family 4 subfamily B member 1	6.32634	6.57404	6.33875	6.31494	6.31193	6.3819	6.41529	6.37959	6.44358	6.35186	6.59136	6.50835
119772	OR52M1	olfactory receptor family 52 subfamily M member 1	6.53969	6.29727	6.4041	6.51336	6.42548	6.37448	6.67002	6.35707	6.67415	6.33195	6.36705	6.52489
119774	OR52K2	olfactory receptor family 52 subfamily K member 2	6.60101	6.44108	6.31905	6.28874	6.36123	6.35588	6.34607	6.40138	6.59869	6.41176	6.40015	6.69092
1198	CLK3	CDC like kinase 3	9.46779	9.50883	9.54734	9.47069	9.32001	9.21913	9.02512	9.42217	9.40992	10.3796	10.1665	10.1981
12	SERPINA3	serpin family A member 3	10.557	10.1621	9.9651	6.76246	6.72844	6.809	11.8784	11.6782	11.8986	13.0579	12.8736	12.9196
120	ADD3	adducin 3	9.74126	9.76869	9.77045	8.10891	8.54322	8.65345	9.56909	9.63505	9.49978	9.05759	9.02964	9.20692
1200	TPP1	tripeptidyl peptidase 1	10.0592	9.93762	9.97949	8.94526	9.13941	8.99114	9.54238	9.63931	9.33681	8.79497	8.66622	8.82201
120065	OR5P2	olfactory receptor family 5 subfamily P member 2	6.38496	6.33241	6.48587	6.3775	6.33427	6.42218	6.60165	6.45404	6.26866	6.47314	6.82677	6.46692
120066	OR5P3	olfactory receptor family 5 subfamily P member 3	6.26696	6.3724	6.41902	6.27376	6.46026	6.36808	6.25864	6.46681	6.27472	6.32827	6.37802	6.29896
120071	LARGE2	LARGE xylosyl- and glucuronyltransferase 2	6.4877	6.52309	6.60643	6.5625	6.61767	6.57443	6.47874	6.29903	6.43555	6.50438	6.40575	6.57279
1201	CLN3	CLN3, battenin	8.06543	7.81641	8.02773	7.75316	7.55576	7.41651	7.70313	7.90101	7.67291	7.56875	7.61688	7.42096
120103	SLC36A4	solute carrier family 36 member 4	6.94137	7.05294	7.10409	7.10102	6.9886	7.02146	7.00274	7.38058	7.07929	7.27687	7.12018	7.26919
120114	FAT3	FAT atypical cadherin 3	6.67073	6.32581	6.68441	6.71443	6.4922	6.55249	6.74517	6.94371	6.94647	6.51413	6.4883	6.54835
120146	TRIM64	tripartite motif containing 64	6.2994	6.46026	6.66724	6.33597	6.5106	6.45213	6.54167	6.48726	6.35596	6.6581	6.4443	6.27597
120224	TMEM45B	transmembrane protein 45B	6.63225	6.4355	6.28816	6.33676	6.29056	6.28312	6.33699	6.25319	6.43205	6.36524	6.3856	6.33575
120227	CYP2R1	cytochrome P450 family 2 subfamily R member 1	7.43755	7.31277	7.38654	6.79463	7.07677	6.9691	6.57263	6.32271	6.74836	7.36651	7.38323	7.6023
120237	DBX1	developing brain homeobox 1	6.43153	6.45714	6.4675	6.36243	6.32812	6.56754	6.30526	6.38244	6.35998	6.39162	6.44571	6.57919
1203	CLN5	CLN5, intracellular trafficking protein	7.86904	8.04323	8.10897	8.35982	8.56174	8.50473	7.7793	7.94773	7.84817	8.68387	8.69295	8.52623
120376	COLCA2	colorectal cancer associated 2	6.3679	6.48351	6.40046	6.37266	6.3506	6.33624	6.36411	6.41798	6.366	6.41196	6.44658	6.48594
120379	PIH1D2	PIH1 domain containing 2	6.54289	6.28643	6.39617	6.73614	6.48125	6.7588	6.56361	6.6074	6.71345	6.50614	6.60602	6.43696
120400	NXPE1	neurexophilin and PC-esterase domain family member 1	6.50322	6.3508	6.34072	6.31881	6.33294	6.50183	6.38284	6.25204	6.53445	6.2678	6.27305	6.28851
120406	NXPE2	neurexophilin and PC-esterase domain family member 2	6.39767	6.40314	6.5002	6.45199	6.48585	6.53297	6.4142	6.23842	6.69319	6.5221	6.39004	6.42762
120425	JAML	junction adhesion molecule like	6.6007	6.46157	6.61665	6.4063	6.75463	6.60387	6.41739	6.70516	6.60323	6.58629	6.54732	6.52837
120526	DNAJC24	DnaJ heat shock protein family (Hsp40) member C24	7.23292	7.20232	7.12224	7.16342	7.2477	7.10521	7.39045	7.33711	7.26339	7.24338	7.12589	6.94878
120534	ARL14EP	ADP ribosylation factor like GTPase 14 effector protein	7.59664	7.58551	7.86586	6.9686	7.10819	7.41105	7.80971	7.60256	7.69178	7.52839	7.77902	7.86189
120586	OR8I2	olfactory receptor family 8 subfamily I member 2	6.5012	6.50031	6.4161	6.38768	6.30882	6.48215	6.58592	6.32186	6.32534	6.61674	6.84393	6.48745
1207	CLNS1A	chloride nucleotide-sensitive channel 1A	9.41941	9.38049	9.49322	10.1389	10.2624	10.2748	11.215	11.2004	11.215	10.4676	10.4847	10.454
120775	OR2D3	olfactory receptor family 2 subfamily D member 3	6.54499	6.45783	6.45033	6.68103	6.47972	6.55298	6.27446	6.464	6.47948	6.43991	6.47377	6.53218
120776	OR2D2	olfactory receptor family 2 subfamily D member 2	6.71084	6.47205	6.47243	6.41726	6.47682	6.412	6.38228	6.57435	6.34847	6.45877	6.33256	6.49604
120787	OR52W1	olfactory receptor family 52 subfamily W member 1	6.30335	6.47833	6.58283	6.69626	6.36055	6.17734	6.5083	6.70021	6.40192	6.42615	6.50761	6.4355
120793	OR56A4	olfactory receptor family 56 subfamily A member 4	6.41418	6.44125	6.47655	6.4369	6.20607	6.4228	6.3685	6.43233	6.27533	6.42233	6.33037	6.57785
120796	OR56A1	olfactory receptor family 56 subfamily A member 1	6.19108	6.40935	6.36156	6.48091	6.44176	6.34035	6.23938	6.27485	6.38987	6.41019	6.35787	6.45942
1208	CLPS	colipase	6.53744	6.3931	6.41936	6.32929	6.2917	6.20715	6.50439	6.45314	6.62275	6.41455	6.60281	6.57932
120863	DEPDC4	DEP domain containing 4	6.43963	6.58411	6.3262	6.41583	6.54829	6.44687	6.61428	6.49423	6.50391	6.70184	6.61134	6.41381
120892	LRRK2	leucine rich repeat kinase 2	7.65454	7.61827	7.78989	6.5463	6.66006	6.4612	7.27971	7.29912	7.27441	7.23734	7.50947	7.30719
1209	CLPTM1	CLPTM1, transmembrane protein	9.67175	9.65602	9.73964	9.58463	9.61931	9.41803	9.49699	9.42647	9.4788	9.31331	8.95695	9.07928
120935	CCDC38	coiled-coil domain containing 38	6.33141	6.49999	6.36029	6.3534	6.38834	6.51787	6.34378	6.4586	6.43776	6.46317	6.3826	6.36202
120939	TMEM52B	transmembrane protein 52B	6.30453	6.48894	6.35883	6.35348	6.29167	6.56116	6.43516	6.52706	6.36205	6.44105	6.43004	6.4321
121006	FAM186A	family with sequence similarity 186 member A	6.37212	6.55371	6.4544	6.50359	6.55522	6.54852	6.43225	6.51508	6.26465	6.27895	6.41027	6.28244
121053	C12orf45	chromosome 12 open reading frame 45	8.46249	8.33752	8.3212	7.94115	7.93101	7.92833	8.40075	8.41732	8.519	8.25897	8.3949	8.51249
1211	CLTA	clathrin light chain A	9.68396	9.83526	9.82145	10.4547	10.2117	10.2049	9.98	10.2248	10.2317	11.2218	11.0985	11.1825
121130	OR10P1	olfactory receptor family 10 subfamily P member 1	6.50026	6.44387	6.37655	6.45658	6.35616	6.66497	6.29928	6.43936	6.47996	6.41096	6.66703	6.47942
1212	CLTB	clathrin light chain B	10.3023	10.3221	10.2507	10.8221	10.7094	10.865	10.0707	10.3439	10.3078	10.2993	10.1545	10.1033
121214	SDR9C7	short chain dehydrogenase/reductase family 9C member 7	6.53299	6.5078	6.66072	6.42305	6.34542	6.48759	6.63338	6.67019	6.62568	6.69647	6.4702	6.42338
121227	LRIG3	leucine rich repeats and immunoglobulin like domains 3	6.68712	6.91576	6.66116	6.96819	6.92554	6.78097	6.83357	6.83067	6.6731	6.32874	6.46211	6.49549
121256	TMEM132D	transmembrane protein 132D	6.73076	6.5154	6.55977	6.39565	6.3994	6.34779	6.47005	6.29184	6.4758	6.28299	6.23503	6.48604
121260	SLC15A4	solute carrier family 15 member 4	9.69904	9.58554	9.29901	9.01228	9.09718	9.18454	9.03262	9.06124	9.00703	9.39509	9.56365	9.35163
121268	RHEBL1	RHEB like 1	7.19785	7.4526	7.18776	6.71998	6.5193	6.63387	6.69448	6.7374	6.71674	6.99565	7.12546	6.99427
121273	C12orf54	chromosome 12 open reading frame 54	6.41211	6.46949	6.51075	6.61454	6.51577	6.37708	6.32861	6.37058	6.45206	6.45022	6.41783	6.55271
121274	ZNF641	zinc finger protein 641	6.42528	6.50366	6.59872	6.68493	6.63746	6.95707	6.68793	6.82495	6.54481	6.61537	6.74572	6.69427
121275	OR10AD1	olfactory receptor family 10 subfamily AD member 1	6.76021	6.5342	6.38487	6.51732	6.40198	6.42715	6.61761	6.62096	6.48174	6.48048	6.45012	6.54374
121278	TPH2	tryptophan hydroxylase 2	6.4063	6.40775	6.31593	6.78126	6.26456	6.35635	6.34407	6.50316	6.27935	6.37171	6.37709	6.55877
1213	CLTC	clathrin heavy chain	8.03624	7.90742	8.00955	8.13485	7.96228	7.92714	7.85746	8.35725	8.36241	8.54595	8.29983	8.23451
121340	SP7	Sp7 transcription factor	6.38252	6.37662	6.73143	6.41533	6.31124	6.32753	6.43688	6.46645	6.38643	6.38417	6.27964	6.55409
121355	GTSF1	gametocyte specific factor 1	6.4564	6.52668	6.6612	6.35133	6.37256	6.4615	6.65534	6.50026	6.41161	6.76074	6.50783	6.99149
121364	OR10A7	olfactory receptor family 10 subfamily A member 7	6.37799	6.32933	6.34885	6.49604	6.61743	6.40919	6.40796	6.56679	6.47015	6.43967	6.43372	6.74966
121391	KRT74	keratin 74	6.44913	6.2491	6.45941	6.41728	6.36494	6.35973	6.3247	6.36025	6.5168	6.52107	6.329	6.4342
121441	NEDD1	neural precursor cell expressed, developmentally down-regulated 1	7.09284	7.07135	7.35619	7.0223	6.96619	7.09707	7.39575	7.32855	7.12526	7.11171	7.1748	7.25835
121456	SLC9A7P1	solute carrier family 9 member 7 pseudogene 1	6.93956	6.65936	6.87956	6.72103	6.56134	6.53032	6.68263	6.4047	6.53468	6.80378	6.64022	6.67725
121457	IKBIP	IKBKB interacting protein	7.96018	8.31613	8.00541	8.45805	8.28021	8.4902	8.9046	8.96504	8.85317	8.62109	8.77555	8.61038
1215	CMA1	chymase 1	6.56069	6.32689	6.40844	6.51262	6.36375	6.51728	6.53065	6.48311	6.46057	6.49655	6.62984	6.38711
121504	HIST4H4	histone cluster 4 H4	6.35931	6.59241	6.47273	6.63988	6.60301	6.60771	6.50887	6.43831	6.57158	6.47207	6.38462	6.48628
121506	ERP27	endoplasmic reticulum protein 27	6.42317	6.30501	6.48157	6.39419	6.7319	6.60587	6.32113	6.73103	6.49586	6.59723	6.81811	6.54249
121512	FGD4	FYVE, RhoGEF and PH domain containing 4	6.64595	6.52897	6.57923	6.31699	6.33122	6.25767	6.78205	6.58755	6.6996	6.62619	6.45933	6.79464
121536	AEBP2	AE binding protein 2	8.03448	8.49799	8.40079	8.04909	7.98923	8.10862	8.15363	8.0403	8.28281	8.54346	8.79997	8.69452
121549	ASCL4	achaete-scute family bHLH transcription factor 4	6.30566	6.51331	6.33977	6.44387	6.40314	6.32243	6.411	6.46621	6.29268	6.31137	6.38025	6.29033
121551	BTBD11	BTB domain containing 11	6.43383	6.19803	6.59489	8.80214	8.76284	8.77453	6.60178	6.34089	6.42008	6.42436	6.40678	6.47509
121599	SPIC	Spi-C transcription factor	6.41947	6.35575	6.98587	6.40198	6.45965	6.38969	6.48356	6.40318	6.31085	6.46552	6.33381	6.28105
121601	ANO4	anoctamin 4	7.18526	7.32131	7.35806	6.51679	6.32922	6.47776	7.4143	7.29009	7.56572	6.3418	6.49278	6.33185
121642	ALKBH2	alkB homolog 2, alpha-ketoglutarate dependent dioxygenase	7.81886	7.87911	8.12454	8.24509	8.5139	8.21494	9.12526	9.12098	9.13944	8.34179	7.97952	8.16641
121643	FOXN4	forkhead box N4	6.38448	6.37455	6.53494	6.48467	6.31221	6.42004	6.19597	6.29736	6.33351	6.22135	6.4458	6.36737
121665	SPPL3	signal peptide peptidase like 3	6.77389	6.86188	6.88422	6.67541	6.78052	6.81397	6.78403	6.90892	6.87725	6.88314	7.00332	6.75387
121793	TEX29	testis expressed 29	6.48185	6.50923	6.39759	6.53802	6.49123	6.38278	6.30589	6.44504	6.6239	6.43638	6.39008	6.37263
121838	LINC00284	long intergenic non-protein coding RNA 284	6.39843	6.29574	6.39615	6.81111	6.98878	7.05294	6.37794	6.60699	6.41485	6.50476	6.47671	6.29407
121952	METTL21EP	methyltransferase like 21E, pseudogene	6.45991	6.55595	6.4963	6.42981	6.48039	6.47208	6.79433	6.72083	6.31191	6.52611	6.45388	6.801
122011	CSNK1A1L	casein kinase 1 alpha 1 like	6.42612	6.35544	6.35489	6.21349	6.5607	6.3942	6.47041	6.35528	6.5308	6.33456	6.41157	6.57916
122042	RXFP2	relaxin family peptide receptor 2	6.46144	6.38981	6.75567	6.55821	6.38603	6.50074	6.25149	6.29106	6.34935	6.35821	6.48345	6.40928
122046	TEX26	testis expressed 26	6.37169	6.52933	6.66413	6.48068	6.314	6.47314	6.56769	6.39182	6.36191	6.53659	6.4516	6.57524
122060	SLAIN1	SLAIN motif family member 1	8.36118	8.33255	8.10667	6.55721	6.32828	6.45952	6.47223	6.51387	6.46972	9.9719	10.0784	10.0108
122258	SPACA7	sperm acrosome associated 7	6.46278	6.21571	6.27518	6.40969	6.46324	6.4348	6.35666	6.38687	6.26771	6.34102	6.56687	6.38338
122402	TDRD9	tudor domain containing 9	6.50719	6.43199	6.62351	8.97625	8.87357	8.94936	6.43985	6.33125	6.61143	6.56885	6.34875	6.25073
122416	ANKRD9	ankyrin repeat domain 9	10.5545	10.1529	10.1195	9.95893	9.82539	9.7529	9.6511	9.63557	9.64226	9.88286	9.87277	9.6843
122481	AK7	adenylate kinase 7	6.2924	6.24988	6.29569	6.18664	6.42265	6.50151	6.39464	6.23509	6.3389	6.4109	6.30148	6.26537
122509	IFI27L1	interferon alpha inducible protein 27 like 1	9.51633	9.57262	9.16374	8.5815	8.48977	8.53627	8.60869	9.05535	8.82648	9.57618	9.71551	9.55401
122525	C14orf28	chromosome 14 open reading frame 28	6.94212	6.74008	6.93795	6.80948	6.98287	6.80677	6.57623	6.77868	6.77224	6.68271	7.29138	6.75777
122553	TRAPPC6B	trafficking protein particle complex 6B	6.66892	6.73803	6.72413	6.98039	6.91113	6.8246	6.90832	6.70895	6.84511	6.83809	6.68267	6.70136
122616	CLBA1	clathrin binding box of aftiphilin containing 1	7.0652	7.17572	7.25652	7.49797	7.51172	7.58705	7.32675	7.59617	7.35999	7.17065	7.11915	7.05615
122618	PLD4	phospholipase D family member 4	6.68002	6.43635	6.70537	6.50364	6.65835	6.56918	6.58563	6.48924	6.61674	6.64066	6.73352	6.61235
122622	ADSSL1	adenylosuccinate synthase like 1	7.14842	6.98476	7.08695	6.41405	6.39483	6.55287	7.62505	7.76702	7.86189	6.64085	6.62579	6.61685
122651	RNASE11	ribonuclease A family member 11 (inactive)	6.40164	6.28316	6.40278	6.38025	6.51656	6.40876	6.34852	6.31129	6.37888	6.52571	6.5806	6.49029
122664	TPPP2	tubulin polymerization promoting protein family member 2	6.28509	6.36737	6.30994	6.36013	6.52364	6.27117	6.41844	6.31139	6.27037	6.20433	6.42649	6.46822
122665	RNASE8	ribonuclease A family member 8	6.26421	6.52532	6.46571	6.36806	6.36054	6.46428	6.44026	6.46794	6.27264	6.43416	6.33015	6.37918
122704	MRPL52	mitochondrial ribosomal protein L52	8.04429	8.17319	8.08335	8.74723	8.65221	8.80736	8.02927	8.13492	8.08819	8.39069	8.25125	8.19877
[truncated: 17,665 more rows]
