# Supplementary material for: PI3K/AKT signaling allows for MAPK/ERK pathway independency mediating dedifferentiation-driven treatment resistance in melanoma
Source: Cell Commun Signal. 2022 Nov 24;20:187. doi: 10.1186/s12964-022-00989-y (PMC9700886; doi:10.1186/s12964-022-00989-y)
Supplement: Supplementary file 4 — Additional file 3. Table S3A–F. Over-represented biological processes (GO-bp) among over-expressed genes in MaMel cell lines. [file 12964_2022_989_MOESM4_ESM.xlsx]

## Sheet: spot A - MaMel21
Supplementary table S3A: Over-represented biological processes (GO-bp) among over-expressed genes in MaMel21 (spot A)
Threshold: adjusted p-value <0.1 (q-value)
Description	Set size	Gene count	p-value	q-value	Genes
cell adhesion	1390	110	3.57642e-35	3.12551e-31	CD24/CDH4/EDIL3/CDH13/FSTL3/CITED2/MYL9/MYL12A/CDC42EP1/COL1A1/COL5A1/COL6A1/COL6A2/COL7A1/COL8A1/COL13A1/VCAN/CCN2/CCDC80/DSG2/EFNB2/EPHA2/ENG/EPHA4/ALCAM/FAP/FBN1/ITGA11/NTNG1/FOXF1/LIMCH1/FLNA/FN1/GAS6/GBP1/GCNT1/SRPX2/RHOD/ANXA2/FOXA1/FOXA2/ID1/IGFBP7/CCN1/IL1B/IL4R/IL6/IL6ST/IRF1/ITGA2/ITGA3/ITGA5/ITGB1/ANOS1/KRT18/SMAD3/MUC1/MYH9/NINJ1/OLR1/SERPINE1/PLAU/FXYD5/IL20RB/PODXL/PCDH18/APBB1IP/PP…
anatomical structure morphogenesis	2604	154	4.28611e-35	3.12551e-31	CDH4/CDH13/KLF2/CITED2/BASP1/SEMA4B/SEMA3C/DPYSL4/CDC42EP1/HSPB6/COL1A1/COL4A1/COL4A2/COL5A1/COL6A1/COL6A2/COL7A1/COL8A1/COL13A1/ADM/PRICKLE1/CCN2/CTSZ/RDH10/LPAR1/EDN1/EFNB2/EPHA2/ENG/EPAS1/EPHA4/EXT1/ALCAM/F2R/F3/FAP/ALDH1A3/FBN1/FBN2/EFEMP1/FHL1/RHOBTB3/NTNG1/FOXF1/DKK1/FOXD1/FLNA/FLNB/FN1/FZD2/GBP1/GCNT1/MYOF/GFRA1/ANKRD1/SRPX2/ANPEP/CARD10/RHOD/ANXA2/FOXA1/FOXA2/HOXC4/ID1/CCN1/IL1B/IL4R/IL6/…
biological adhesion	1398	110	5.82104e-35	3.12551e-31	CD24/CDH4/EDIL3/CDH13/FSTL3/CITED2/MYL9/MYL12A/CDC42EP1/COL1A1/COL5A1/COL6A1/COL6A2/COL7A1/COL8A1/COL13A1/VCAN/CCN2/CCDC80/DSG2/EFNB2/EPHA2/ENG/EPHA4/ALCAM/FAP/FBN1/ITGA11/NTNG1/FOXF1/LIMCH1/FLNA/FN1/GAS6/GBP1/GCNT1/SRPX2/RHOD/ANXA2/FOXA1/FOXA2/ID1/IGFBP7/CCN1/IL1B/IL4R/IL6/IL6ST/IRF1/ITGA2/ITGA3/ITGA5/ITGB1/ANOS1/KRT18/SMAD3/MUC1/MYH9/NINJ1/OLR1/SERPINE1/PLAU/FXYD5/IL20RB/PODXL/PCDH18/APBB1IP/PP…
system development	4783	215	3.62005e-33	1.45779e-29	CD24/CDH4/CDH13/CDKN1A/FSTL3/SPEG/KLF2/CITED2/MYL9/BASP1/SEMA4B/SEMA3C/DPYSL4/TXNIP/ADAMTS6/VASN/HSPB6/COL1A1/COL4A1/COL4A2/COL5A1/COL6A1/COL6A2/COL7A1/COL8A1/COL13A1/ADM/ADORA1/PRICKLE1/KRT80/VCAN/CCN2/CTSZ/RDH10/AFP/DPYSL3/DSG2/LPAR1/EDN1/EFNB2/EPHA2/ENG/EPAS1/EPHA4/MECOM/EVI2B/EXT1/ALCAM/F2RL1/F3/FAP/ALDH1A3/FBN1/FBN2/EFEMP1/BEND6/FHL1/ITGA11/RHOBTB3/NTNG1/FOXF1/DKK1/FOXD1/FLNA/FLNB/FN1/CLCF1/…
anatomical structure development	5810	237	9.39714e-31	3.02738e-27	CD24/CDH4/EDIL3/CDH13/CDKN1A/FSTL3/SPEG/KLF2/CITED2/MYL9/BASP1/SEMA4B/SEMA3C/DPYSL4/TXNIP/CDC42EP1/ADAMTS6/VASN/TWIST2/TDRD9/HSPB6/COL1A1/COL4A1/COL4A2/COL5A1/COL6A1/COL6A2/COL7A1/COL8A1/COL13A1/ADM/ADORA1/PRICKLE1/KRT80/VCAN/CCN2/CTSZ/RDH10/AKR1C2/DDX10/AFP/DPYSL3/DSG2/LPAR1/EDN1/EFNB2/EPHA2/ENG/EPAS1/EPHA4/MECOM/EVI2B/EXT1/ALCAM/F2R/F2RL1/F3/FAP/ALDH1A3/FBN1/FBN2/EFEMP1/BEND6/FHL1/ITGA11/RHOBTB…
tissue development	1961	125	4.78926e-30	1.28576e-26	CD24/CDKN1A/KLF2/CITED2/BASP1/SEMA4B/SEMA3C/TXNIP/VASN/COL1A1/COL4A1/COL4A2/COL5A1/COL6A1/COL6A2/COL7A1/COL8A1/ADM/PRICKLE1/KRT80/CCN2/CTSZ/RDH10/AKR1C2/DSG2/EDN1/EFNB2/EPHA2/ENG/EPHA4/EXT1/F2RL1/ALDH1A3/FBN2/EFEMP1/FOXF1/DKK1/FOXD1/FLNA/FLNB/FN1/FZD2/GAS6/GCNT1/ANKRD1/ANXA2/FOXA1/FOXA2/HOXC4/ID1/CCN1/IL1B/AR/ITGA2/ITGA3/ITGA5/ITGB1/JUN/KRT18/KRT81/KRT83/LFNG/SMAD3/MET/MMP2/NEDD4/NINJ1/SERPINE1/P…
multicellular organism development	5330	222	1.91085e-29	4.39714e-26	CD24/CDH4/EDIL3/CDH13/CDKN1A/FSTL3/SPEG/KLF2/CITED2/MYL9/BASP1/SEMA4B/SEMA3C/DPYSL4/TXNIP/ADAMTS6/VASN/TWIST2/TDRD9/HSPB6/COL1A1/COL4A1/COL4A2/COL5A1/COL6A1/COL6A2/COL7A1/COL8A1/COL13A1/ADM/ADORA1/PRICKLE1/KRT80/VCAN/CCN2/CTSZ/RDH10/AFP/DPYSL3/DSG2/LPAR1/EDN1/EFNB2/EPHA2/ENG/EPAS1/EPHA4/MECOM/EVI2B/EXT1/ALCAM/F2RL1/F3/FAP/ALDH1A3/FBN1/FBN2/EFEMP1/BEND6/FHL1/ITGA11/RHOBTB3/NTNG1/FOXF1/DKK1/FOXD1/F…
developmental process	6212	243	4.4808e-29	9.02209e-26	CD24/CDH4/EDIL3/CDH13/CDKN1A/FSTL3/SPEG/KLF2/CITED2/MYL9/BASP1/SEMA4B/SEMA3C/DPYSL4/TXNIP/CDC42EP1/ADAMTS6/VASN/TWIST2/TDRD9/HSPB6/COL1A1/COL4A1/COL4A2/COL5A1/COL6A1/COL6A2/COL7A1/COL8A1/COL13A1/ADM/ADORA1/PRICKLE1/KRT80/VCAN/CCN2/CTSZ/RDH10/AKR1C2/DDX10/AFP/DPYSL3/DSG2/LPAR1/EDN1/EFNB2/EPHA2/ELF4/ENG/EPAS1/EPHA4/MECOM/EVI2B/EXT1/ALCAM/F2R/F2RL1/F3/FAP/ALDH1A3/FBN1/FBN2/EFEMP1/BEND6/FHL1/ITGA11/R…
anatomical structure formation involved in morphogenesis	1151	89	6.7046e-29	1.19997e-25	CDH13/KLF2/CITED2/SEMA3C/HSPB6/COL1A1/COL4A1/COL4A2/COL5A1/COL6A1/COL7A1/COL8A1/ADM/PRICKLE1/CCN2/RDH10/EDN1/EFNB2/EPHA2/ENG/EPAS1/F3/FAP/ALDH1A3/FBN2/FOXF1/DKK1/FOXD1/FN1/FZD2/MYOF/ANKRD1/SRPX2/ANPEP/CARD10/ANXA2/FOXA1/FOXA2/ID1/CCN1/IL1B/IL4R/IL6/AR/ITGA2/ITGA3/ITGA5/ITGB1/JUN/LFNG/SMAD3/MMP2/MYH9/SERPINE1/ANGPTL4/PDGFRB/PODXL/PPARG/RASIP1/FAM20C/TWSG1/PTGS2/PTPN14/BCL3/RRAS/CCL2/SDC4/STRA6/SNA…
cellular developmental process	4282	191	2.35152e-27	3.78783e-24	CD24/CDH4/CDKN1A/FSTL3/SPEG/KLF2/CITED2/MYL9/BASP1/SEMA4B/SEMA3C/DPYSL4/TXNIP/CDC42EP1/VASN/TWIST2/TDRD9/COL1A1/COL4A1/COL4A2/COL5A1/COL6A1/COL6A2/COL7A1/COL8A1/COL13A1/ADM/PRICKLE1/KRT80/VCAN/CCN2/CTSZ/RDH10/AKR1C2/DPYSL3/DSG2/LPAR1/EDN1/EFNB2/EPHA2/ELF4/ENG/EPAS1/EPHA4/MECOM/EVI2B/EXT1/ALCAM/F2RL1/FBN1/FBN2/EFEMP1/BEND6/FHL1/ITGA11/RHOBTB3/NTNG1/FOXF1/DKK1/FOXD1/FLNA/FLNB/FLNC/FN1/CLCF1/MMD/FZD…
cell differentiation	4100	185	7.79099e-27	1.14088e-23	CD24/CDH4/CDKN1A/FSTL3/SPEG/KLF2/CITED2/MYL9/BASP1/SEMA4B/SEMA3C/DPYSL4/TXNIP/VASN/TWIST2/TDRD9/COL1A1/COL4A1/COL4A2/COL5A1/COL6A1/COL6A2/COL7A1/COL8A1/COL13A1/ADM/PRICKLE1/KRT80/VCAN/CCN2/CTSZ/RDH10/AKR1C2/DPYSL3/DSG2/LPAR1/EDN1/EFNB2/EPHA2/ELF4/ENG/EPAS1/EPHA4/MECOM/EVI2B/EXT1/ALCAM/F2RL1/FBN1/FBN2/EFEMP1/BEND6/FHL1/ITGA11/NTNG1/FOXF1/DKK1/FOXD1/FLNA/FLNB/FLNC/FN1/CLCF1/MMD/FZD2/GAS6/GBP1/MYOF/…
animal organ development	3455	166	4.46875e-26	5.99855e-23	CD24/CDKN1A/FSTL3/SPEG/KLF2/CITED2/MYL9/BASP1/SEMA4B/SEMA3C/TXNIP/ADAMTS6/VASN/COL1A1/COL4A1/COL5A1/COL6A1/COL6A2/COL7A1/COL8A1/COL13A1/ADM/PRICKLE1/KRT80/CCN2/CTSZ/RDH10/AFP/DSG2/LPAR1/EDN1/EFNB2/EPHA2/ENG/EPAS1/EPHA4/MECOM/EVI2B/EXT1/F2RL1/ALDH1A3/FBN1/FBN2/EFEMP1/FHL1/ITGA11/RHOBTB3/FOXF1/DKK1/FOXD1/FLNA/FLNB/CLCF1/LDOC1/FZD2/GAS6/GCNT1/ANKRD1/ANXA2/FOXA1/FOXA2/HOXC4/ID1/IGF2R/CCN1/IL1B/IL4R/I…
tube development	1095	82	8.46949e-26	1.04943e-22	CD24/CDH13/CDKN1A/FSTL3/KLF2/CITED2/BASP1/SEMA3C/HSPB6/COL4A1/COL4A2/COL8A1/ADM/PRICKLE1/CCN2/CTSZ/RDH10/EDN1/EFNB2/EPHA2/ENG/EPAS1/EPHA4/F3/FAP/FOXF1/FOXD1/FN1/FZD2/SRPX2/ANPEP/CARD10/ANXA2/FOXA1/ID1/CCN1/IL1B/IL6/AR/ITGA3/ITGA5/ITGB1/JUN/SMAD3/MET/MMP2/MYH9/NEDD4/OXTR/SERPINE1/ANGPTL4/PDGFRB/PODXL/PPARG/RASIP1/PDGFC/PTGS2/RASA1/RRAS/CCL2/SDC1/SDC4/PRDM1/STRA6/SOX9/TBX3/NR2F2/TGFB2/TGFBI/TGFBR2/…
regulation of developmental process	2607	134	8.19897e-25	9.4335e-22	CD24/CDH4/FSTL3/KLF2/CITED2/MYL9/BASP1/SEMA4B/SEMA3C/CDC42EP1/VASN/TWIST2/HSPB6/COL1A1/COL4A2/COL5A1/ADM/PRICKLE1/CCN2/CTSZ/DPYSL3/LPAR1/EDN1/EFNB2/EPHA2/ENG/EPHA4/EVI2B/F3/FBN1/FBN2/EFEMP1/BEND6/RHOBTB3/FOXF1/DKK1/FOXD1/FLNA/FN1/CLCF1/MMD/FZD2/GAS6/GBP1/ANKRD1/SRPX2/CARD10/RHOD/ANXA2/FOXA1/FOXA2/ID1/CCN1/IL1B/IL4R/IL6/IL6ST/IRF1/AR/ITGA3/ITGA5/ITGB1/JUN/JUND/AGRN/LFNG/LTBP3/SMAD3/MAP1B/MEIS2/MYH…
cardiovascular system development	799	66	2.90503e-24	3.11961e-21	CDH13/SPEG/KLF2/SEMA3C/ADAMTS6/HSPB6/COL1A1/COL4A1/COL4A2/COL5A1/COL8A1/ADM/PRICKLE1/CCN2/EDN1/EFNB2/EPHA2/ENG/EPAS1/F3/FAP/FOXF1/FN1/SRPX2/ANPEP/CARD10/ANXA2/ID1/CCN1/IL1B/IL6/ITGA5/ITGB1/JUN/MMP2/MYH9/NDP/NEDD4/SERPINE1/ANGPTL4/PDGFRB/PPARG/RASIP1/PTGS2/PTPN14/ACTA2/RASA1/RRAS/CCL2/PRDM1/STRA6/TBX3/NR2F2/TGFB2/TGFBI/TGFBR2/THBS1/VEGFA/VEGFC/WNT5A/SCG2/COL18A1/CAV1/SERPINB7/NRP1/SLIT2
positive regulation of biological process	6054	226	3.18532e-24	3.13928e-21	CD24/CDH4/EDIL3/TSPAN5/CDH13/CDKN1A/FSTL3/KLF2/CITED2/BASP1/SEMA4B/SEMA3C/CEBPD/TXNIP/NMU/MLLT11/CDC42EP1/TWIST2/HSPB6/COL1A1/COL8A1/ADM/ADORA1/NCOA7/PRICKLE1/CCN2/CCDC80/CTSZ/SH3RF2/AKR1C2/GLIS3/DIO2/DPYSL3/LPAR1/EDN1/EFNB2/EPHA2/ELF4/ENG/EPAS1/EPHA4/MECOM/EVI2B/F2R/F2RL1/F3/FAP/ALDH1A3/FBN2/BEND6/FHL1/ABLIM3/FOXF1/DKK1/FOXD1/LIMCH1/FLNA/RFTN1/FN1/CLCF1/MMD/FPR1/HEBP2/SH3BP4/FZD2/PARM1/GAS6/GBP1…
regulation of cell adhesion	668	64	3.31312e-24	3.13928e-21	CD24/EDIL3/CDH13/FSTL3/CITED2/COL1A1/COL8A1/CCDC80/EFNB2/EPHA2/FOXF1/LIMCH1/FLNA/FN1/GBP1/RHOD/FOXA1/FOXA2/CCN1/IL1B/IL4R/IL6/IL6ST/IRF1/ITGA2/ITGA3/ITGA5/SMAD3/MUC1/NINJ1/SERPINE1/PLAU/FXYD5/IL20RB/PODXL/APBB1IP/PPP3CA/TENM3/PRNP/TWSG1/RAC2/RASA1/CCL2/SDC4/CXCL12/SNAI2/SOX9/SPOCK1/TGFB2/TGFBI/TGFBR2/TGM2/THBS1/TPM1/VEGFA/WNT5A/CAV1/PDE5A/ADAM19/NRP1/PHLDB2/MYADM/CD44/SOCS5
tube morphogenesis	909	71	5.72345e-24	5.12186e-21	CDH13/KLF2/HSPB6/COL4A1/COL4A2/COL8A1/ADM/PRICKLE1/CCN2/CTSZ/RDH10/EDN1/EFNB2/EPHA2/ENG/EPAS1/EPHA4/F3/FAP/FOXF1/FOXD1/FN1/FZD2/SRPX2/ANPEP/CARD10/ANXA2/FOXA1/ID1/CCN1/IL1B/IL6/AR/ITGA5/ITGB1/JUN/SMAD3/MET/MMP2/MYH9/NEDD4/SERPINE1/ANGPTL4/PDGFRB/PODXL/PPARG/RASIP1/PTGS2/RASA1/RRAS/CCL2/SDC4/PRDM1/STRA6/SOX9/TBX3/NR2F2/TGFB2/TGFBI/TGFBR2/TGM2/THBS1/VEGFA/VEGFC/WNT5A/SCG2/IRX3/COL18A1/CAV1/NRP1/SLI…
vasculature development	790	65	8.13069e-24	6.89311e-21	CDH13/KLF2/SEMA3C/ADAMTS6/HSPB6/COL1A1/COL4A1/COL4A2/COL5A1/COL8A1/ADM/PRICKLE1/CCN2/EDN1/EFNB2/EPHA2/ENG/EPAS1/F3/FAP/FOXF1/FN1/SRPX2/ANPEP/CARD10/ANXA2/ID1/CCN1/IL1B/IL6/ITGA5/ITGB1/JUN/MMP2/MYH9/NDP/NEDD4/SERPINE1/ANGPTL4/PDGFRB/PPARG/RASIP1/PTGS2/PTPN14/ACTA2/RASA1/RRAS/CCL2/PRDM1/STRA6/TBX3/NR2F2/TGFB2/TGFBI/TGFBR2/THBS1/VEGFA/VEGFC/WNT5A/SCG2/COL18A1/CAV1/SERPINB7/NRP1/SLIT2
cell surface receptor signaling pathway	2974	143	1.02178e-23	8.22941e-21	CD24/TSPAN5/CDH13/CDKN1A/FSTL3/CITED2/SEMA4B/SEMA3C/CEBPD/TXNIP/TSPAN9/MLLT11/FSTL1/VASN/BTBD11/CNN2/COL1A1/COL4A1/COL4A2/COL4A5/ADORA1/PRICKLE1/CCN2/AFP/EDN1/EFNB2/EPHA2/ENG/EPHA4/F2RL1/F3/FBN1/FBN2/EFEMP1/BEND6/ITGA11/FOXF1/DKK1/FOXD1/FLNA/RFTN1/FN1/CLCF1/FPR1/FZD2/GAS6/GBP1/MYOF/GFRA1/ANXA2/HLA-A/HLA-B/HLA-H/FOXA1/ID1/IGF2R/IGFBP4/IGFBP6/CCN1/IL1B/IL4R/IL6/IL6ST/IL11/IRF1/IRS1/AR/ITGA2/ITGA3/I…
multicellular organismal process	7510	260	1.23395e-23	9.46496e-21	CD24/CDH4/EDIL3/CDH13/CDKN1A/FSTL3/SPEG/KLF2/CITED2/MYL9/BASP1/SEMA4B/SEMA3C/PROCR/DPYSL4/MYL12A/TXNIP/NMU/ADAMTS6/VASN/TWIST2/TDRD9/HSPB6/COL1A1/COL4A1/COL4A2/COL5A1/COL6A1/COL6A2/COL7A1/COL8A1/COL13A1/ADM/ADORA1/PRICKLE1/KRT80/VCAN/SPACA6/CCN2/CTSZ/RDH10/AKR1C2/DIO2/AFP/DPYSL3/DSG2/LPAR1/EDN1/EFNB2/EPHA2/ENG/EPAS1/EPHA4/MECOM/EVI2B/EXT1/ALCAM/F2R/F2RL1/F3/FAP/ALDH1A3/FBN1/FBN2/EFEMP1/BEND6/FHL1…
blood vessel development	756	63	2.3526e-23	1.72253e-20	CDH13/KLF2/SEMA3C/ADAMTS6/HSPB6/COL1A1/COL4A1/COL4A2/COL5A1/COL8A1/ADM/PRICKLE1/CCN2/EDN1/EFNB2/EPHA2/ENG/EPAS1/F3/FAP/FOXF1/FN1/SRPX2/ANPEP/CARD10/ANXA2/ID1/CCN1/IL1B/IL6/ITGA5/ITGB1/JUN/MMP2/MYH9/NEDD4/SERPINE1/ANGPTL4/PDGFRB/PPARG/RASIP1/PTGS2/ACTA2/RASA1/RRAS/CCL2/PRDM1/STRA6/TBX3/NR2F2/TGFB2/TGFBI/TGFBR2/THBS1/VEGFA/VEGFC/WNT5A/SCG2/COL18A1/CAV1/SERPINB7/NRP1/SLIT2
extracellular matrix organization	348	46	4.99613e-23	3.49903e-20	COL1A1/COL4A1/COL4A2/COL4A5/COL5A1/COL6A1/COL6A2/COL7A1/COL8A1/COL13A1/VCAN/CCN2/CCDC80/ENG/FAP/FBN1/FBN2/ITGA11/FOXF1/FN1/GAS6/EFEMP2/ANXA2/CCN1/ITGA2/ITGA3/ITGA5/ITGB1/AGRN/SMAD3/MMP2/TNFRSF11B/SERPINE1/PLOD2/BCL3/SOX9/SPP1/TGFB2/TGFBI/THBS1/PXDN/COL18A1/CRISPLD2/ADAM19/PHLDB2/CD44
circulatory system development	1149	79	5.67312e-23	3.80761e-20	CDH13/SPEG/KLF2/CITED2/BASP1/SEMA3C/ADAMTS6/HSPB6/COL1A1/COL4A1/COL4A2/COL5A1/COL8A1/ADM/PRICKLE1/CCN2/DSG2/EDN1/EFNB2/EPHA2/ENG/EPAS1/F3/FAP/FBN1/FOXF1/DKK1/FN1/FZD2/ANKRD1/SRPX2/ANPEP/CARD10/ANXA2/ID1/CCN1/IL1B/IL6/ITGA3/ITGA5/ITGB1/JUN/SMAD3/MMP2/MYH9/NDP/NEDD4/OXTR/SERPINE1/ANGPTL4/PDGFRB/PPARG/RASIP1/PTGS2/PTPN14/ACTA2/RASA1/RRAS/CCL2/PRDM1/STRA6/SNAI2/SOX9/TBX3/NR2F2/TGFB2/TGFBI/TGFBR2/THBS…
regulation of multicellular organismal process	3093	145	9.65364e-23	6.22003e-20	CD24/CDH4/FSTL3/KLF2/CITED2/MYL9/BASP1/SEMA4B/SEMA3C/PROCR/NMU/VASN/TWIST2/HSPB6/COL1A1/COL4A2/COL5A1/ADM/ADORA1/PRICKLE1/CCN2/CTSZ/DIO2/DPYSL3/DSG2/LPAR1/EDN1/EFNB2/EPHA2/ENG/EPAS1/EPHA4/EVI2B/F2R/F2RL1/F3/FAP/FBN1/FBN2/EFEMP1/BEND6/DKK1/FOXD1/FLNA/FN1/CLCF1/MMD/FZD2/RAB11FIP5/GAS6/GBP1/ANKRD1/SRPX2/CARD10/ANXA2/FOXA1/FOXA2/ID1/CCN1/IL1B/IL4R/IL6/IL6ST/IRF1/AR/ITGA2/ITGA3/ITGA5/ITGB1/JUN/JUND/AG…
regulation of multicellular organismal development	2064	112	1.5345e-22	9.50679e-20	CD24/CDH4/FSTL3/KLF2/CITED2/MYL9/BASP1/SEMA4B/SEMA3C/VASN/HSPB6/COL1A1/COL4A2/COL5A1/ADM/PRICKLE1/CCN2/CTSZ/DPYSL3/LPAR1/EDN1/EFNB2/EPHA2/ENG/EPHA4/EVI2B/F3/FBN1/FBN2/EFEMP1/BEND6/DKK1/FOXD1/FLNA/FN1/CLCF1/MMD/FZD2/GAS6/ANKRD1/SRPX2/CARD10/ANXA2/FOXA1/FOXA2/ID1/CCN1/IL1B/IL4R/IL6/IL6ST/IRF1/AR/ITGA3/ITGA5/ITGB1/JUN/AGRN/LFNG/SMAD3/MAP1B/MEIS2/NEDD4/TNFRSF11B/OXTR/SERPINE1/ANGPTL4/PDGFRB/PPARG/PPP…
locomotion	1909	105	1.61529e-22	9.63671e-20	CD24/CDH4/CDH13/CITED2/SEMA4B/SEMA3C/DPYSL4/TMSB15A/TWIST2/COL1A1/COL5A1/ADORA1/CCN2/SH3RF2/DPYSL3/LPAR1/EDN1/EFNB2/EPHA2/ENG/EPHA4/EXT1/ALCAM/F2R/F2RL1/F3/FAP/ITGA11/FOXF1/FOXD1/LIMCH1/FLNA/FN1/FPR1/GAS6/GCNT1/GFRA1/SRPX2/CAVIN1/GPR37/CARD10/RHOD/ID1/CCN1/IL1B/IL6/ITGA2/ITGA3/ITGA5/ITGB1/JUN/ANOS1/SMAD3/MAP1B/MET/MYH9/NEDD4/OLR1/SERPINE1/LIMA1/PDGFRB/PLAU/PLAUR/PODXL/PPARG/PPP3CA/AXL/PDGFC/PTGS2…
negative regulation of biological process	5698	205	2.58001e-22	1.48424e-19	CD24/CDH13/CDKN1A/FSTL3/SPEG/KLF2/CITED2/BASP1/SEMA4B/SEMA3C/PROCR/TXNIP/NMU/TMSB15A/RASSF1/PIK3IP1/VASN/TWIST2/TDRD9/HSPB6/COL1A1/COL4A2/COL5A1/COL7A1/ADM/ADORA1/NCOA7/PRICKLE1/CCN2/CTSZ/SH3RF2/GLIS3/DPYSL3/LPAR1/EDN1/EFNB2/EPHA2/ENG/EPHA4/MECOM/EVI2B/F2R/F2RL1/FAP/FBN1/FBN2/EFEMP1/BEND6/FHL1/FOXF1/DKK1/FOXD1/LIMCH1/FLNA/FN1/CLCF1/LDOC1/SH3BP4/RAB11FIP5/GAS6/GBP1/ANKRD1/GPR37/CARD10/H1-0/H1-2/AN…
response to stimulus	9106	288	2.93678e-22	1.63123e-19	CD24/CDH4/TSPAN5/CDH13/CDKN1A/FSTL3/KLF2/CITED2/MYL9/SEMA4B/SEMA3C/CEBPD/PROCR/DPYSL4/MYL12A/TXNIP/TSPAN9/NMU/MLLT11/CKAP4/SLC27A2/GLIPR1/CDC42EP1/FSTL1/RASSF1/PIK3IP1/VASN/BTBD11/CNN2/COL1A1/COL4A1/COL4A2/COL4A5/COL5A1/COL6A1/COL6A2/LYPD6/LYPD6B/OCIAD2/ADM/ADORA1/CMBL/NCOA7/PRICKLE1/CCN2/CCDC80/CTSZ/SH3RF2/AKR1C2/AFP/DPYSL3/DSG2/LPAR1/EDN1/EFNB2/EPHA2/ELF4/ENG/EPAS1/EPHA4/MECOM/EXT1/ALCAM/F2R/F2…
cellular response to organic substance	2595	131	3.7623e-22	1.95788e-19	CD24/CDKN1A/FSTL3/KLF2/CITED2/CEBPD/FSTL1/VASN/CNN2/COL1A1/COL4A1/COL4A2/COL6A1/CCN2/AKR1C2/DPYSL3/LPAR1/EDN1/ENG/EPHA4/F2RL1/F3/FBN1/FBN2/FOXF1/DKK1/FOXD1/FLNB/FN1/CLCF1/FPR1/LDOC1/SH3BP4/RAB11FIP5/GAS6/GBP1/MYOF/ANKRD1/ANXA2/HLA-A/HLA-B/HLA-H/FOXA1/FOXA2/ID1/IGFBP7/CCN1/IL1B/IL4R/IL6/IL6ST/IL11/IRF1/IRS1/AR/ITGA2/ITGA3/ITGA5/ITGB1/JUN/JUND/ANOS1/AGRN/KCNMB1/KRT18/LIFR/SMAD3/MMP2/MT1G/MUC1/NEDD4…
extracellular structure organization	402	48	3.91715e-22	1.95788e-19	COL1A1/COL4A1/COL4A2/COL4A5/COL5A1/COL6A1/COL6A2/COL7A1/COL8A1/COL13A1/VCAN/CCN2/CCDC80/ENG/FAP/FBN1/FBN2/ITGA11/FOXF1/FN1/GAS6/EFEMP2/ANXA2/CCN1/ITGA2/ITGA3/ITGA5/ITGB1/AGRN/SMAD3/MMP2/TNFRSF11B/SERPINE1/PLOD2/BCL3/SDC1/SDC4/SOX9/SPP1/TGFB2/TGFBI/THBS1/PXDN/COL18A1/CRISPLD2/ADAM19/PHLDB2/CD44
negative regulation of cellular process	4759	190	3.98275e-22	1.95788e-19	CDH13/CDKN1A/FSTL3/SPEG/KLF2/CITED2/BASP1/SEMA4B/SEMA3C/TXNIP/TMSB15A/RASSF1/PIK3IP1/VASN/TWIST2/TDRD9/HSPB6/COL1A1/COL5A1/COL7A1/ADM/ADORA1/NCOA7/PRICKLE1/CCN2/CTSZ/SH3RF2/GLIS3/DPYSL3/LPAR1/EDN1/EFNB2/EPHA2/ENG/EPHA4/MECOM/EVI2B/F2R/F2RL1/FAP/FBN1/FBN2/EFEMP1/BEND6/FHL1/FOXF1/DKK1/FOXD1/LIMCH1/FLNA/FN1/CLCF1/LDOC1/SH3BP4/RAB11FIP5/GAS6/GBP1/ANKRD1/GPR37/CARD10/H1-0/H1-2/ANXA2/FOXA1/FOXA2/ID1/IG…
regulation of cell migration	910	68	4.01105e-22	1.95788e-19	CDH13/CITED2/SEMA4B/SEMA3C/TMSB15A/TWIST2/COL1A1/ADORA1/SH3RF2/DPYSL3/LPAR1/EDN1/EPHA2/ENG/F2R/F2RL1/F3/FOXF1/LIMCH1/FLNA/FN1/GAS6/SRPX2/CARD10/RHOD/CCN1/IL1B/IL6/ITGA2/ITGA3/ITGA5/JUN/SMAD3/MET/SERPINE1/PDGFRB/PLAU/PODXL/PPARG/PPP3CA/PDGFC/PTGS2/PTPRK/RAC2/RRAS/CCL2/SDC4/CXCL12/SNAI2/SOX9/NR2F2/TGFB2/TGFBR2/THBS1/TPM1/VCL/VEGFA/VEGFC/WNT5A/COL18A1/WNT5B/IFITM1/CAV1/NRP1/PHLDB2/LDB2/MYADM/SLIT2
cellular response to chemical stimulus	3144	147	4.38965e-22	2.07966e-19	CD24/CDKN1A/FSTL3/KLF2/CITED2/CEBPD/FSTL1/VASN/CNN2/COL1A1/COL4A1/COL4A2/COL6A1/CMBL/NCOA7/CCN2/AKR1C2/DPYSL3/LPAR1/EDN1/EPHA2/ENG/EPAS1/EPHA4/F2RL1/F3/FBN1/FBN2/FOXF1/DKK1/FOXD1/FLNB/FN1/CLCF1/FPR1/LDOC1/SH3BP4/ALOX5AP/MSRB3/RAB11FIP5/GAS6/GBP1/MYOF/ANKRD1/GPR37/CYP2S1/ANXA2/HLA-A/HLA-B/HLA-H/FOXA1/FOXA2/ID1/IGFBP7/CCN1/IL1B/IL4R/IL6/IL6ST/IL11/IRF1/IRS1/AR/ITGA2/ITGA3/ITGA5/ITGB1/JUN/JUND/ANOS1…
response to organic substance	3172	148	5.57845e-22	2.56736e-19	CD24/CDH13/CDKN1A/FSTL3/KLF2/CITED2/CEBPD/TXNIP/FSTL1/VASN/CNN2/COL1A1/COL4A1/COL4A2/COL6A1/COL6A2/ADM/CCN2/AKR1C2/DPYSL3/DSG2/LPAR1/EDN1/EPHA2/ENG/EPHA4/F2R/F2RL1/F3/FBN1/FBN2/FOXF1/DKK1/FOXD1/FLNB/RFTN1/FN1/CLCF1/FPR1/LDOC1/SH3BP4/MXRA5/RAB11FIP5/GAS6/GBP1/GCNT1/MYOF/ANKRD1/ANXA2/HLA-A/HLA-B/HLA-H/FOXA1/FOXA2/ID1/IGF2R/IGFBP7/CCN1/IL1B/IL4R/IL6/IL6ST/IL11/IRF1/IRS1/AR/ITGA2/ITGA3/ITGA5/ITGB1/JU…
cell migration	1537	90	1.13457e-21	5.07657e-19	CD24/CDH13/CITED2/SEMA4B/SEMA3C/TMSB15A/TWIST2/COL1A1/COL5A1/ADORA1/CCN2/SH3RF2/DPYSL3/LPAR1/EDN1/EFNB2/EPHA2/ENG/EPHA4/F2R/F2RL1/F3/FAP/ITGA11/FOXF1/LIMCH1/FLNA/FN1/GAS6/GCNT1/SRPX2/CARD10/RHOD/ID1/CCN1/IL1B/IL6/ITGA2/ITGA3/ITGA5/ITGB1/JUN/SMAD3/MAP1B/MET/MYH9/OLR1/SERPINE1/LIMA1/PDGFRB/PLAU/PODXL/PPARG/PPP3CA/AXL/PDGFC/PTGS2/PTPRF/PTPRK/RAC2/RRAS/CCL2/SDC1/SDC4/CXCL12/SNAI2/SOX9/SPOCK1/NR2F2/TG…
animal organ morphogenesis	982	75	1.30432e-21	5.67837e-19	CITED2/BASP1/SEMA3C/COL1A1/COL5A1/COL6A1/COL6A2/COL7A1/COL8A1/COL13A1/ADM/PRICKLE1/CCN2/CTSZ/RDH10/EDN1/EFNB2/EPHA2/ENG/ALDH1A3/FBN1/FBN2/EFEMP1/FHL1/FOXF1/DKK1/FOXD1/FZD2/GCNT1/ANKRD1/ANXA2/FOXA1/HOXC4/ID1/CCN1/AR/ITGA2/JUN/LFNG/SMAD3/MMP2/NEDD4/TNFRSF11B/SERPINE1/PDGFRB/TENM3/PDGFC/CYP26B1/FAM20C/TWSG1/ACTA2/CCL2/SDC1/PRDM1/STRA6/SNAI2/SOX9/TBX3/TGFB2/TGFBR2/TGM2/THBS3/TPM1/ACTG2/TUFT1/VEGFA/VE…
regulation of cell motility	968	69	3.97303e-21	1.68414e-18	CDH13/CITED2/SEMA4B/SEMA3C/TMSB15A/TWIST2/COL1A1/ADORA1/SH3RF2/DPYSL3/LPAR1/EDN1/EPHA2/ENG/F2R/F2RL1/F3/FOXF1/LIMCH1/FLNA/FN1/GAS6/SRPX2/CAVIN1/CARD10/RHOD/CCN1/IL1B/IL6/ITGA2/ITGA3/ITGA5/JUN/SMAD3/MET/SERPINE1/PDGFRB/PLAU/PODXL/PPARG/PPP3CA/PDGFC/PTGS2/PTPRK/RAC2/RRAS/CCL2/SDC4/CXCL12/SNAI2/SOX9/NR2F2/TGFB2/TGFBR2/THBS1/TPM1/VCL/VEGFA/VEGFC/WNT5A/COL18A1/WNT5B/IFITM1/CAV1/NRP1/PHLDB2/LDB2/MYADM/…
positive regulation of multicellular organismal process	1753	100	4.42534e-21	1.82778e-18	CD24/CDH4/CITED2/BASP1/SEMA3C/NMU/HSPB6/COL1A1/ADM/CCN2/DIO2/DPYSL3/LPAR1/EDN1/EFNB2/ENG/EPAS1/EPHA4/EVI2B/F2R/F2RL1/F3/FBN2/BEND6/DKK1/FOXD1/FLNA/FN1/CLCF1/MMD/GAS6/ANKRD1/SRPX2/ANXA2/FOXA1/FOXA2/CCN1/IL1B/IL4R/IL6/IL6ST/IRF1/AR/ITGA2/ITGA3/ITGA5/ITGB1/JUN/JUND/AGRN/SMAD3/MAP1B/MET/OXTR/G0S2/SERPINE1/ANGPTL4/PLAC8/PDGFRB/IL20RB/PPARG/PPP3CA/TENM3/AXL/PDGFC/CYP26B1/B2M/FAM20C/PTGS2/BCL3/RRAS/BDNF…
regulation of locomotion	1042	72	4.99981e-21	2.01342e-18	CDH13/CITED2/SEMA4B/SEMA3C/TMSB15A/TWIST2/COL1A1/ADORA1/SH3RF2/DPYSL3/LPAR1/EDN1/EFNB2/EPHA2/ENG/F2R/F2RL1/F3/FOXF1/LIMCH1/FLNA/FN1/GAS6/SRPX2/CAVIN1/CARD10/RHOD/CCN1/IL1B/IL6/ITGA2/ITGA3/ITGA5/JUN/SMAD3/MET/SERPINE1/PDGFRB/PLAU/PODXL/PPARG/PPP3CA/PDGFC/PTGS2/PTPRK/RAC2/RRAS/CCL2/SDC4/CXCL12/SNAI2/SOX9/NR2F2/TGFB2/TGFBR2/THBS1/TPM1/VCL/VEGFA/VEGFC/WNT5A/SCG2/COL18A1/WNT5B/IFITM1/CAV1/CAV2/NRP1/PH…
enzyme linked receptor protein signaling pathway	1016	74	5.90028e-21	2.30765e-18	CDH13/FSTL3/CITED2/TXNIP/FSTL1/VASN/BTBD11/COL1A1/COL4A1/COL4A2/COL4A5/ADORA1/CCN2/AFP/EFNB2/EPHA2/ENG/EPHA4/F3/FBN1/FBN2/EFEMP1/DKK1/FOXD1/GAS6/MYOF/GFRA1/ID1/IGF2R/IGFBP4/CCN1/IL1B/IL6ST/IRS1/AR/ITGA3/ITGA5/JUN/ANOS1/LIFR/SMAD3/MET/MMP2/NEDD4/CRIM1/PDGFRB/PLAUR/PELO/PID1/AXL/PDGFC/PMEPA1/FAM20C/TWSG1/PTPRF/PTPRK/RASA1/BDNF/SOX9/TGFB1I1/TGFB2/TGFBR2/THBS1/VEGFA/VEGFC/WNT5A/ZYX/CAV1/CAV2/RUNX2/NR…
epithelium development	1227	83	6.01696e-21	2.30765e-18	CD24/CDKN1A/KLF2/CITED2/BASP1/SEMA3C/TXNIP/COL4A1/COL5A1/ADM/PRICKLE1/KRT80/CTSZ/RDH10/AKR1C2/DSG2/EDN1/EFNB2/EPHA2/ENG/EPHA4/F2RL1/ALDH1A3/FOXF1/DKK1/FOXD1/FLNA/FLNB/FZD2/ANXA2/FOXA1/ID1/CCN1/IL1B/AR/ITGA2/ITGA5/JUN/KRT18/KRT81/KRT83/LFNG/SMAD3/MET/SERPINE1/PELO/PODXL/PPARG/RASIP1/CYP26B1/FAM20C/ACTA2/SDC1/SDC4/PRDM1/STRA6/SNAI2/SOX9/TAGLN/TBX3/NR2F2/TGFB1I1/TGFB2/TGFBR2/TGM2/VCL/VEGFA/VEGFC/WNT…
blood vessel morphogenesis	677	55	2.37817e-20	8.86714e-18	CDH13/KLF2/HSPB6/COL4A1/COL4A2/COL8A1/ADM/CCN2/EDN1/EFNB2/EPHA2/ENG/EPAS1/F3/FAP/FOXF1/FN1/SRPX2/ANPEP/CARD10/ANXA2/ID1/CCN1/IL1B/IL6/ITGA5/ITGB1/JUN/MMP2/MYH9/NEDD4/SERPINE1/ANGPTL4/PDGFRB/PPARG/RASIP1/PTGS2/RASA1/RRAS/CCL2/PRDM1/STRA6/NR2F2/TGFB2/TGFBI/TGFBR2/THBS1/VEGFA/VEGFC/WNT5A/SCG2/COL18A1/CAV1/NRP1/SLIT2
regulation of cellular component movement	1052	71	2.42212e-20	8.86714e-18	CDH13/CITED2/SEMA4B/SEMA3C/TMSB15A/TWIST2/COL1A1/ADORA1/SH3RF2/DPYSL3/DSG2/LPAR1/EDN1/EPHA2/ENG/F2R/F2RL1/F3/FOXF1/LIMCH1/FLNA/FN1/GAS6/SRPX2/CAVIN1/CARD10/RHOD/CCN1/IL1B/IL6/ITGA2/ITGA3/ITGA5/JUN/SMAD3/MET/SERPINE1/PDGFRB/PLAU/PODXL/PPARG/PPP3CA/PDGFC/PTGS2/PTPRK/RAC2/RRAS/CCL2/SDC4/CXCL12/SNAI2/SOX9/NR2F2/TGFB2/TGFBR2/THBS1/TPM1/VCL/VEGFA/VEGFC/WNT5A/COL18A1/WNT5B/IFITM1/CAV1/ACTN1/NRP1/PHLDB2/…
positive regulation of developmental process	1395	86	2.49994e-20	8.94867e-18	CD24/CDH4/CITED2/BASP1/SEMA3C/HSPB6/COL1A1/ADM/CCN2/DPYSL3/LPAR1/EDN1/EFNB2/ENG/EPHA4/EVI2B/F3/FBN2/BEND6/DKK1/FOXD1/FLNA/FN1/CLCF1/MMD/GAS6/ANKRD1/SRPX2/ANXA2/FOXA1/FOXA2/CCN1/IL1B/IL4R/IL6/IL6ST/AR/ITGA3/ITGA5/ITGB1/JUN/JUND/AGRN/LTBP3/SMAD3/MAP1B/OXTR/SERPINE1/ANGPTL4/PDGFRB/PPARG/TENM3/AXL/CYP26B1/MFF/FAM20C/PTGS2/RRAS/BDNF/CXCL12/SNAI2/SOX9/TGFB1I1/TGFB2/TGFBR2/THBS1/TPBG/VEGFA/VEGFC/WNT5A/I…
positive regulation of locomotion	570	52	3.30394e-20	1.15695e-17	CDH13/SEMA4B/SEMA3C/TWIST2/COL1A1/SH3RF2/LPAR1/EDN1/F2R/F2RL1/F3/FOXF1/FLNA/FN1/GAS6/SRPX2/CAVIN1/RHOD/CCN1/IL1B/IL6/ITGA2/ITGA3/ITGA5/JUN/SMAD3/MET/SERPINE1/PDGFRB/PLAU/PODXL/PPP3CA/PDGFC/PTGS2/RAC2/CXCL12/SNAI2/SOX9/TGFB2/TGFBR2/THBS1/VEGFA/VEGFC/WNT5A/SCG2/COL18A1/WNT5B/CAV1/CAV2/NRP1/MYADM/SLIT2
tissue morphogenesis	612	56	5.99e-20	2.05291e-17	SEMA3C/COL4A1/COL5A1/COL6A1/COL6A2/COL7A1/ADM/PRICKLE1/CTSZ/RDH10/EDN1/EFNB2/EPHA2/ENG/EPHA4/ALDH1A3/FOXF1/DKK1/FOXD1/FLNA/FZD2/GCNT1/ANKRD1/FOXA1/CCN1/AR/ITGA2/ITGA3/ITGA5/ITGB1/SMAD3/MET/PODXL/RASIP1/TWSG1/ACTA2/SDC4/SNAI2/SOX9/TBX3/TGFB1I1/TGFB2/TGFBR2/TGM2/TPM1/ACTG2/VCL/VEGFA/VEGFC/WNT5A/CA9/IRX3/NRP1/PHLDB2/SLIT2/CD44
regulation of cell proliferation	1678	94	6.39919e-20	2.1148e-17	CD24/CDH13/CDKN1A/SPEG/TXNIP/ADM/ADORA1/CCN2/CTSZ/AKR1C2/EDN1/EFNB2/F2R/F3/FAP/FOXF1/FLNA/FN1/CLCF1/LDOC1/SH3BP4/GAS6/ANXA2/ID1/IGFBP6/IGFBP7/CCN1/IL1B/IL4R/IL6/IL6ST/IL11/IRF1/IRS1/AR/ITGA2/ITGB1/JUN/LIFR/LTBP3/SMAD3/MEIS2/MMP2/PLAC8/PDGFRB/PLAU/IL20RB/PPARG/PID1/P3H2/ACER3/CAMK2N1/PDGFC/PRNP/TWSG1/PTGS2/PTHLH/PTPN14/PTPRK/RAC2/RARRES1/PLAAT4/BCL2L1/CLEC11A/CCL2/SDC4/CXCL12/PRDM1/SNAI2/SOX9/TBX3…
positive regulation of cellular process	5330	199	6.43317e-20	2.1148e-17	CD24/CDH4/TSPAN5/CDH13/CDKN1A/FSTL3/KLF2/CITED2/SEMA4B/SEMA3C/CEBPD/TXNIP/NMU/MLLT11/CDC42EP1/TWIST2/COL1A1/ADM/ADORA1/NCOA7/PRICKLE1/CCN2/CTSZ/SH3RF2/AKR1C2/GLIS3/DPYSL3/LPAR1/EDN1/EFNB2/EPHA2/ELF4/ENG/EPAS1/EPHA4/MECOM/EVI2B/F2R/F2RL1/F3/FAP/ALDH1A3/FBN2/BEND6/ABLIM3/FOXF1/DKK1/FOXD1/LIMCH1/FLNA/FN1/CLCF1/MMD/FPR1/HEBP2/SH3BP4/FZD2/PARM1/GAS6/ANKRD1/SRPX2/CAVIN1/GPR37/CARD10/RHOD/H1-0/H1-2/ANXA…
negative regulation of multicellular organismal process	1260	79	8.31023e-20	2.67722e-17	CD24/FSTL3/KLF2/SEMA4B/SEMA3C/PROCR/NMU/VASN/TWIST2/COL4A2/COL5A1/ADM/ADORA1/PRICKLE1/CTSZ/DPYSL3/LPAR1/EDN1/EFNB2/EPHA2/EPHA4/F2R/F2RL1/FAP/FBN1/EFEMP1/DKK1/FN1/RAB11FIP5/GAS6/GBP1/CARD10/ANXA2/FOXA1/FOXA2/ID1/IL1B/IL4R/IL6/IRF1/LFNG/SMAD3/MEIS2/TNFRSF11B/OXTR/SERPINE1/PLAC8/PLAU/PLAUR/IL20RB/PPARG/PPP3CA/SRGN/AXL/PRNP/B2M/TWSG1/PTGS2/PTHLH/BCL3/SNAI2/SOX9/SPOCK1/SPP1/NR2F1/NR2F2/TFPI/TGFB2/TGFB…
cell proliferation	2095	108	8.50789e-20	2.68716e-17	CD24/CDH13/CDKN1A/SPEG/CITED2/TXNIP/COL8A1/ADM/ADORA1/CCN2/CTSZ/AKR1C2/EDN1/EFNB2/EPHA2/ELF4/MECOM/F2R/F2RL1/F3/FAP/FOXF1/FLNA/FN1/CLCF1/LDOC1/SH3BP4/GAS6/ANXA2/ID1/IGFBP4/IGFBP6/IGFBP7/CCN1/IL1B/IL4R/IL6/IL6ST/IL11/IRF1/IRS1/AR/ITGA2/ITGB1/JUN/LIFR/LTBP3/SMAD3/MEIS2/MET/MMP2/NDP/PRDX1/PLAC8/PDGFRB/PLAU/IL20RB/PELO/PPARG/PID1/P3H2/ACER3/CAMK2N1/PDGFC/PRNP/TWSG1/PTGS2/PTHLH/PTPN14/PTPRK/BCAT1/RAC2…
cell motility	1688	91	2.85631e-19	8.68103e-17	CD24/CDH13/CITED2/SEMA4B/SEMA3C/TMSB15A/TWIST2/COL1A1/COL5A1/ADORA1/CCN2/SH3RF2/DPYSL3/LPAR1/EDN1/EFNB2/EPHA2/ENG/EPHA4/F2R/F2RL1/F3/FAP/ITGA11/FOXF1/LIMCH1/FLNA/FN1/GAS6/GCNT1/SRPX2/CAVIN1/CARD10/RHOD/ID1/CCN1/IL1B/IL6/ITGA2/ITGA3/ITGA5/ITGB1/JUN/SMAD3/MAP1B/MET/MYH9/OLR1/SERPINE1/LIMA1/PDGFRB/PLAU/PODXL/PPARG/PPP3CA/AXL/PDGFC/PTGS2/PTPRF/PTPRK/RAC2/RRAS/CCL2/SDC1/SDC4/CXCL12/SNAI2/SOX9/SPOCK1/N…
localization of cell	1688	91	2.85631e-19	8.68103e-17	CD24/CDH13/CITED2/SEMA4B/SEMA3C/TMSB15A/TWIST2/COL1A1/COL5A1/ADORA1/CCN2/SH3RF2/DPYSL3/LPAR1/EDN1/EFNB2/EPHA2/ENG/EPHA4/F2R/F2RL1/F3/FAP/ITGA11/FOXF1/LIMCH1/FLNA/FN1/GAS6/GCNT1/SRPX2/CAVIN1/CARD10/RHOD/ID1/CCN1/IL1B/IL6/ITGA2/ITGA3/ITGA5/ITGB1/JUN/SMAD3/MAP1B/MET/MYH9/OLR1/SERPINE1/LIMA1/PDGFRB/PLAU/PODXL/PPARG/PPP3CA/AXL/PDGFC/PTGS2/PTPRF/PTPRK/RAC2/RRAS/CCL2/SDC1/SDC4/CXCL12/SNAI2/SOX9/SPOCK1/N…
cell-substrate adhesion	338	41	3.08528e-19	9.20327e-17	EDIL3/CDH13/COL1A1/COL8A1/COL13A1/CCN2/CCDC80/ITGA11/FOXF1/LIMCH1/FLNA/FN1/GAS6/GBP1/RHOD/ID1/CCN1/ITGA2/ITGA3/ITGA5/ITGB1/SMAD3/NINJ1/SERPINE1/PLAU/AXL/PTPRK/RAC2/RASA1/SDC4/SPOCK1/THBS1/THBS3/VCL/VEGFA/ZYX/ACTN1/NRP1/PHLDB2/MYADM/CD44
positive regulation of cell motility	539	49	4.13572e-19	1.21124e-16	CDH13/SEMA4B/SEMA3C/TWIST2/COL1A1/SH3RF2/LPAR1/EDN1/F2R/F2RL1/F3/FOXF1/FLNA/FN1/GAS6/SRPX2/CAVIN1/RHOD/CCN1/IL1B/IL6/ITGA2/ITGA3/ITGA5/JUN/SMAD3/MET/SERPINE1/PDGFRB/PLAU/PODXL/PPP3CA/PDGFC/PTGS2/RAC2/CXCL12/SNAI2/SOX9/TGFB2/TGFBR2/THBS1/VEGFA/VEGFC/WNT5A/COL18A1/WNT5B/CAV1/NRP1/MYADM
regulation of cell differentiation	1788	98	4.53587e-19	1.30471e-16	CD24/CDH4/FSTL3/MYL9/SEMA4B/SEMA3C/VASN/TWIST2/COL1A1/COL5A1/ADM/PRICKLE1/CCN2/CTSZ/DPYSL3/LPAR1/EDN1/EFNB2/ENG/EPHA4/EVI2B/FBN1/FBN2/EFEMP1/BEND6/FOXF1/DKK1/FLNA/FN1/CLCF1/MMD/GAS6/GBP1/ANKRD1/ANXA2/FOXA1/FOXA2/ID1/CCN1/IL1B/IL4R/IL6/IL6ST/IRF1/AR/ITGA3/ITGB1/JUN/JUND/LTBP3/SMAD3/MAP1B/MEIS2/NEDD4/SERPINE1/PPARG/PPP3CA/TENM3/AXL/CYP26B1/B2M/FAM20C/TWSG1/PTGS2/PTHLH/PTPRF/BDNF/CXCL12/PRDM1/SNAI2/…
positive regulation of cell migration	519	48	4.70473e-19	1.32954e-16	CDH13/SEMA4B/SEMA3C/TWIST2/COL1A1/SH3RF2/LPAR1/EDN1/F2R/F2RL1/F3/FOXF1/FLNA/FN1/GAS6/SRPX2/RHOD/CCN1/IL1B/IL6/ITGA2/ITGA3/ITGA5/JUN/SMAD3/MET/SERPINE1/PDGFRB/PLAU/PODXL/PPP3CA/PDGFC/PTGS2/RAC2/CXCL12/SNAI2/SOX9/TGFB2/TGFBR2/THBS1/VEGFA/VEGFC/WNT5A/COL18A1/WNT5B/CAV1/NRP1/MYADM
angiogenesis	587	49	4.92735e-19	1.36845e-16	CDH13/KLF2/HSPB6/COL4A1/COL4A2/COL8A1/ADM/CCN2/EDN1/EFNB2/EPHA2/ENG/EPAS1/F3/FAP/FN1/SRPX2/ANPEP/CARD10/ANXA2/ID1/CCN1/IL1B/IL6/ITGA5/ITGB1/JUN/MMP2/MYH9/SERPINE1/ANGPTL4/PDGFRB/PPARG/RASIP1/PTGS2/RRAS/CCL2/TGFB2/TGFBI/TGFBR2/THBS1/VEGFA/VEGFC/WNT5A/SCG2/COL18A1/CAV1/NRP1/SLIT2
positive regulation of cellular component movement	553	49	1.16639e-18	3.18444e-16	CDH13/SEMA4B/SEMA3C/TWIST2/COL1A1/SH3RF2/LPAR1/EDN1/F2R/F2RL1/F3/FOXF1/FLNA/FN1/GAS6/SRPX2/CAVIN1/RHOD/CCN1/IL1B/IL6/ITGA2/ITGA3/ITGA5/JUN/SMAD3/MET/SERPINE1/PDGFRB/PLAU/PODXL/PPP3CA/PDGFC/PTGS2/RAC2/CXCL12/SNAI2/SOX9/TGFB2/TGFBR2/THBS1/VEGFA/VEGFC/WNT5A/COL18A1/WNT5B/CAV1/NRP1/MYADM
cell development	2093	109	1.20007e-18	3.22178e-16	CDH4/CDKN1A/KLF2/SEMA4B/SEMA3C/DPYSL4/COL6A1/COL6A2/COL7A1/ADM/CTSZ/RDH10/DPYSL3/LPAR1/EDN1/EFNB2/EPHA2/ENG/EPAS1/EPHA4/EVI2B/EXT1/ALCAM/F2RL1/FBN1/BEND6/NTNG1/DKK1/FOXD1/FLNA/FLNB/FLNC/FN1/CLCF1/MMD/FZD2/GBP1/MYOF/GFRA1/ANKRD1/ANXA2/FOXA1/ID1/IL1B/IL6/IL6ST/AR/ITGA3/ITGB1/JUN/JUND/ANOS1/AGRN/SMAD3/MAP1B/MET/MYH9/NEDD4/NPTX1/STMN3/PDGFRB/PODXL/PPARG/PPP3CA/TENM3/AXL/B2M/FAM20C/PRDM8/PTHLH/PTPRF/P…
movement of cell or subcellular component	2138	105	1.42383e-18	3.75984e-16	CD24/CDH4/CDH13/CITED2/SEMA4B/SEMA3C/DPYSL4/TMSB15A/TWIST2/COL1A1/COL5A1/ADORA1/CCN2/SH3RF2/DPYSL3/DSG2/LPAR1/EDN1/EFNB2/EPHA2/ENG/EPHA4/EXT1/ALCAM/F2R/F2RL1/F3/FAP/ITGA11/FOXF1/FOXD1/LIMCH1/FLNA/FN1/GAS6/GCNT1/GFRA1/SRPX2/CAVIN1/CARD10/RHOD/ID1/CCN1/IL1B/IL6/ITGA2/ITGA3/ITGA5/ITGB1/JUN/ANOS1/KLC1/SMAD3/MAP1B/MET/MYH9/OLR1/SERPINE1/LIMA1/PDGFRB/PLAU/SPA17/PODXL/PPARG/PPP3CA/AXL/PDGFC/PTGS2/PTPRF/…
regulation of response to stimulus	4234	166	1.75423e-18	4.5576e-16	CD24/TSPAN5/CDH13/FSTL3/CITED2/SEMA4B/SEMA3C/MLLT11/PIK3IP1/VASN/COL1A1/LYPD6/LYPD6B/ADM/ADORA1/NCOA7/PRICKLE1/CCN2/SH3RF2/AKR1C2/LPAR1/EDN1/EFNB2/EPHA2/ENG/EPHA4/MECOM/F2R/F2RL1/F3/FAP/FBN1/FBN2/EFEMP1/BEND6/FOXF1/DKK1/FOXD1/FLNA/RFTN1/FN1/CLCF1/FPR1/LDOC1/SH3BP4/FZD2/GAS6/GBP1/MYOF/ANKRD1/GPR37/CARD10/RHOD/ANXA2/CFH/HLA-A/HLA-B/HLA-H/FOXA1/FOXA2/ID1/CFI/IGFBP4/IGFBP6/CCN1/IL1B/IL4R/IL6/IL6ST/IL…
biological regulation	12576	339	1.03044e-17	2.63465e-15	CD24/CDH4/EDIL3/TSPAN5/CDH13/CDKN1A/FSTL3/SPEG/KLF2/CITED2/MYL9/BASP1/SEMA4B/SEMA3C/CEBPD/PROCR/MYL12A/TXNIP/TSPAN9/NMU/MLLT11/GLIPR1/TMSB15A/CDC42EP1/FSTL1/RASSF1/AHNAK2/PIK3IP1/LACTB/VASN/TWIST2/BTBD11/TDRD9/CPT1C/HSPB6/CNN2/COL1A1/COL4A1/COL4A2/COL4A5/COL5A1/COL7A1/COL8A1/LYPD6/LYPD6B/ADM/ADORA1/NCOA7/PRICKLE1/CCN2/CCDC80/CTSZ/SH3RF2/RDH10/AKR1C2/GLIS3/DIO2/AFP/DPYD/DPYSL3/DSG2/LPAR1/EDN1/EFNB…
regulation of anatomical structure morphogenesis	1098	69	1.27718e-17	3.2145e-15	CDH4/KLF2/CITED2/BASP1/SEMA4B/SEMA3C/CDC42EP1/HSPB6/COL4A2/COL5A1/ADM/PRICKLE1/LPAR1/EDN1/EFNB2/EPHA2/ENG/EPHA4/F3/RHOBTB3/DKK1/FLNA/FN1/FZD2/GBP1/SRPX2/CARD10/RHOD/FOXA2/ID1/IL1B/IL4R/IL6/AR/ITGA5/ITGB1/LFNG/MAP1B/MYH9/NEDD4/TNFRSF11B/SERPINE1/ANGPTL4/PPARG/PID1/PPP3CA/MFF/PTGS2/RASA1/RRAS/BDNF/CCL2/CXCL12/SNAI2/SOX9/SPP1/TGFB2/TGFBR2/THBS1/TPM1/VEGFA/VEGFC/WNT5A/RUNX2/NRP1/PHLDB2/MYADM/SLIT2/CD…
positive regulation of cell adhesion	397	42	1.74844e-17	4.33291e-15	CD24/EDIL3/CDH13/FSTL3/CITED2/COL8A1/CCDC80/EFNB2/FOXF1/FLNA/FN1/RHOD/FOXA1/FOXA2/CCN1/IL1B/IL4R/IL6/IL6ST/ITGA2/ITGA3/ITGA5/SMAD3/NINJ1/PODXL/APBB1IP/PPP3CA/CCL2/SDC4/CXCL12/TGFB2/TGFBR2/TGM2/TPM1/VEGFA/WNT5A/CAV1/ADAM19/NRP1/MYADM/CD44/SOCS5
response to chemical	4641	176	2.1172e-17	5.16726e-15	CD24/CDH4/CDH13/CDKN1A/FSTL3/KLF2/CITED2/SEMA4B/SEMA3C/CEBPD/DPYSL4/TXNIP/FSTL1/VASN/CNN2/COL1A1/COL4A1/COL4A2/COL6A1/COL6A2/ADM/CMBL/NCOA7/CCN2/AKR1C2/DPYSL3/DSG2/LPAR1/EDN1/EFNB2/EPHA2/ENG/EPAS1/EPHA4/EXT1/ALCAM/F2R/F2RL1/F3/FBN1/FBN2/FOXF1/DKK1/PTGR1/FOXD1/FLNB/RFTN1/FN1/CLCF1/FPR1/LDOC1/SH3BP4/ALOX5AP/MSRB3/MXRA5/RAB11FIP5/GAS6/GBP1/GCNT1/MYOF/GFRA1/ANKRD1/GPR37/CYP2S1/ANXA2/HLA-A/HLA-B/HLA-H…
response to wounding	655	53	6.04501e-17	1.45333e-14	MYL9/PROCR/MYL12A/COL1A1/COL5A1/ADM/CCN2/DPYSL3/EDN1/EPHA4/F2R/F2RL1/F3/FAP/FOXF1/FLNA/FN1/GAS6/MYOF/ANXA2/FOXA2/CCN1/IL6/IRF1/ITGA2/ITGA5/JUN/SMAD3/MYH9/NINJ1/SERPINE1/PDGFRB/PLAU/PLAUR/AXL/PTPRF/SDC1/SDC4/SPP1/TFPI/TGFB2/TGFBR2/THBS1/TLN1/TPM1/VCL/WNT5A/TFPI2/WNT5B/CAV1/NRP1/PHLDB2/CD44
positive regulation of cell differentiation	974	65	1.19044e-16	2.81995e-14	CD24/CDH4/SEMA3C/COL1A1/ADM/CCN2/DPYSL3/LPAR1/EDN1/EFNB2/ENG/EPHA4/EVI2B/FBN2/BEND6/DKK1/FLNA/FN1/CLCF1/MMD/GAS6/ANKRD1/ANXA2/FOXA1/CCN1/IL1B/IL4R/IL6/IL6ST/AR/ITGA3/JUN/JUND/LTBP3/SMAD3/MAP1B/SERPINE1/PPARG/TENM3/AXL/CYP26B1/FAM20C/PTGS2/BDNF/CXCL12/SNAI2/SOX9/TGFB1I1/TGFB2/TGFBR2/VEGFA/VEGFC/WNT5A/IRX3/WNT5B/GPR68/IFITM1/RUNX2/PDE5A/NRP1/MYADM/PDLIM7/SLIT2/MACROH2A1/SOCS5
regulation of biological process	11899	323	1.77409e-16	4.14159e-14	CD24/CDH4/EDIL3/TSPAN5/CDH13/CDKN1A/FSTL3/SPEG/KLF2/CITED2/MYL9/BASP1/SEMA4B/SEMA3C/CEBPD/PROCR/TXNIP/TSPAN9/NMU/MLLT11/GLIPR1/TMSB15A/CDC42EP1/FSTL1/RASSF1/AHNAK2/PIK3IP1/LACTB/VASN/TWIST2/BTBD11/TDRD9/HSPB6/CNN2/COL1A1/COL4A1/COL4A2/COL4A5/COL5A1/COL7A1/COL8A1/LYPD6/LYPD6B/ADM/ADORA1/NCOA7/PRICKLE1/CCN2/CCDC80/CTSZ/SH3RF2/AKR1C2/GLIS3/DIO2/AFP/DPYSL3/DSG2/LPAR1/EDN1/EFNB2/EPHA2/ELF4/ENG/EPAS1/E…
regulation of signal transduction	3183	135	2.42514e-16	5.54561e-14	CD24/TSPAN5/CDH13/FSTL3/CITED2/MLLT11/PIK3IP1/VASN/COL1A1/LYPD6/LYPD6B/ADM/ADORA1/PRICKLE1/CCN2/SH3RF2/AKR1C2/LPAR1/EDN1/EPHA2/ENG/EPHA4/MECOM/F2R/F2RL1/F3/FBN1/FBN2/EFEMP1/BEND6/DKK1/FOXD1/FLNA/FN1/CLCF1/FPR1/LDOC1/SH3BP4/FZD2/GAS6/GBP1/MYOF/ANKRD1/GPR37/CARD10/RHOD/FOXA1/ID1/IGFBP4/IGFBP6/CCN1/IL1B/IL6/IL6ST/IL11/IRF1/IRS1/AR/ITGA3/ITGA5/ITGB1/JUN/LFNG/LIFR/SMAD3/MET/MUC1/GADD45B/NDP/NEDD4/NPTX…
regulation of signaling	3567	146	2.44436e-16	5.54561e-14	CD24/TSPAN5/CDH13/FSTL3/CITED2/NMU/MLLT11/PIK3IP1/VASN/COL1A1/LYPD6/LYPD6B/ADM/ADORA1/PRICKLE1/CCN2/SH3RF2/AKR1C2/LPAR1/EDN1/EPHA2/ENG/EPHA4/MECOM/F2R/F2RL1/F3/FBN1/FBN2/EFEMP1/BEND6/NTNG1/DKK1/FOXD1/FLNA/FN1/CLCF1/FPR1/LDOC1/SH3BP4/FZD2/RAB11FIP5/GAS6/GBP1/MYOF/ANKRD1/GPR37/CARD10/RHOD/ANXA2/FOXA1/FOXA2/ID1/IGFBP4/IGFBP6/CCN1/IL1B/IL6/IL6ST/IL11/IRF1/IRS1/AR/ITGA2/ITGA3/ITGA5/ITGB1/JUN/LFNG/LIFR…
negative regulation of developmental process	1017	63	3.80446e-16	8.51141e-14	FSTL3/KLF2/SEMA4B/SEMA3C/VASN/TWIST2/COL4A2/COL5A1/PRICKLE1/CTSZ/DPYSL3/LPAR1/EFNB2/EPHA2/EPHA4/FBN1/EFEMP1/DKK1/GAS6/GBP1/CARD10/ANXA2/FOXA1/FOXA2/ID1/IL1B/IL4R/IL6/IRF1/ITGB1/LFNG/SMAD3/MEIS2/TNFRSF11B/SERPINE1/PLAC8/PPARG/PPP3CA/SRGN/B2M/TWSG1/PTHLH/BDNF/SNAI2/SOX9/SPOCK1/SPP1/TBX3/NR2F1/TGFB1I1/TGFB2/TGFBR2/THBS1/WNT5A/IRX3/GPR68/H4C8/CAV1/STC2/NRP1/PHLDB2/SLIT2/SOCS5
negative regulation of response to stimulus	1613	86	3.88867e-16	8.58064e-14	FSTL3/SEMA4B/SEMA3C/PIK3IP1/VASN/ADM/ADORA1/NCOA7/PRICKLE1/SH3RF2/LPAR1/EDN1/EPHA2/EPHA4/MECOM/F2RL1/FAP/FBN1/FBN2/BEND6/FOXF1/DKK1/SH3BP4/GAS6/GBP1/GPR37/ANXA2/FOXA2/IGFBP4/IGFBP6/IL1B/IL4R/IL6/IRS1/AR/ITGA3/ITGB1/LFNG/SMAD3/MET/MUC1/NEDD4/SERPINE1/STMN3/PDGFRB/PLAU/PLAUR/IL20RB/PPARG/PID1/CAMK2N1/AXL/PRNP/CYP26B1/PMEPA1/TWSG1/PTGS2/RASA1/BCL2L1/BCL3/CCL2/CXCL12/SNAI2/SOX9/SPP1/TFPI/TGFB1I1/TGFB…
regulation of cell communication	3532	144	6.12235e-16	1.33269e-13	CD24/TSPAN5/CDH13/FSTL3/CITED2/NMU/MLLT11/PIK3IP1/VASN/COL1A1/LYPD6/LYPD6B/ADM/ADORA1/PRICKLE1/CCN2/SH3RF2/AKR1C2/LPAR1/EDN1/EPHA2/ENG/EPHA4/MECOM/F2R/F2RL1/F3/FBN1/FBN2/EFEMP1/BEND6/NTNG1/DKK1/FOXD1/FLNA/FN1/CLCF1/FPR1/LDOC1/SH3BP4/FZD2/RAB11FIP5/GAS6/GBP1/MYOF/ANKRD1/GPR37/CARD10/RHOD/FOXA1/FOXA2/ID1/IGFBP4/IGFBP6/CCN1/IL1B/IL6/IL6ST/IL11/IRF1/IRS1/AR/ITGA2/ITGA3/ITGA5/ITGB1/JUN/LFNG/LIFR/SMAD3…
cell-cell adhesion	813	57	6.28995e-16	1.35091e-13	CD24/CDH4/CDH13/FSTL3/CITED2/MYL9/MYL12A/CDC42EP1/COL13A1/DSG2/EFNB2/ALCAM/NTNG1/FOXF1/FLNA/GAS6/GCNT1/SRPX2/ANXA2/FOXA1/FOXA2/CCN1/IL1B/IL4R/IL6/IL6ST/IRF1/ITGA5/ITGB1/KRT18/MYH9/FXYD5/IL20RB/PODXL/PCDH18/TENM3/PRNP/TWSG1/PTPRF/RAC2/CCL2/SDC4/CXCL12/SNAI2/SOX9/TGFB2/TGFBR2/TLN1/VCL/WNT5A/CAV1/PDE5A/ADAM19/PDLIM1/MYADM/CD44/SOCS5
response to external stimulus	2410	109	8.2909e-16	1.75258e-13	CD24/CDH4/CDH13/CDKN1A/SEMA4B/SEMA3C/DPYSL4/TXNIP/FSTL1/CNN2/COL1A1/OCIAD2/ADM/ADORA1/CCDC80/LPAR1/EDN1/EFNB2/EPHA2/ENG/EPHA4/EXT1/ALCAM/F2R/F2RL1/F3/FAP/ALDH1A3/FOXF1/FOXD1/FPR1/OPN3/LDOC1/ABHD12/GAS6/GBP1/GFRA1/ANKRD1/ANXA2/CFH/FOXA2/CFI/CCN1/IL1B/IL4R/IL6/IL6ST/IRF1/ITGA2/JUN/JUND/ANOS1/SMAD3/MEIS2/MET/MGST1/TNFRSF11B/SERPINE1/PLAC8/PDGFRB/PLAU/PLAUR/IL20RB/PPARG/AXL/CYP26B1/B2M/PTGS2/PTPRF/RA…
signaling	6475	215	8.37774e-16	1.75258e-13	CD24/TSPAN5/CDH13/CDKN1A/FSTL3/CITED2/SEMA4B/SEMA3C/CEBPD/TXNIP/TSPAN9/NMU/MLLT11/CDC42EP1/FSTL1/RASSF1/PIK3IP1/VASN/BTBD11/CNN2/COL1A1/COL4A1/COL4A2/COL4A5/LYPD6/LYPD6B/ADM/ADORA1/PRICKLE1/CCN2/SH3RF2/AKR1C2/AFP/DSG2/LPAR1/EDN1/EFNB2/EPHA2/ENG/EPAS1/EPHA4/MECOM/EXT1/ALCAM/F2R/F2RL1/F3/FBN1/FBN2/EFEMP1/BEND6/ITGA11/RHOBTB3/NTNG1/FOXF1/DKK1/FOXD1/FLNA/FLNB/RFTN1/FN1/CLCF1/FPR1/OPN3/LDOC1/SH3BP4/FZ…
signal transduction	6031	204	8.90692e-16	1.83939e-13	CD24/TSPAN5/CDH13/CDKN1A/FSTL3/CITED2/SEMA4B/SEMA3C/CEBPD/TXNIP/TSPAN9/NMU/MLLT11/CDC42EP1/FSTL1/RASSF1/PIK3IP1/VASN/BTBD11/CNN2/COL1A1/COL4A1/COL4A2/COL4A5/LYPD6/LYPD6B/ADM/ADORA1/PRICKLE1/CCN2/SH3RF2/AKR1C2/AFP/LPAR1/EDN1/EFNB2/EPHA2/ENG/EPAS1/EPHA4/MECOM/EXT1/ALCAM/F2R/F2RL1/F3/FBN1/FBN2/EFEMP1/BEND6/ITGA11/RHOBTB3/FOXF1/DKK1/FOXD1/FLNA/FLNB/RFTN1/FN1/CLCF1/FPR1/OPN3/LDOC1/SH3BP4/FZD2/GAS6/GBP…
response to endogenous stimulus	1628	87	9.90021e-16	2.01864e-13	CDH13/CDKN1A/FSTL3/KLF2/CITED2/TXNIP/FSTL1/VASN/COL1A1/COL4A1/COL4A2/COL6A1/ADM/CCN2/AKR1C2/DSG2/EDN1/ENG/EPHA4/FBN1/FBN2/DKK1/FOXD1/LDOC1/SH3BP4/MXRA5/GCNT1/ANKRD1/ANXA2/FOXA1/ID1/IGFBP7/CCN1/IL1B/IL6/IRS1/AR/ITGA2/ITGA3/ITGB1/JUN/JUND/ANOS1/AGRN/SMAD3/MMP2/NEDD4/OXTR/PAPPA/PDGFRB/PELO/PPARG/PID1/PDGFC/PRNP/PMEPA1/FAM20C/TWSG1/PTGS2/PTPRK/BCL2L1/BDNF/CCL2/SDC1/CXCL12/SNAI2/SOX9/SPP1/NR2F1/NR2F2/…
morphogenesis of an epithelium	479	44	1.0208e-15	2.05537e-13	SEMA3C/COL4A1/COL5A1/ADM/PRICKLE1/CTSZ/RDH10/EDN1/EFNB2/EPHA2/ENG/EPHA4/ALDH1A3/FOXF1/DKK1/FOXD1/FLNA/FZD2/FOXA1/CCN1/AR/ITGA5/SMAD3/MET/PODXL/RASIP1/SDC4/SNAI2/SOX9/TBX3/TGFB1I1/TGFB2/TGFBR2/TGM2/VCL/VEGFA/VEGFC/WNT5A/CA9/IRX3/NRP1/PHLDB2/SLIT2/CD44
response to growth factor	724	53	1.54297e-15	3.06841e-13	FSTL3/CITED2/FSTL1/VASN/COL1A1/COL4A2/CCN2/EDN1/EPHA2/ENG/FBN1/FBN2/DKK1/FOXD1/MXRA5/GAS6/MYOF/ANKRD1/ID1/CCN1/IL1B/ITGA3/ITGA5/JUN/ANOS1/SMAD3/MEIS2/MT1G/NEDD4/PDGFRB/PELO/PMEPA1/FAM20C/TWSG1/PTPRK/BDNF/CCL2/SNAI2/SOX9/TGFB1I1/TGFB2/TGFBR2/THBS1/VEGFA/VEGFC/WNT5A/ZYX/CAV1/CAV2/RUNX2/NRP1/SLIT2/CD44
positive regulation of cell proliferation	955	61	1.84723e-15	3.62867e-13	CD24/CDH13/CDKN1A/ADM/CCN2/CTSZ/AKR1C2/EDN1/EFNB2/F2R/F3/FOXF1/FLNA/FN1/CLCF1/GAS6/ANXA2/ID1/CCN1/IL1B/IL6/IL6ST/IL11/IRS1/AR/ITGA2/ITGB1/JUN/LIFR/LTBP3/MEIS2/MMP2/PLAC8/PDGFRB/PID1/ACER3/PDGFC/PTGS2/PTHLH/RAC2/BCL2L1/CLEC11A/CXCL12/SOX9/TBX3/TGFB2/TGFBR2/TGM2/THBS1/VEGFA/VEGFC/WNT5A/SCG2/COL18A1/CAV2/RUNX2/AKR1C3/SERPINB7/TNFSF13/NRP1/OSMR
immune system process	3074	124	1.91517e-15	3.71296e-13	CD24/FSTL3/KLF2/CITED2/MYL9/SEMA3C/CKAP4/SLC27A2/GLIPR1/CNN2/COL1A1/ADORA1/CTSZ/EDN1/EFNB2/EPHA2/ELF4/EPAS1/MECOM/EVI2B/ALCAM/F2RL1/FBN1/FOXF1/FLNB/RFTN1/FN1/CLCF1/FPR1/HEBP2/GAS6/GBP1/GCNT1/ANPEP/ANXA2/CFH/HLA-A/HLA-B/HLA-H/CFI/IGF2R/IL1B/IL4R/IL6/IL6ST/IL11/IRF1/ITGA2/ITGA3/ITGA5/ITGB1/JUN/KLC1/LFNG/SMAD3/MEIS2/MGST1/MT1G/MUC1/MYH9/NEDD4/OLR1/PRDX1/SERPINE1/PLAC8/SERPINB6/PLAU/PLAUR/IL20RB/APBB…
cell communication	6522	215	1.93623e-15	3.71296e-13	CD24/TSPAN5/CDH13/CDKN1A/FSTL3/CITED2/SEMA4B/SEMA3C/CEBPD/TXNIP/TSPAN9/NMU/MLLT11/CDC42EP1/FSTL1/RASSF1/PIK3IP1/VASN/BTBD11/CNN2/COL1A1/COL4A1/COL4A2/COL4A5/LYPD6/LYPD6B/ADM/ADORA1/PRICKLE1/CCN2/SH3RF2/AKR1C2/AFP/DSG2/LPAR1/EDN1/EFNB2/EPHA2/ENG/EPAS1/EPHA4/MECOM/EXT1/ALCAM/F2R/F2RL1/F3/FBN1/FBN2/EFEMP1/BEND6/ITGA11/RHOBTB3/NTNG1/FOXF1/DKK1/FOXD1/FLNA/FLNB/RFTN1/FN1/CLCF1/FPR1/OPN3/LDOC1/SH3BP4/FZ…
embryo development	953	63	3.16396e-15	5.99588e-13	KLF2/CITED2/BASP1/SEMA3C/COL1A1/COL4A2/COL5A1/COL6A1/COL7A1/COL8A1/ADM/PRICKLE1/RDH10/EDN1/EPHA2/ENG/EPAS1/EXT1/ALDH1A3/FBN1/FBN2/EFEMP1/FOXF1/DKK1/FN1/FZD2/FOXA1/FOXA2/HOXC4/CCN1/AR/ITGA2/ITGA3/ITGA5/ITGB1/LFNG/SMAD3/MMP2/MYH9/PITX1/PDGFC/CYP26B1/TWSG1/RCN1/BCL2L1/SDC4/PRDM1/STRA6/SOX9/TBX3/NR2F2/TGFB1I1/TGFB2/TGFBR2/TPM1/VEGFA/VEGFC/WNT5A/IRX3/RUNX2/NRP1/PHLDB2/MYADM
response to cytokine	1114	68	7.55466e-15	1.41501e-12	CD24/CDKN1A/KLF2/CEBPD/CNN2/COL1A1/DPYSL3/EDN1/F2RL1/F3/FOXF1/FLNB/FN1/CLCF1/FPR1/GAS6/GBP1/ANKRD1/ANXA2/HLA-A/HLA-B/HLA-H/FOXA2/IL1B/IL4R/IL6/IL6ST/IL11/IRF1/IRS1/ITGB1/JUN/JUND/KRT18/LIFR/SMAD3/MMP2/MUC1/TNFRSF11B/OXTR/IL20RB/PPARG/PID1/AXL/B2M/PTGS2/PTPN14/BCL2L1/CCL2/SDC1/CXCL12/SOX9/TFPI/TLE4/VEGFA/VEGFC/WNT5A/ZYX/LAPTM5/PXDN/IFITM1/CAV1/TNFSF13/OSMR/SLIT2/CD44/SOCS5/CD70
negative regulation of signaling	1367	75	9.62068e-15	1.78126e-12	FSTL3/PIK3IP1/VASN/ADM/ADORA1/PRICKLE1/SH3RF2/LPAR1/EDN1/EPHA2/EPHA4/MECOM/F2RL1/FBN1/FBN2/BEND6/DKK1/SH3BP4/RAB11FIP5/GAS6/GBP1/IGFBP4/IGFBP6/IL1B/IL6/IL11/IRS1/AR/ITGA3/ITGB1/LFNG/SMAD3/MET/MUC1/NEDD4/SERPINE1/STMN3/PDGFRB/PLAUR/PPARG/PID1/PPP3CA/CAMK2N1/AXL/PRNP/CYP26B1/PMEPA1/TWSG1/PTGS2/RASA1/BCL2L1/BCL3/CXCL12/SNAI2/SOX9/TGFB1I1/TGFB2/TGFBR2/THBS1/TLE4/UCP2/WNT5A/PXDN/SCG2/WNT5B/CAV1/CAV2/R…
regulation of cellular process	10828	304	1.01219e-14	1.85278e-12	CD24/CDH4/TSPAN5/CDH13/CDKN1A/FSTL3/SPEG/KLF2/CITED2/MYL9/BASP1/SEMA4B/SEMA3C/CEBPD/TXNIP/TSPAN9/NMU/MLLT11/TMSB15A/CDC42EP1/FSTL1/RASSF1/AHNAK2/PIK3IP1/VASN/TWIST2/BTBD11/TDRD9/HSPB6/CNN2/COL1A1/COL4A1/COL4A2/COL4A5/COL5A1/COL7A1/LYPD6/LYPD6B/ADM/ADORA1/NCOA7/PRICKLE1/CCN2/CTSZ/SH3RF2/AKR1C2/GLIS3/DIO2/AFP/DPYSL3/DSG2/LPAR1/EDN1/EFNB2/EPHA2/ELF4/ENG/EPAS1/EPHA4/MECOM/EVI2B/EXT1/ALCAM/F2R/F2RL1/F…
cellular response to growth factor stimulus	694	50	1.84566e-14	3.34044e-12	FSTL3/CITED2/FSTL1/VASN/COL1A1/COL4A2/CCN2/EDN1/ENG/FBN1/FBN2/DKK1/FOXD1/GAS6/MYOF/ANKRD1/ID1/CCN1/IL1B/ITGA3/ITGA5/JUN/ANOS1/SMAD3/MT1G/NEDD4/PDGFRB/PELO/PMEPA1/FAM20C/TWSG1/PTPRK/BDNF/CCL2/SNAI2/SOX9/TGFB1I1/TGFB2/TGFBR2/THBS1/VEGFA/VEGFC/WNT5A/ZYX/CAV1/CAV2/RUNX2/NRP1/SLIT2/CD44
regulation of response to external stimulus	840	54	1.92038e-14	3.43705e-12	CDH13/SEMA4B/SEMA3C/ADORA1/LPAR1/EDN1/EFNB2/EPHA4/F2R/F2RL1/F3/FAP/FOXF1/GAS6/ANXA2/CFH/FOXA2/CFI/IL1B/IL6/IL6ST/ITGA2/SMAD3/MET/SERPINE1/PDGFRB/PLAU/PLAUR/IL20RB/PPARG/PTGS2/PTPRF/RAC2/CCL2/CXCL12/SNAI2/SPP1/TFPI/TGFBR2/TGM2/THBS1/C1R/C1S/VEGFA/VEGFC/WNT5A/ZYX/SCG2/CAV1/NRP1/PHLDB2/OSMR/SLIT2/SOCS5
cellular response to cytokine stimulus	1028	64	1.98202e-14	3.50839e-12	CD24/CDKN1A/KLF2/CEBPD/CNN2/COL1A1/DPYSL3/EDN1/F2RL1/F3/FOXF1/FLNB/FN1/CLCF1/FPR1/GAS6/GBP1/ANKRD1/ANXA2/HLA-A/HLA-B/HLA-H/IL1B/IL4R/IL6/IL6ST/IL11/IRF1/IRS1/ITGB1/KRT18/LIFR/SMAD3/MMP2/MUC1/TNFRSF11B/IL20RB/PPARG/PID1/AXL/B2M/PTGS2/PTPN14/BCL2L1/CCL2/SDC1/CXCL12/SOX9/TFPI/TLE4/VEGFA/VEGFC/WNT5A/ZYX/LAPTM5/PXDN/IFITM1/CAV1/TNFSF13/OSMR/SLIT2/CD44/SOCS5/CD70
response to oxygen levels	349	35	2.05693e-14	3.60141e-12	CD24/CDKN1A/CITED2/VASN/COL1A1/ADM/ADORA1/CCN2/LPAR1/EDN1/EPAS1/ANKRD1/ITGA2/KCNMA1/KCNMB1/SMAD3/MMP2/OXTR/ANGPTL4/PDGFRB/PLAU/PLOD2/PPARG/PTGS2/CXCL12/TGFB2/TGFBR2/THBS1/UCP2/VEGFA/VEGFC/CA9/CAV1/STC2/PDLIM1
negative regulation of cell communication	1363	74	2.5416e-14	4.40216e-12	FSTL3/PIK3IP1/VASN/ADM/ADORA1/PRICKLE1/SH3RF2/LPAR1/EDN1/EPHA2/EPHA4/MECOM/F2RL1/FBN1/FBN2/BEND6/DKK1/SH3BP4/RAB11FIP5/GAS6/GBP1/IGFBP4/IGFBP6/IL1B/IL6/IL11/IRS1/AR/ITGA3/ITGB1/LFNG/SMAD3/MET/MUC1/NEDD4/SERPINE1/STMN3/PDGFRB/PLAUR/PPARG/PID1/PPP3CA/CAMK2N1/AXL/PRNP/CYP26B1/PMEPA1/TWSG1/PTGS2/RASA1/BCL2L1/BCL3/CXCL12/SNAI2/SOX9/TGFB1I1/TGFB2/TGFBR2/THBS1/TLE4/UCP2/WNT5A/PXDN/SCG2/WNT5B/CAV1/CAV2/R…
cellular response to stimulus	7432	232	2.79752e-14	4.79388e-12	CD24/TSPAN5/CDH13/CDKN1A/FSTL3/KLF2/CITED2/SEMA4B/SEMA3C/CEBPD/TXNIP/TSPAN9/NMU/MLLT11/CDC42EP1/FSTL1/RASSF1/PIK3IP1/VASN/BTBD11/CNN2/COL1A1/COL4A1/COL4A2/COL4A5/COL6A1/LYPD6/LYPD6B/ADM/ADORA1/CMBL/NCOA7/PRICKLE1/CCN2/SH3RF2/AKR1C2/AFP/DPYSL3/LPAR1/EDN1/EFNB2/EPHA2/ENG/EPAS1/EPHA4/MECOM/EXT1/ALCAM/F2R/F2RL1/F3/FBN1/FBN2/EFEMP1/BEND6/ITGA11/RHOBTB3/FOXF1/DKK1/FOXD1/FLNA/FLNB/RFTN1/FN1/CLCF1/FPR1/O…
embryonic morphogenesis	577	46	2.9937e-14	5.07606e-12	COL4A2/COL5A1/COL6A1/COL7A1/COL8A1/ADM/PRICKLE1/RDH10/EDN1/EPHA2/ENG/EXT1/ALDH1A3/FBN1/FBN2/EFEMP1/FOXF1/DKK1/FN1/FZD2/FOXA2/HOXC4/CCN1/AR/ITGA2/ITGA3/ITGA5/ITGB1/SMAD3/MMP2/PITX1/CYP26B1/TWSG1/SDC4/STRA6/SOX9/TBX3/TGFB1I1/TGFB2/TGFBR2/VEGFC/WNT5A/IRX3/RUNX2/PHLDB2/MYADM
wound healing	543	44	3.09431e-14	5.192e-12	MYL9/PROCR/MYL12A/COL1A1/COL5A1/EDN1/F2R/F2RL1/F3/FAP/FLNA/FN1/GAS6/MYOF/ANXA2/FOXA2/CCN1/IL6/IRF1/ITGA2/ITGA5/SMAD3/MYH9/NINJ1/SERPINE1/PDGFRB/PLAU/PLAUR/AXL/SDC1/SDC4/TFPI/TGFB2/TGFBR2/THBS1/TLN1/TPM1/VCL/WNT5A/TFPI2/WNT5B/CAV1/PHLDB2/CD44
regulation of cell-substrate adhesion	209	27	9.25912e-14	1.5296e-11	EDIL3/CDH13/COL1A1/COL8A1/CCDC80/FOXF1/LIMCH1/FLNA/FN1/GBP1/RHOD/CCN1/ITGA3/ITGA5/SMAD3/NINJ1/SERPINE1/PLAU/RAC2/RASA1/SDC4/SPOCK1/THBS1/VEGFA/NRP1/PHLDB2/MYADM
cell activation	1407	74	9.30601e-14	1.5296e-11	CD24/MYL9/MYL12A/CKAP4/SLC27A2/GLIPR1/CNN2/COL1A1/CCN2/CTSZ/EDN1/EFNB2/ELF4/F2R/F2RL1/FOXF1/FLNA/CLCF1/FPR1/HEBP2/GAS6/ANPEP/ANXA2/HLA-H/IGF2R/IL1B/IL4R/IL6/IL6ST/IL11/IRF1/ITGB1/JUN/LFNG/SMAD3/MGST1/MT1G/MYH9/NEDD4/OLR1/PRDX1/PLAC8/PDGFRB/SERPINB6/PLAU/PLAUR/IL20RB/APBB1IP/PPP3CA/AXL/PRNP/CYP26B1/B2M/TWSG1/QSOX1/RAC2/BCL3/CCL2/SDC4/PRDM1/SNAP25/TGFBR2/THBS1/TLN1/VCL/WNT5A/CRISPLD2/CAV1/RUNX2/PDE…
response to stress	3908	145	1.00392e-13	1.63346e-11	CD24/CDKN1A/KLF2/CITED2/MYL9/PROCR/MYL12A/TXNIP/FSTL1/VASN/COL1A1/COL5A1/ADM/ADORA1/NCOA7/CCN2/SH3RF2/DPYSL3/EDN1/EPHA2/ELF4/EPAS1/EPHA4/MECOM/F2R/F2RL1/F3/FAP/FOXF1/DKK1/FLNA/FLNB/RFTN1/FN1/FPR1/MSRB3/GAS6/GBP1/MYOF/ANKRD1/GPR37/ANXA2/CFH/HLA-A/HLA-B/HLA-H/FOXA2/CFI/IGFBP4/IGFBP7/CCN1/IL1B/IL4R/IL6/IL6ST/IRF1/ITGA2/ITGA5/ITGB1/JUN/KCNMA1/KCNMB1/SMAD3/MET/MGST1/MMP2/MT1E/MT1G/MUC1/GADD45B/MYH9/NE…
epithelial cell differentiation	761	52	1.21576e-13	1.95834e-11	CD24/CDKN1A/KLF2/BASP1/TXNIP/COL4A1/KRT80/AKR1C2/DSG2/EPHA2/ENG/F2RL1/FOXF1/FLNA/FLNB/FZD2/ANXA2/FOXA1/ID1/IL1B/AR/ITGA2/JUN/KRT18/KRT81/KRT83/SMAD3/MET/SERPINE1/PELO/PODXL/PPARG/CYP26B1/FAM20C/ACTA2/SDC1/PRDM1/SOX9/TAGLN/TBX3/NR2F2/TGFB1I1/VEGFA/WNT5A/COL18A1/WNT5B/TAGLN2/CAV1/AKR1C3/NRP1/MYADM/MACROH2A1
regulation of cell death	1707	83	1.30161e-13	2.07588e-11	CDKN1A/CITED2/TXNIP/MLLT11/TWIST2/HSPB6/ADM/ADORA1/NCOA7/CCN2/CTSZ/SH3RF2/LPAR1/EDN1/EFNB2/EPHA2/EPHA4/MECOM/EVI2B/F2R/F3/FAP/ALDH1A3/DKK1/FLNA/CLCF1/HEBP2/GAS6/ANKRD1/GPR37/CARD10/FOXA1/ID1/IGF2R/CCN1/IL1B/IL6/IL6ST/AR/ITGA5/ITGB1/JUN/KCNMA1/KRT18/SMAD3/MET/MUC1/GADD45B/G0S2/SERPINE1/ANGPTL4/PLAC8/PDGFRB/PLAUR/PPARG/AXL/PRNP/MFF/PTGS2/RASA1/BCL2L1/BCL3/BDNF/CCL2/CXCL12/SNAI2/SOX9/TBX3/TGFB2/TGM2…
regulation of localization	2746	114	1.43197e-13	2.26139e-11	CDH13/CITED2/SEMA4B/SEMA3C/NMU/TMSB15A/TWIST2/COL1A1/ADORA1/SH3RF2/DPYSL3/DSG2/LPAR1/EDN1/EFNB2/EPHA2/ENG/F2R/F2RL1/F3/FHL1/ABLIM3/FOXF1/DKK1/LIMCH1/FLNA/FN1/MMD/RAB11FIP5/GAS6/GBP1/ANKRD1/SRPX2/CAVIN1/CARD10/RHOD/ANXA2/FOXA2/CCN1/IL1B/IL4R/IL6/IL11/IRS1/AR/ITGA2/ITGA3/ITGA5/ITGB1/JUN/KCNMA1/KCNMB1/SMAD3/MAP1B/MET/NEDD4/OXTR/SERPINE1/PRKAG2/PDGFRB/PLAU/FXYD5/PODXL/PPARG/PID1/PPP3CA/SRGN/PKIA/AXL/…
regulation of phosphorylation	1536	79	1.69796e-13	2.65541e-11	CD24/CDKN1A/PIK3IP1/ADORA1/CCN2/SH3RF2/LPAR1/EDN1/EPHA2/ENG/EPHA4/MECOM/F2R/F2RL1/DKK1/LIMCH1/FN1/CLCF1/MMD/FPR1/GAS6/GBP1/SRPX2/GPR37/CARD10/ANXA2/FOXA2/ID1/IGFBP4/CCN1/IL1B/IL6/IL6ST/IL11/IRS1/AR/ITGA5/JUN/MET/GADD45B/PRDX1/PRKAG2/PDGFRB/PLAUR/PID1/CAMK2N1/PKIA/AXL/GPRC5C/PDGFC/PRNP/PMEPA1/TWSG1/PTGS2/RAC2/RRAS/BDNF/CCL2/SDC4/SOX9/NR2F2/TGFB2/TGFBR2/THBS1/VEGFA/VEGFC/WNT5A/CAV1/CAV2/PDE5A/NRP1/…
positive regulation of metabolic process	3558	138	1.8015e-13	2.79025e-11	CD24/CDH13/CDKN1A/FSTL3/KLF2/CITED2/CEBPD/MLLT11/COL1A1/ADORA1/NCOA7/PRICKLE1/CCN2/SH3RF2/GLIS3/DIO2/LPAR1/EDN1/EPHA2/ELF4/ENG/EPAS1/EPHA4/MECOM/F2R/F2RL1/F3/ABLIM3/FOXF1/DKK1/FOXD1/LIMCH1/FN1/CLCF1/MMD/FPR1/SH3BP4/FZD2/PARM1/GAS6/ANKRD1/GPR37/CARD10/H1-0/H1-2/ANXA2/FOXA1/FOXA2/HOXC4/ID1/IGFBP4/CCN1/IL1B/IL4R/IL6/IL6ST/IL11/IRF1/IRS1/AR/ITGA2/ITGA3/ITGA5/JUN/JUND/AGRN/SMAD3/MEIS2/MET/MUC1/GADD45B…
collagen metabolic process	106	19	2.15692e-13	3.30893e-11	COL1A1/COL5A1/COL13A1/CCN2/ENG/F2R/FAP/ID1/IL6/ITGA2/ITGB1/MMP2/PDGFRB/PLOD2/PPARG/P3H2/LARP6/SERPINB7/TRAM2
positive regulation of response to stimulus	2373	101	2.53803e-13	3.85685e-11	CD24/TSPAN5/CDH13/CITED2/MLLT11/COL1A1/ADORA1/CCN2/SH3RF2/AKR1C2/LPAR1/EDN1/EPHA2/ENG/EPHA4/F2R/F2RL1/F3/DKK1/FOXD1/FLNA/RFTN1/CLCF1/FPR1/FZD2/GAS6/GBP1/ANKRD1/GPR37/CARD10/CFH/HLA-A/HLA-B/HLA-H/FOXA1/CFI/IGFBP4/CCN1/IL1B/IL4R/IL6/IL6ST/IL11/IRF1/IRS1/AR/ITGA2/ITGA5/ITGB1/JUN/LFNG/SMAD3/MET/MUC1/GADD45B/NEDD4/G0S2/SERPINE1/PDGFRB/PLAUR/PELO/PPP3CA/AXL/PDGFC/PRNP/B2M/MFF/TWSG1/PTGS2/RAC2/BCL2L1/BD…
ossification	380	35	2.99123e-13	4.50305e-11	FSTL3/TWIST2/COL1A1/COL6A1/COL13A1/VCAN/CCN2/EPHA2/EXT1/FBN2/ITGA11/DKK1/ID1/CCN1/IL6/IL6ST/JUND/SMAD3/MMP2/MN1/SRGN/FAM20C/TWSG1/PTGS2/PTHLH/CLEC11A/SNAI2/SOX9/SPP1/TGFB2/TUFT1/WNT5A/IFITM1/RUNX2/PDLIM7
response to oxygen-containing compound	1577	80	3.72303e-13	5.51724e-11	CDKN1A/KLF2/TXNIP/COL1A1/COL4A1/COL6A1/COL6A2/ADM/CCN2/AKR1C2/DSG2/LPAR1/EDN1/EPHA4/F2R/FBN1/DKK1/LDOC1/SH3BP4/RAB11FIP5/GAS6/GCNT1/ANKRD1/GPR37/FOXA1/FOXA2/ID1/IGF2R/IGFBP7/IL1B/IL6/IRS1/AR/ITGA2/JUN/JUND/AGRN/KCNMA1/KCNMB1/MET/MGST1/MMP2/OXTR/PRDX1/SERPINE1/PDGFRB/PPARG/PID1/PPP3CA/AXL/PDGFC/PRNP/CYP26B1/PTGS2/PTPRK/BCL2L1/CCL2/SDC1/CXCL12/SNAI2/SOX9/SPP1/NR2F2/TFPI/TGFB2/TGFBR2/THBS1/TPM1/UCP2…
negative regulation of signal transduction	1259	68	3.73342e-13	5.51724e-11	FSTL3/PIK3IP1/VASN/ADM/PRICKLE1/SH3RF2/LPAR1/EPHA2/EPHA4/MECOM/F2RL1/FBN1/FBN2/BEND6/DKK1/SH3BP4/GAS6/GBP1/IGFBP4/IGFBP6/IL1B/IL6/IRS1/AR/ITGA3/ITGB1/LFNG/SMAD3/MET/MUC1/NEDD4/SERPINE1/STMN3/PDGFRB/PLAUR/PPARG/PID1/CAMK2N1/AXL/PRNP/CYP26B1/PMEPA1/TWSG1/PTGS2/RASA1/BCL2L1/BCL3/CXCL12/SNAI2/SOX9/TGFB1I1/TGFB2/TGFBR2/THBS1/TLE4/WNT5A/PXDN/SCG2/WNT5B/CAV1/CAV2/RUNX2/NRP1/GPRC5A/MYADM/SLIT2/CD44/SOCS5
regulation of programmed cell death	1586	78	4.18261e-13	6.12486e-11	CDKN1A/CITED2/TXNIP/MLLT11/TWIST2/HSPB6/ADM/ADORA1/CCN2/CTSZ/SH3RF2/LPAR1/EDN1/EPHA2/EPHA4/MECOM/EVI2B/F2R/F3/FAP/ALDH1A3/DKK1/FLNA/CLCF1/GAS6/ANKRD1/CARD10/FOXA1/ID1/IGF2R/CCN1/IL1B/IL6/IL6ST/AR/ITGA5/ITGB1/JUN/KCNMA1/KRT18/SMAD3/MET/MUC1/GADD45B/G0S2/SERPINE1/ANGPTL4/PLAC8/PDGFRB/PLAUR/PPARG/AXL/PRNP/MFF/PTGS2/RASA1/BCL2L1/BCL3/BDNF/CCL2/CXCL12/SNAI2/SOX9/TBX3/TGFB2/TGM2/THBS1/UCP2/VEGFA/WNT5A/…
positive regulation of macromolecule metabolic process	3299	130	4.87366e-13	7.07252e-11	CD24/CDH13/CDKN1A/FSTL3/KLF2/CITED2/CEBPD/MLLT11/COL1A1/ADORA1/NCOA7/PRICKLE1/CCN2/SH3RF2/GLIS3/LPAR1/EDN1/EPHA2/ELF4/ENG/EPAS1/EPHA4/MECOM/F2R/F2RL1/F3/ABLIM3/FOXF1/DKK1/FOXD1/LIMCH1/FN1/CLCF1/MMD/FPR1/FZD2/PARM1/GAS6/ANKRD1/GPR37/CARD10/H1-0/H1-2/ANXA2/FOXA1/FOXA2/HOXC4/ID1/IGFBP4/CCN1/IL1B/IL6/IL6ST/IL11/IRF1/IRS1/AR/ITGA2/ITGA3/ITGA5/JUN/JUND/AGRN/SMAD3/MEIS2/MET/MUC1/GADD45B/MYH9/NDP/NEDD4/N…
regulation of cellular response to growth factor stimulus	282	29	5.2989e-13	7.62095e-11	FSTL3/CITED2/VASN/ENG/FBN1/FBN2/DKK1/FOXD1/MYOF/CCN1/IL1B/ITGA3/ITGA5/SMAD3/NEDD4/PELO/PMEPA1/FAM20C/TWSG1/TGFB1I1/TGFBR2/THBS1/VEGFA/VEGFC/WNT5A/CAV1/CAV2/RUNX2/SLIT2
response to abiotic stimulus	1141	65	5.69389e-13	8.11656e-11	CD24/CDKN1A/CITED2/TXNIP/NMU/VASN/CNN2/COL1A1/ADM/ADORA1/CCN2/LPAR1/EDN1/ENG/EPAS1/OPN3/RAB11FIP5/ABHD12/MYOF/ANKRD1/IGFBP7/IL1B/IRF1/ITGA2/ITGB1/JUN/JUND/KCNMA1/KCNMB1/SMAD3/MEIS2/MMP2/NEDD4/OXTR/ANGPTL4/PLAC8/PDGFRB/SERPINB6/PLAU/PLOD2/PPARG/PTGS2/PTPRK/BCL2L1/BCL3/CXCL12/PIEZO2/STRA6/NABP1/SNAI2/SOX9/TGFB1I1/TGFB2/TGFBR2/THBS1/UCP2/VEGFA/VEGFC/CA9/COL18A1/GPR68/CAV1/STC2/PDLIM1/PITPNM1
tissue migration	355	30	6.94502e-13	9.78071e-11	CDH13/EDN1/EFNB2/EPHA2/FAP/FOXF1/SRPX2/CARD10/ID1/ITGA2/ITGA3/ITGB1/JUN/MET/MYH9/PPARG/PTGS2/ACTA2/SOX9/NR2F2/TGFB2/TGFBR2/THBS1/ACTG2/VEGFA/VEGFC/WNT5A/SCG2/NRP1/SLIT2
regulation of protein phosphorylation	1427	74	6.98275e-13	9.78071e-11	CD24/CDKN1A/ADORA1/CCN2/SH3RF2/LPAR1/EDN1/EPHA2/ENG/EPHA4/MECOM/F2R/F2RL1/DKK1/LIMCH1/FN1/CLCF1/MMD/FPR1/GAS6/GBP1/GPR37/CARD10/ANXA2/ID1/IGFBP4/CCN1/IL1B/IL6/IL6ST/IL11/AR/ITGA5/JUN/MET/GADD45B/PRDX1/PRKAG2/PDGFRB/PLAUR/PID1/CAMK2N1/PKIA/AXL/GPRC5C/PDGFC/PRNP/PMEPA1/TWSG1/PTGS2/RAC2/RRAS/BDNF/CCL2/SDC4/SOX9/NR2F2/TGFB2/TGFBR2/THBS1/VEGFA/VEGFC/WNT5A/CAV1/CAV2/PDE5A/NRP1/GPRC5A/MYADM/SLIT2/MACROH…
negative regulation of cell proliferation	756	48	7.12588e-13	9.89514e-11	CDH13/CDKN1A/SPEG/ADM/ADORA1/EFNB2/F2R/FAP/LDOC1/SH3BP4/IGFBP6/IGFBP7/IL1B/IL6/IRF1/AR/JUN/SMAD3/IL20RB/PPARG/P3H2/CAMK2N1/PRNP/TWSG1/PTGS2/PTHLH/PTPN14/PTPRK/RARRES1/PLAAT4/CCL2/SDC4/SNAI2/SOX9/NR2F2/TGFB1I1/TGFB2/TGFBR2/THBS1/TPM1/WNT5A/SCG2/COL18A1/H2AC6/IFITM1/CAV1/CAV2/PDE5A
regulation of apoptotic process	1572	77	7.20922e-13	9.92531e-11	CDKN1A/CITED2/TXNIP/MLLT11/TWIST2/HSPB6/ADM/ADORA1/CCN2/CTSZ/SH3RF2/LPAR1/EDN1/EPHA2/EPHA4/EVI2B/F2R/F3/FAP/ALDH1A3/DKK1/FLNA/CLCF1/GAS6/ANKRD1/CARD10/FOXA1/ID1/IGF2R/CCN1/IL1B/IL6/IL6ST/AR/ITGA5/ITGB1/JUN/KCNMA1/KRT18/SMAD3/MET/MUC1/GADD45B/G0S2/SERPINE1/ANGPTL4/PLAC8/PDGFRB/PLAUR/PPARG/AXL/PRNP/MFF/PTGS2/RASA1/BCL2L1/BCL3/BDNF/CCL2/CXCL12/SNAI2/SOX9/TBX3/TGFB2/TGM2/THBS1/UCP2/VEGFA/WNT5A/SCG2/C…
positive regulation of chemotaxis	130	21	7.40854e-13	1.01133e-10	CDH13/LPAR1/EDN1/F2RL1/F3/GAS6/IL6/ITGA2/SMAD3/MET/SERPINE1/PDGFRB/RAC2/CXCL12/THBS1/VEGFA/VEGFC/WNT5A/SCG2/NRP1/SLIT2
connective tissue development	263	29	7.90575e-13	1.07013e-10	COL1A1/COL5A1/COL6A1/COL6A2/COL7A1/CCN2/EDN1/EFEMP1/FOXD1/ANXA2/FOXA1/HOXC4/CCN1/SMAD3/PDGFRB/PITX1/CYTL1/PTHLH/ACTA2/SNAI2/SOX9/TGFBI/TGFBR2/THBS3/WNT5A/WNT5B/RUNX2/SERPINB7/CD44
negative regulation of cell differentiation	725	48	8.395e-13	1.12689e-10	FSTL3/SEMA4B/SEMA3C/VASN/TWIST2/COL5A1/PRICKLE1/CTSZ/DPYSL3/LPAR1/EFNB2/EPHA4/FBN1/EFEMP1/DKK1/GBP1/FOXA1/FOXA2/ID1/IL1B/IL4R/IL6/IRF1/ITGB1/SMAD3/MEIS2/PPARG/PPP3CA/B2M/TWSG1/PTHLH/BDNF/SNAI2/SOX9/SPOCK1/SPP1/TBX3/NR2F1/TGFB1I1/TGFB2/WNT5A/IRX3/GPR68/H4C8/CAV1/NRP1/SLIT2/SOCS5
cellular component morphogenesis	1079	63	1.30286e-12	1.73441e-10	CDH4/KLF2/SEMA4B/SEMA3C/DPYSL4/CDC42EP1/COL6A1/COL6A2/COL7A1/LPAR1/EDN1/EFNB2/EPHA2/EPHA4/EXT1/ALCAM/RHOBTB3/NTNG1/DKK1/FOXD1/FLNA/FLNB/FN1/GBP1/GFRA1/ANKRD1/RHOD/ID1/AR/ITGB1/ANOS1/MAP1B/MET/MYH9/NEDD4/NPTX1/PDGFRB/PID1/PPP3CA/AXL/MFF/RAC2/RASA1/BCL2L1/BDNF/CCL2/CXCL12/RAPH1/SPP1/TGFB2/TPM1/VCL/VEGFA/WNT5A/COL18A1/CNTNAP1/ACTN1/NRP1/PHLDB2/MYADM/PDLIM7/SLIT2/CD44
response to lipid	908	56	1.33825e-12	1.76692e-10	CDKN1A/TXNIP/COL1A1/ADM/CCN2/AKR1C2/DSG2/LPAR1/EDN1/ENG/F2R/DKK1/LDOC1/ANKRD1/FOXA1/IGF2R/IGFBP7/IL1B/IL6/AR/ITGA2/JUN/JUND/KCNMB1/MGST1/NEDD4/OXTR/SERPINE1/PAPPA/PDGFRB/PPARG/PID1/AXL/CYP26B1/PMEPA1/PTGS2/CCL2/SDC1/SNAI2/SOX9/SPP1/NR2F1/NR2F2/TFPI/TGFB1I1/TGFB2/TGFBR2/THBS1/UCP2/WNT5A/CA9/WNT5B/CAV1/STC2/AKR1C3/SLIT2
morphogenesis of a branching structure	196	25	1.60153e-12	2.09735e-10	SEMA3C/COL4A1/COL13A1/ADM/CTSZ/RDH10/EDN1/EPHA2/ENG/FOXF1/FOXD1/FOXA1/AR/MET/RASIP1/PRDM1/SNAI2/SOX9/TBX3/TGFBR2/TGM2/VEGFA/WNT5A/NRP1/SLIT2
cytokine-mediated signaling pathway	728	49	1.71187e-12	2.22378e-10	CD24/CDKN1A/CEBPD/CNN2/EDN1/F2RL1/F3/FN1/CLCF1/FPR1/GAS6/GBP1/ANXA2/HLA-A/HLA-B/HLA-H/IL1B/IL4R/IL6/IL6ST/IL11/IRF1/IRS1/ITGB1/KRT18/LIFR/MMP2/MUC1/TNFRSF11B/IL20RB/PPARG/AXL/B2M/PTGS2/BCL2L1/CCL2/SDC1/CXCL12/VEGFA/WNT5A/PXDN/IFITM1/CAV1/TNFSF13/OSMR/SLIT2/CD44/SOCS5/CD70
regulation of phosphorus metabolic process	1738	83	1.83394e-12	2.36329e-10	CD24/CDKN1A/PIK3IP1/ADORA1/CCN2/SH3RF2/LPAR1/EDN1/EPHA2/ENG/EPHA4/MECOM/F2R/F2RL1/DKK1/LIMCH1/FN1/CLCF1/MMD/FPR1/GAS6/GBP1/SRPX2/GPR37/CARD10/ANXA2/FOXA2/ID1/IGFBP4/CCN1/IL1B/IL6/IL6ST/IL11/IRS1/AR/ITGA2/ITGA5/JUN/SMAD3/MET/GADD45B/PRDX1/PRKAG2/PDGFRB/PLAUR/PID1/CAMK2N1/PKIA/AXL/GPRC5C/PDGFC/PRNP/PMEPA1/FAM20C/TWSG1/PTGS2/RAC2/RRAS/BDNF/CCL2/SDC4/SH2D4A/SOX9/NR2F2/TGFB2/TGFBR2/THBS1/VEGFA/VEGFC/W…
skeletal system development	506	40	2.11995e-12	2.71016e-10	COL1A1/COL6A1/COL6A2/COL7A1/COL13A1/CCN2/RDH10/EDN1/EPHA2/ENG/EXT1/FBN1/FBN2/EFEMP1/ANXA2/HOXC4/IGFBP4/CCN1/SMAD3/MMP2/TNFRSF11B/PRDX1/PITX1/CYTL1/PDGFC/CYP26B1/FAM20C/PTHLH/SNAI2/SOX9/TBX3/TGFB2/TGFBI/TGFBR2/THBS3/WNT5A/WNT5B/GPR68/RUNX2/CD44
leukocyte activation	1257	66	2.19838e-12	2.7883e-10	CD24/CKAP4/SLC27A2/GLIPR1/CNN2/CTSZ/EDN1/EFNB2/ELF4/F2RL1/FOXF1/CLCF1/FPR1/HEBP2/GAS6/ANPEP/ANXA2/HLA-H/IGF2R/IL1B/IL4R/IL6/IL6ST/IL11/IRF1/ITGB1/JUN/LFNG/SMAD3/MGST1/MT1G/MYH9/NEDD4/OLR1/PRDX1/PLAC8/SERPINB6/PLAU/PLAUR/IL20RB/APBB1IP/PPP3CA/AXL/PRNP/CYP26B1/B2M/TWSG1/QSOX1/RAC2/BCL3/CCL2/SDC4/PRDM1/SNAP25/TGFBR2/THBS1/VCL/WNT5A/CRISPLD2/CAV1/RUNX2/PDE5A/TNFSF13/CD44/SOCS5/MVP
regulation of molecular function	3187	125	2.28201e-12	2.87176e-10	CD24/CDKN1A/TXNIP/PIK3IP1/COL7A1/LYPD6/LYPD6B/ADM/ADORA1/CCN2/CTSZ/SH3RF2/LPAR1/EDN1/EPHA2/EPHA4/F2R/F2RL1/F3/FBN1/EFEMP1/FHL1/DKK1/FLNA/FN1/CLCF1/MMD/FPR1/LDOC1/SH3BP4/ALOX5AP/FZD2/PARM1/GAS6/CARD10/H1-0/ANXA2/FOXA1/FOXA2/ID1/CCN1/IL1B/IL6/IL11/IRS1/AR/ITGA2/ITGB1/JUN/ANOS1/AGRN/LFNG/SMAD3/MET/GADD45B/NDP/NEDD4/NPTX1/TNFRSF11B/SERPINE1/STMN3/ANGPTL4/CRIM1/PRKAG2/MAGEC2/PDGFRB/SERPINB6/PLAU/PLAUR…
cell-matrix adhesion	222	26	2.52231e-12	3.14957e-10	CDH13/COL13A1/CCN2/ITGA11/LIMCH1/FN1/RHOD/ITGA2/ITGA3/ITGB1/SMAD3/NINJ1/SERPINE1/PLAU/PTPRK/RASA1/SDC4/THBS1/THBS3/VCL/VEGFA/ZYX/ACTN1/NRP1/PHLDB2/CD44
regulation of chemotaxis	210	25	2.543e-12	3.15097e-10	CDH13/SEMA4B/SEMA3C/LPAR1/EDN1/EFNB2/F2RL1/F3/GAS6/IL6/ITGA2/SMAD3/MET/SERPINE1/PDGFRB/RAC2/CCL2/CXCL12/THBS1/VEGFA/VEGFC/WNT5A/SCG2/NRP1/SLIT2
cellular response to endogenous stimulus	1373	71	3.32511e-12	4.08861e-10	FSTL3/KLF2/CITED2/FSTL1/VASN/COL1A1/COL4A1/COL4A2/COL6A1/CCN2/AKR1C2/EDN1/ENG/EPHA4/FBN1/FBN2/DKK1/FOXD1/LDOC1/SH3BP4/ANKRD1/FOXA1/ID1/IGFBP7/CCN1/IL1B/IRS1/AR/ITGA2/ITGA3/JUN/JUND/ANOS1/AGRN/SMAD3/MMP2/NEDD4/OXTR/PDGFRB/PELO/PPARG/PID1/PDGFC/PRNP/PMEPA1/FAM20C/TWSG1/PTGS2/PTPRK/BCL2L1/BDNF/CCL2/SNAI2/SOX9/SPP1/NR2F1/NR2F2/TFPI/TGFB1I1/TGFB2/TGFBR2/THBS1/UCP2/WNT5A/ZYX/CAV1/CAV2/RUNX2/AKR1C3/SLIT…
cell death	2232	96	3.45275e-12	4.2134e-10	CD24/CDKN1A/CITED2/DPYSL4/TXNIP/MLLT11/TWIST2/HSPB6/ADM/ADORA1/NCOA7/KRT80/CCN2/CTSZ/SH3RF2/DSG2/LPAR1/EDN1/EFNB2/EPHA2/EPHA4/MECOM/EVI2B/F2R/F3/FAP/ALDH1A3/DKK1/FLNA/CLCF1/HEBP2/GAS6/ANKRD1/GPR37/CARD10/H1-0/FOXA1/ID1/IGF2R/CCN1/IL1B/IL6/IL6ST/IRF1/AR/ITGA5/ITGB1/JUN/KCNMA1/KRT18/KRT81/KRT83/SMAD3/MET/MUC1/GADD45B/TNFRSF11B/G0S2/SERPINE1/ANGPTL4/PLAC8/PDGFRB/PLAUR/PPARG/SRGN/AXL/PRNP/CYP26B1/MFF…
regulation of phosphate metabolic process	1736	82	4.52876e-12	5.4849e-10	CD24/CDKN1A/PIK3IP1/ADORA1/CCN2/SH3RF2/LPAR1/EDN1/EPHA2/ENG/EPHA4/MECOM/F2R/F2RL1/DKK1/LIMCH1/FN1/CLCF1/MMD/FPR1/GAS6/GBP1/SRPX2/GPR37/CARD10/ANXA2/FOXA2/ID1/IGFBP4/CCN1/IL1B/IL6/IL6ST/IL11/IRS1/AR/ITGA2/ITGA5/JUN/SMAD3/MET/GADD45B/PRDX1/PRKAG2/PDGFRB/PLAUR/PID1/CAMK2N1/PKIA/AXL/GPRC5C/PDGFC/PRNP/PMEPA1/TWSG1/PTGS2/RAC2/RRAS/BDNF/CCL2/SDC4/SH2D4A/SOX9/NR2F2/TGFB2/TGFBR2/THBS1/VEGFA/VEGFC/WNT5A/CA…
regulation of biological quality	3891	143	4.6403e-12	5.57806e-10	CD24/CDH4/CDKN1A/KLF2/MYL9/SEMA4B/SEMA3C/PROCR/MYL12A/NMU/MLLT11/TMSB15A/CDC42EP1/CPT1C/COL1A1/ADM/ADORA1/CCN2/CTSZ/RDH10/AKR1C2/DIO2/AFP/DPYD/DSG2/LPAR1/EDN1/EFNB2/EPAS1/EPHA4/F2R/F2RL1/F3/FAP/ALDH1A3/FBN1/FBN2/FHL1/RHOBTB3/DKK1/FOXD1/FLNA/FLNB/FN1/FPR1/HEBP2/PRND/RAB11FIP5/GAS6/NAAA/SRPX2/RHOD/ANXA2/FOXA1/FOXA2/ID1/IL1B/IL4R/IL6/IL11/IRF1/IRS1/AR/ITGA2/JUN/AGRN/KCNMA1/KCNMB1/SMAD3/MAP1B/MET/MT1…
negative regulation of cell death	1041	58	6.8455e-12	8.16795e-10	CDKN1A/CITED2/TWIST2/HSPB6/ADORA1/NCOA7/CCN2/SH3RF2/EDN1/EPHA2/EPHA4/MECOM/EVI2B/F2R/DKK1/FLNA/CLCF1/GAS6/GPR37/ID1/CCN1/IL1B/IL6/IL6ST/AR/ITGA5/ITGB1/JUN/KRT18/SMAD3/MET/MUC1/SERPINE1/ANGPTL4/PLAC8/PDGFRB/PLAUR/AXL/PRNP/PTGS2/RASA1/BCL2L1/BCL3/BDNF/CCL2/CXCL12/SNAI2/SOX9/TBX3/THBS1/UCP2/VEGFA/WNT5A/SCG2/CAV1/NRP1/CCN4/CD44
response to decreased oxygen levels	325	30	1.28749e-11	1.52492e-09	CD24/CITED2/VASN/ADM/ADORA1/CCN2/EDN1/EPAS1/ANKRD1/ITGA2/KCNMA1/KCNMB1/SMAD3/MMP2/OXTR/ANGPTL4/PLAU/PLOD2/PTGS2/CXCL12/TGFB2/TGFBR2/THBS1/UCP2/VEGFA/VEGFC/CA9/CAV1/STC2/PDLIM1
morphogenesis of a branching epithelium	182	23	1.51145e-11	1.77598e-09	SEMA3C/COL4A1/ADM/CTSZ/RDH10/EDN1/EPHA2/ENG/FOXF1/FOXD1/FOXA1/AR/MET/RASIP1/SNAI2/SOX9/TBX3/TGFBR2/TGM2/VEGFA/WNT5A/NRP1/SLIT2
cellular component organization	6334	200	1.52151e-11	1.77598e-09	CD24/CDH4/CDH13/CDKN1A/KLF2/SEMA4B/SEMA3C/DPYSL4/MLLT11/SLC27A2/TMSB15A/CDC42EP1/RASSF1/TDRD9/CNN2/COL1A1/COL4A1/COL4A2/COL4A5/COL5A1/COL6A1/COL6A2/COL7A1/COL8A1/COL13A1/ADM/VCAN/SPACA6/CCN2/CCDC80/CTSZ/DPYSL3/DSG2/LPAR1/EDN1/EFNB2/EPHA2/ENG/EPAS1/EPHA4/MECOM/EXT1/ALCAM/F2R/F2RL1/FAP/ALDH1A3/FBN1/FBN2/FHL1/ITGA11/RHOBTB3/NTNG1/ABLIM3/FOXF1/DKK1/FOXD1/LIMCH1/FLNA/FLNB/FLNC/RFTN1/FN1/HEBP2/PRND/SH3…
response to transforming growth factor beta	249	26	1.60118e-11	1.85553e-09	CITED2/VASN/COL1A1/COL4A2/EDN1/ENG/FBN1/FBN2/MXRA5/ANKRD1/ID1/ITGA3/JUN/SMAD3/PMEPA1/TWSG1/PTPRK/SOX9/TGFB1I1/TGFB2/TGFBR2/THBS1/WNT5A/ZYX/CAV1/CAV2
positive regulation of protein phosphorylation	1008	57	1.72143e-11	1.98063e-09	CD24/CDKN1A/ADORA1/CCN2/SH3RF2/LPAR1/EDN1/EPHA2/ENG/EPHA4/F2R/F2RL1/DKK1/LIMCH1/CLCF1/MMD/FPR1/GAS6/GPR37/CARD10/ANXA2/IGFBP4/CCN1/IL1B/IL6/IL6ST/IL11/AR/ITGA5/JUN/MET/GADD45B/PRKAG2/PDGFRB/PLAUR/AXL/GPRC5C/PDGFC/PRNP/TWSG1/PTGS2/BDNF/CCL2/SDC4/SOX9/TGFB2/TGFBR2/THBS1/VEGFA/VEGFC/WNT5A/CAV1/CAV2/PDE5A/NRP1/GPRC5A/CD44
positive regulation of phosphorus metabolic process	1124	61	1.83277e-11	2.07903e-09	CD24/CDKN1A/ADORA1/CCN2/SH3RF2/LPAR1/EDN1/EPHA2/ENG/EPHA4/F2R/F2RL1/DKK1/LIMCH1/CLCF1/MMD/FPR1/GAS6/GPR37/CARD10/ANXA2/IGFBP4/CCN1/IL1B/IL6/IL6ST/IL11/IRS1/AR/ITGA2/ITGA5/JUN/SMAD3/MET/GADD45B/PRKAG2/PDGFRB/PLAUR/PID1/AXL/GPRC5C/PDGFC/PRNP/TWSG1/PTGS2/BDNF/CCL2/SDC4/SOX9/TGFB2/TGFBR2/THBS1/VEGFA/VEGFC/WNT5A/CAV1/CAV2/PDE5A/NRP1/GPRC5A/CD44
positive regulation of phosphate metabolic process	1124	61	1.83277e-11	2.07903e-09	CD24/CDKN1A/ADORA1/CCN2/SH3RF2/LPAR1/EDN1/EPHA2/ENG/EPHA4/F2R/F2RL1/DKK1/LIMCH1/CLCF1/MMD/FPR1/GAS6/GPR37/CARD10/ANXA2/IGFBP4/CCN1/IL1B/IL6/IL6ST/IL11/IRS1/AR/ITGA2/ITGA5/JUN/SMAD3/MET/GADD45B/PRKAG2/PDGFRB/PLAUR/PID1/AXL/GPRC5C/PDGFC/PRNP/TWSG1/PTGS2/BDNF/CCL2/SDC4/SOX9/TGFB2/TGFBR2/THBS1/VEGFA/VEGFC/WNT5A/CAV1/CAV2/PDE5A/NRP1/GPRC5A/CD44
reproductive structure development	428	35	1.88007e-11	2.11777e-09	FSTL3/CITED2/BASP1/ADM/RDH10/AFP/EPAS1/RHOBTB3/FLNA/LDOC1/FOXA1/CCN1/AR/LFNG/MGST1/NDP/PDGFRB/PPARG/AXL/PTGS2/BCL2L1/SDC1/PRDM1/STRA6/SOX9/SPP1/TBX3/NR2F2/TGFB2/VEGFA/WNT5A/STC2/AKR1C3/ADAM19/SLIT2
generation of neurons	1459	73	2.12577e-11	2.37791e-09	CDH4/SEMA4B/SEMA3C/DPYSL4/ADM/CTSZ/DPYSL3/LPAR1/EFNB2/EPHA2/EPHA4/EXT1/ALCAM/BEND6/NTNG1/DKK1/FOXD1/FLNA/FN1/CLCF1/MMD/FZD2/GAS6/GFRA1/ANKRD1/FOXA1/FOXA2/ID1/IL1B/IL6/IL6ST/ITGA3/ITGB1/JUN/ANOS1/AGRN/MAP1B/NEDD4/NPTX1/STMN3/PPARG/PPP3CA/TENM3/AXL/B2M/PTPRF/PTPRK/RAC2/BDNF/SDC4/CXCL12/PRDM1/RAPH1/SMARCA1/SNAP25/SOX9/SPOCK1/SPP1/NR2F1/NR2F2/TGFB2/VCL/VEGFA/VEGFC/WNT5A/IRX3/WNT5B/CNTNAP1/RUNX2/NRP1/…
reproductive system development	431	35	2.14936e-11	2.38772e-09	FSTL3/CITED2/BASP1/ADM/RDH10/AFP/EPAS1/RHOBTB3/FLNA/LDOC1/FOXA1/CCN1/AR/LFNG/MGST1/NDP/PDGFRB/PPARG/AXL/PTGS2/BCL2L1/SDC1/PRDM1/STRA6/SOX9/SPP1/TBX3/NR2F2/TGFB2/VEGFA/WNT5A/STC2/AKR1C3/ADAM19/SLIT2
programmed cell death	2099	90	2.19563e-11	2.42241e-09	CD24/CDKN1A/CITED2/TXNIP/MLLT11/TWIST2/HSPB6/ADM/ADORA1/KRT80/CCN2/CTSZ/SH3RF2/DSG2/LPAR1/EDN1/EPHA2/EPHA4/MECOM/EVI2B/F2R/F3/FAP/ALDH1A3/DKK1/FLNA/CLCF1/GAS6/ANKRD1/CARD10/H1-0/FOXA1/ID1/IGF2R/CCN1/IL1B/IL6/IL6ST/IRF1/AR/ITGA5/ITGB1/JUN/KCNMA1/KRT18/KRT81/KRT83/SMAD3/MET/MUC1/GADD45B/TNFRSF11B/G0S2/SERPINE1/ANGPTL4/PLAC8/PDGFRB/PLAUR/PPARG/SRGN/AXL/PRNP/CYP26B1/MFF/PTGS2/RASA1/BCL2L1/BCL3/BDNF/C…
negative regulation of programmed cell death	957	54	2.27564e-11	2.49361e-09	CDKN1A/CITED2/TWIST2/HSPB6/ADORA1/SH3RF2/EDN1/EPHA2/EPHA4/MECOM/EVI2B/F2R/DKK1/FLNA/CLCF1/GAS6/ID1/CCN1/IL1B/IL6/IL6ST/AR/ITGA5/ITGB1/JUN/KRT18/SMAD3/MET/MUC1/SERPINE1/ANGPTL4/PLAC8/PDGFRB/PLAUR/AXL/PRNP/PTGS2/RASA1/BCL2L1/BCL3/BDNF/CCL2/CXCL12/SNAI2/SOX9/TBX3/THBS1/UCP2/VEGFA/WNT5A/SCG2/CAV1/NRP1/CD44
mesenchyme development	269	27	2.42155e-11	2.63557e-09	CITED2/BASP1/SEMA4B/SEMA3C/VASN/COL1A1/RDH10/EDN1/ENG/FOXF1/FOXD1/FOXA1/FOXA2/IL1B/SMAD3/NEDD4/PDGFRB/ACTA2/SNAI2/SOX9/TGFB1I1/TGFB2/TGFBR2/ACTG2/WNT5A/NRP1/PHLDB2
transmembrane receptor protein tyrosine kinase signaling pathway	694	45	2.67677e-11	2.89379e-09	CDH13/TXNIP/COL1A1/COL4A1/COL4A2/COL4A5/ADORA1/CCN2/EFNB2/EPHA2/EPHA4/F3/EFEMP1/MYOF/GFRA1/IGF2R/IGFBP4/IL1B/IRS1/AR/ITGA5/ANOS1/MET/MMP2/NEDD4/CRIM1/PDGFRB/PLAUR/PID1/AXL/PDGFC/FAM20C/RASA1/BDNF/SOX9/THBS1/VEGFA/VEGFC/WNT5A/CAV2/RUNX2/NRP1/GPRC5A/SOCS5/MVP
positive regulation of nitrogen compound metabolic process	3140	121	2.75023e-11	2.95338e-09	CD24/CDH13/CDKN1A/FSTL3/KLF2/CITED2/CEBPD/MLLT11/COL1A1/ADORA1/NCOA7/PRICKLE1/CCN2/SH3RF2/GLIS3/LPAR1/EDN1/EPHA2/ELF4/ENG/EPAS1/EPHA4/MECOM/F2R/F2RL1/F3/ABLIM3/FOXF1/DKK1/FOXD1/LIMCH1/FN1/CLCF1/MMD/FPR1/FZD2/PARM1/GAS6/ANKRD1/GPR37/CARD10/H1-0/H1-2/ANXA2/FOXA1/FOXA2/HOXC4/IGFBP4/CCN1/IL1B/IL6/IL6ST/IL11/IRF1/AR/ITGA2/ITGA5/JUN/JUND/AGRN/SMAD3/MEIS2/MET/MUC1/GADD45B/MYH9/NDP/NEDD4/NFIX/SERPINE1/PL…
regulation of signaling receptor activity	559	40	2.99291e-11	3.19271e-09	LYPD6/LYPD6B/ADM/ADORA1/CCN2/EDN1/FBN1/EFEMP1/DKK1/CLCF1/LDOC1/GAS6/IL1B/IL6/IL11/ITGB1/NDP/NPTX1/TNFRSF11B/SERPINE1/PLAU/PDGFC/PTHLH/BDNF/CLEC11A/CCL2/CXCL12/SPP1/TGFB2/VEGFA/VEGFC/WNT5A/SCG2/NETO2/STC2/TNFSF13/NRP1/GPRC5A/SOCS5/CD70
positive regulation of phosphorylation	1053	58	3.43326e-11	3.63836e-09	CD24/CDKN1A/ADORA1/CCN2/SH3RF2/LPAR1/EDN1/EPHA2/ENG/EPHA4/F2R/F2RL1/DKK1/LIMCH1/CLCF1/MMD/FPR1/GAS6/GPR37/CARD10/ANXA2/IGFBP4/CCN1/IL1B/IL6/IL6ST/IL11/IRS1/AR/ITGA5/JUN/MET/GADD45B/PRKAG2/PDGFRB/PLAUR/AXL/GPRC5C/PDGFC/PRNP/TWSG1/PTGS2/BDNF/CCL2/SDC4/SOX9/TGFB2/TGFBR2/THBS1/VEGFA/VEGFC/WNT5A/CAV1/CAV2/PDE5A/NRP1/GPRC5A/CD44
urogenital system development	322	30	3.6413e-11	3.8336e-09	CD24/FSTL3/BASP1/COL4A1/RDH10/EFNB2/EPHA4/FBN1/FOXF1/FOXD1/GCNT1/FOXA1/AR/ITGA3/SMAD3/PDGFRB/PODXL/CYP26B1/ACTA2/SDC1/SDC4/STRA6/SOX9/TGFB2/VEGFA/WNT5A/IRX3/SERPINB7/NRP1/SLIT2
regulation of cellular component organization	2457	102	3.71782e-11	3.88874e-09	CDH4/CDH13/CDKN1A/SEMA4B/SEMA3C/MLLT11/TMSB15A/CDC42EP1/RASSF1/COL5A1/CCN2/CTSZ/DPYSL3/LPAR1/EDN1/EFNB2/EPHA2/EPHA4/F2RL1/FAP/FHL1/RHOBTB3/ABLIM3/DKK1/LIMCH1/FLNA/FN1/SH3BP4/GAS6/GBP1/ANKRD1/SRPX2/RHOD/H1-0/H1-2/ANXA2/ID1/IGFBP4/IGFBP6/IGFBP7/CCN1/IL1B/IL4R/AR/ITGA2/ITGA3/JUN/AGRN/SMAD3/MAP1B/MET/MUC1/MYH9/NEDD4/OXTR/SERPINE1/STMN3/CRIM1/LIMA1/PDGFRB/PLAUR/PODXL/PPARG/PID1/PPP3CA/TENM3/AXL/PRNP/B…
negative regulation of apoptotic process	943	53	3.94763e-11	4.10248e-09	CDKN1A/CITED2/TWIST2/HSPB6/ADORA1/SH3RF2/EDN1/EPHA2/EPHA4/EVI2B/F2R/DKK1/FLNA/CLCF1/GAS6/ID1/CCN1/IL1B/IL6/IL6ST/AR/ITGA5/ITGB1/JUN/KRT18/SMAD3/MET/MUC1/SERPINE1/ANGPTL4/PLAC8/PDGFRB/PLAUR/AXL/PRNP/PTGS2/RASA1/BCL2L1/BCL3/BDNF/CCL2/CXCL12/SNAI2/SOX9/TBX3/THBS1/UCP2/VEGFA/WNT5A/SCG2/CAV1/NRP1/CD44
chemotaxis	619	42	4.56592e-11	4.7146e-09	CDH4/CDH13/SEMA4B/SEMA3C/DPYSL4/LPAR1/EDN1/EFNB2/EPHA2/EPHA4/EXT1/ALCAM/F2RL1/F3/FOXD1/FPR1/GAS6/GFRA1/CCN1/IL1B/IL6/ITGA2/ANOS1/SMAD3/MET/SERPINE1/PDGFRB/PLAU/PLAUR/RAC2/BDNF/CCL2/CXCL12/TGFB2/THBS1/VEGFA/VEGFC/WNT5A/SCG2/NRP1/PDLIM7/SLIT2
gastrulation	181	22	4.6336e-11	4.75401e-09	COL4A2/COL5A1/COL6A1/COL7A1/COL8A1/EPHA2/EXT1/FOXF1/DKK1/FN1/FOXA2/ITGA2/ITGA3/ITGA5/ITGB1/SMAD3/MMP2/TWSG1/TGFBR2/WNT5A/PHLDB2/MYADM
protein phosphorylation	1910	85	4.73374e-11	4.82602e-09	CD24/CDKN1A/SPEG/ALPK2/ADORA1/CCN2/SH3RF2/LPAR1/EDN1/EFNB2/EPHA2/ENG/EPHA4/MECOM/F2R/F2RL1/EFEMP1/DKK1/LIMCH1/FN1/CLCF1/MMD/FPR1/GAS6/GBP1/GFRA1/GPR37/CARD10/ANXA2/ID1/IGFBP4/CCN1/IL1B/IL6/IL6ST/IL11/IRS1/AR/ITGA5/JUN/MET/GADD45B/OXTR/PRDX1/PRKAG2/PDGFRB/PLAUR/PID1/CAMK2N1/PKIA/AXL/GPRC5C/PDGFC/PRNP/PMEPA1/FAM20C/TWSG1/PTGS2/RAC2/RASA1/RRAS/BDNF/CCL2/SDC4/SOX9/NR2F2/TGFB2/TGFBR2/THBS1/VEGFA/VEGFC…
cellular response to transforming growth factor beta stimulus	242	25	4.79393e-11	4.85664e-09	CITED2/VASN/COL1A1/COL4A2/EDN1/ENG/FBN1/FBN2/ANKRD1/ID1/ITGA3/JUN/SMAD3/PMEPA1/TWSG1/PTPRK/SOX9/TGFB1I1/TGFB2/TGFBR2/THBS1/WNT5A/ZYX/CAV1/CAV2
apoptotic process	1966	85	4.86752e-11	4.90037e-09	CD24/CDKN1A/CITED2/TXNIP/MLLT11/TWIST2/HSPB6/ADM/ADORA1/CCN2/CTSZ/SH3RF2/LPAR1/EDN1/EPHA2/EPHA4/MECOM/EVI2B/F2R/F3/FAP/ALDH1A3/DKK1/FLNA/CLCF1/GAS6/ANKRD1/CARD10/H1-0/FOXA1/ID1/IGF2R/CCN1/IL1B/IL6/IL6ST/IRF1/AR/ITGA5/ITGB1/JUN/KCNMA1/KRT18/SMAD3/MET/MUC1/GADD45B/TNFRSF11B/G0S2/SERPINE1/ANGPTL4/PLAC8/PDGFRB/PLAUR/PPARG/SRGN/AXL/PRNP/MFF/PTGS2/RASA1/BCL2L1/BCL3/BDNF/CCL2/CXCL12/SNAI2/SOX9/TBX3/TGFB…
taxis	621	42	5.07339e-11	5.07591e-09	CDH4/CDH13/SEMA4B/SEMA3C/DPYSL4/LPAR1/EDN1/EFNB2/EPHA2/EPHA4/EXT1/ALCAM/F2RL1/F3/FOXD1/FPR1/GAS6/GFRA1/CCN1/IL1B/IL6/ITGA2/ANOS1/SMAD3/MET/SERPINE1/PDGFRB/PLAU/PLAUR/RAC2/BDNF/CCL2/CXCL12/TGFB2/THBS1/VEGFA/VEGFC/WNT5A/SCG2/NRP1/PDLIM7/SLIT2
renal system development	286	28	5.12293e-11	5.09383e-09	CD24/FSTL3/BASP1/COL4A1/RDH10/EFNB2/EPHA4/FBN1/FOXF1/FOXD1/GCNT1/ITGA3/SMAD3/PDGFRB/PODXL/CYP26B1/ACTA2/SDC1/SDC4/STRA6/SOX9/TGFB2/VEGFA/WNT5A/IRX3/SERPINB7/NRP1/SLIT2
positive regulation of signaling	1775	81	5.16732e-11	5.10645e-09	CD24/TSPAN5/CDH13/CITED2/NMU/MLLT11/COL1A1/ADORA1/CCN2/SH3RF2/AKR1C2/LPAR1/EDN1/EPHA2/ENG/EPHA4/F2R/F2RL1/F3/DKK1/FOXD1/FLNA/CLCF1/FPR1/FZD2/GAS6/ANKRD1/GPR37/CARD10/ANXA2/FOXA1/IGFBP4/CCN1/IL1B/IL6/IL6ST/IL11/IRS1/AR/ITGA2/ITGA5/ITGB1/JUN/LFNG/SMAD3/MET/GADD45B/NEDD4/OXTR/G0S2/PDGFRB/PLAUR/PELO/PPP3CA/AXL/PDGFC/PRNP/MFF/TWSG1/PTGS2/BCL2L1/BDNF/CCL2/SNAP25/SOX9/SPP1/TBL1X/TGFB1I1/TGFB2/TGM2/THBS1…
heart development	564	39	5.20146e-11	5.10885e-09	CITED2/BASP1/SEMA3C/ADAMTS6/COL5A1/ADM/PRICKLE1/DSG2/EDN1/EFNB2/ENG/FBN1/FOXF1/DKK1/FZD2/ANKRD1/ANXA2/ID1/CCN1/ITGA3/ITGB1/JUN/SMAD3/NEDD4/OXTR/PDGFRB/PPARG/PRDM1/STRA6/SNAI2/SOX9/TBX3/TGFB2/TGFBR2/TPM1/VEGFA/WNT5A/NRP1/SLIT2
epithelial cell migration	346	27	5.86787e-11	5.72846e-09	CDH13/EDN1/EFNB2/EPHA2/FAP/SRPX2/CARD10/ID1/ITGA2/ITGA3/ITGB1/JUN/MET/MYH9/PPARG/PTGS2/SOX9/NR2F2/TGFB2/TGFBR2/THBS1/VEGFA/VEGFC/WNT5A/SCG2/NRP1/SLIT2
neurogenesis	1555	75	6.39432e-11	6.2048e-09	CDH4/SEMA4B/SEMA3C/DPYSL4/ADM/CTSZ/DPYSL3/LPAR1/EFNB2/EPHA2/EPHA4/EXT1/ALCAM/BEND6/NTNG1/DKK1/FOXD1/FLNA/FN1/CLCF1/MMD/FZD2/GAS6/GFRA1/ANKRD1/FOXA1/FOXA2/ID1/IL1B/IL6/IL6ST/ITGA3/ITGB1/JUN/ANOS1/AGRN/MAP1B/NEDD4/NPTX1/STMN3/PPARG/PPP3CA/TENM3/AXL/B2M/PRDM8/PTPRF/PTPRK/RAC2/BDNF/CCL2/SDC4/CXCL12/PRDM1/RAPH1/SMARCA1/SNAP25/SOX9/SPOCK1/SPP1/NR2F1/NR2F2/TGFB2/VCL/VEGFA/VEGFC/WNT5A/IRX3/WNT5B/CNTNAP1/…
cell morphogenesis	980	56	6.62062e-11	6.38593e-09	CDH4/KLF2/SEMA4B/SEMA3C/DPYSL4/CDC42EP1/COL6A1/COL6A2/COL7A1/LPAR1/EFNB2/EPHA2/EPHA4/EXT1/ALCAM/RHOBTB3/NTNG1/DKK1/FOXD1/FLNA/FLNB/FN1/GBP1/GFRA1/RHOD/ID1/AR/ITGB1/ANOS1/MAP1B/MET/MYH9/NEDD4/NPTX1/PPP3CA/AXL/RAC2/RASA1/BDNF/CCL2/CXCL12/RAPH1/SPP1/TGFB2/TPM1/VCL/VEGFA/WNT5A/COL18A1/CNTNAP1/ACTN1/NRP1/MYADM/PDLIM7/SLIT2/CD44
positive regulation of cellular metabolic process	3260	123	6.88985e-11	6.60605e-09	CD24/CDH13/CDKN1A/FSTL3/KLF2/CITED2/CEBPD/MLLT11/COL1A1/ADORA1/NCOA7/PRICKLE1/CCN2/SH3RF2/GLIS3/LPAR1/EDN1/EPHA2/ELF4/ENG/EPAS1/EPHA4/MECOM/F2R/F2RL1/F3/ABLIM3/FOXF1/DKK1/FOXD1/LIMCH1/FN1/CLCF1/MMD/FPR1/SH3BP4/FZD2/PARM1/GAS6/ANKRD1/GPR37/CARD10/H1-0/H1-2/ANXA2/FOXA1/FOXA2/HOXC4/IGFBP4/CCN1/IL1B/IL6/IL6ST/IL11/IRF1/IRS1/AR/ITGA2/ITGA5/JUN/JUND/AGRN/SMAD3/MEIS2/MET/MUC1/GADD45B/MYH9/NDP/NFIX/SERPI…
epithelium migration	349	27	6.96793e-11	6.64139e-09	CDH13/EDN1/EFNB2/EPHA2/FAP/SRPX2/CARD10/ID1/ITGA2/ITGA3/ITGB1/JUN/MET/MYH9/PPARG/PTGS2/SOX9/NR2F2/TGFB2/TGFBR2/THBS1/VEGFA/VEGFC/WNT5A/SCG2/NRP1/SLIT2
epithelial tube morphogenesis	313	29	7.02249e-11	6.65401e-09	COL4A1/ADM/PRICKLE1/CTSZ/RDH10/EDN1/EFNB2/EPHA2/ENG/EPHA4/FOXF1/FOXD1/FZD2/FOXA1/AR/SMAD3/MET/PODXL/RASIP1/SDC4/SOX9/TBX3/TGFB2/TGFBR2/VEGFA/WNT5A/IRX3/NRP1/SLIT2
localization	6555	201	7.74993e-11	7.30034e-09	CD24/TSPAN5/CDH13/CITED2/SEMA4B/SEMA3C/TXNIP/NMU/CKAP4/SLC27A2/GLIPR1/TMSB15A/SLC2A6/TWIST2/ANTXR2/CPT1C/CNN2/COL1A1/COL5A1/COL7A1/ADM/ADORA1/PRICKLE1/CCN2/CTSZ/SH3RF2/DPYSL3/DSG2/LPAR1/EDN1/EFNB2/EPHA2/ENG/EPHA4/F2R/F2RL1/F3/FAP/FBN1/FBN2/FHL1/ITGA11/RHOBTB3/ABLIM3/FOXF1/DKK1/FOXD1/LIMCH1/FLNA/FLNB/RFTN1/FN1/MMD/FPR1/HEBP2/SH3BP4/RAB11FIP5/GAS6/GBP1/GCNT1/ANKRD1/DENND2A/NAAA/SRPX2/AMPH/CD163L1/C…
collagen biosynthetic process	52	12	7.79941e-11	7.30424e-09	COL1A1/COL5A1/CCN2/ENG/F2R/IL6/ITGA2/PDGFRB/PPARG/LARP6/SERPINB7/TRAM2
secretion by cell	1478	72	7.94459e-11	7.39719e-09	NMU/CKAP4/SLC27A2/GLIPR1/CNN2/ADM/ADORA1/CCN2/CTSZ/EDN1/ENG/F2R/F2RL1/FOXF1/FOXD1/FLNA/FN1/FPR1/HEBP2/RAB11FIP5/GAS6/GBP1/ANKRD1/NAAA/ANPEP/ANXA2/HLA-H/FOXA2/IGF2R/IL1B/IL4R/IL6/IL11/IRS1/MGST1/OLR1/OXTR/SERPINE1/PLAC8/SERPINB6/PLAU/PLAUR/PPP3CA/SRGN/AXL/B2M/QSOX1/RAB27B/RAC2/SDC1/SDC4/CXCL12/SLC6A9/SNAP25/SPP1/TBX3/TGFB2/THBS1/TLN1/TUBA4A/UCP2/VCL/VEGFA/VEGFC/WNT5A/SCG2/GPR68/CRISPLD2/TAGLN2/ACT…
growth	985	55	7.99294e-11	7.39944e-09	CDH4/CDKN1A/KLF2/BASP1/SEMA4B/SEMA3C/COL6A1/COL6A2/COL7A1/ADM/CCN2/RDH10/EDN1/ALCAM/FHL1/RFTN1/FN1/SH3BP4/GAS6/ANXA2/IGFBP4/IGFBP6/IGFBP7/CCN1/AR/ITGB1/AGRN/SMAD3/MAP1B/MT1E/MT1G/NINJ1/CRIM1/PLAC8/PDGFRB/PPARG/BCL2L1/BDNF/CXCL12/STRA6/RAPH1/SOX9/SPOCK1/SPP1/TGFB2/TGFBR2/THBS3/VCL/VEGFA/WNT5A/STC2/NRP1/CCN4/SLIT2/SOCS5
positive regulation of cell communication	1768	80	1.04579e-10	9.62606e-09	CD24/TSPAN5/CDH13/CITED2/NMU/MLLT11/COL1A1/ADORA1/CCN2/SH3RF2/AKR1C2/LPAR1/EDN1/EPHA2/ENG/EPHA4/F2R/F2RL1/F3/DKK1/FOXD1/FLNA/CLCF1/FPR1/FZD2/GAS6/ANKRD1/GPR37/CARD10/FOXA1/IGFBP4/CCN1/IL1B/IL6/IL6ST/IL11/IRS1/AR/ITGA2/ITGA5/ITGB1/JUN/LFNG/SMAD3/MET/GADD45B/NEDD4/OXTR/G0S2/PDGFRB/PLAUR/PELO/PPP3CA/AXL/PDGFC/PRNP/MFF/TWSG1/PTGS2/BCL2L1/BDNF/CCL2/SNAP25/SOX9/SPP1/TBL1X/TGFB1I1/TGFB2/TGM2/THBS1/VEGFA…
cellular component organization or biogenesis	6506	201	1.18248e-10	1.08224e-08	CD24/CDH4/CDH13/CDKN1A/KLF2/SEMA4B/SEMA3C/DPYSL4/MLLT11/SLC27A2/TMSB15A/CDC42EP1/RASSF1/TDRD9/CNN2/COL1A1/COL4A1/COL4A2/COL4A5/COL5A1/COL6A1/COL6A2/COL7A1/COL8A1/COL13A1/ADM/VCAN/SPACA6/CCN2/CCDC80/CTSZ/DPYSL3/DSG2/LPAR1/EDN1/EFNB2/EPHA2/ENG/EPAS1/EPHA4/MECOM/EXT1/ALCAM/F2R/F2RL1/FAP/ALDH1A3/FBN1/FBN2/FHL1/ITGA11/RHOBTB3/NTNG1/ABLIM3/FOXF1/DKK1/FOXD1/LIMCH1/FLNA/FLNB/FLNC/RFTN1/FN1/HEBP2/PRND/SH3…
cartilage development	206	23	1.31877e-10	1.20015e-08	COL1A1/COL6A1/COL6A2/COL7A1/CCN2/EDN1/EFEMP1/ANXA2/HOXC4/CCN1/SMAD3/PITX1/CYTL1/PTHLH/SNAI2/SOX9/TGFBI/TGFBR2/THBS3/WNT5A/WNT5B/RUNX2/CD44
response to hypoxia	314	28	1.35226e-10	1.22372e-08	CD24/CITED2/VASN/ADM/ADORA1/EDN1/EPAS1/ANKRD1/ITGA2/KCNMA1/KCNMB1/SMAD3/MMP2/ANGPTL4/PLAU/PLOD2/PTGS2/CXCL12/TGFB2/TGFBR2/THBS1/UCP2/VEGFA/VEGFC/CA9/CAV1/STC2/PDLIM1
positive regulation of cell death	689	43	1.47397e-10	1.32641e-08	CDKN1A/TXNIP/MLLT11/ADM/ADORA1/CCN2/CTSZ/LPAR1/EFNB2/F2R/F3/FAP/ALDH1A3/DKK1/HEBP2/ANKRD1/FOXA1/IGF2R/CCN1/IL6/ITGB1/JUN/KCNMA1/SMAD3/GADD45B/G0S2/PDGFRB/PLAUR/PPARG/PRNP/MFF/PTGS2/BCL2L1/CCL2/TGFB2/TGM2/THBS1/UCP2/WNT5A/COL18A1/CAV1/AKR1C3/SLIT2
nervous system development	2296	96	1.64746e-10	1.47429e-08	CDH4/BASP1/SEMA4B/SEMA3C/DPYSL4/COL4A1/ADM/ADORA1/PRICKLE1/VCAN/CTSZ/DPYSL3/LPAR1/EFNB2/EPHA2/ENG/EPHA4/EXT1/ALCAM/ALDH1A3/BEND6/NTNG1/DKK1/FOXD1/FLNA/FN1/CLCF1/MMD/FZD2/GAS6/GFRA1/ANKRD1/SRPX2/FOXA1/FOXA2/ID1/IL1B/IL6/IL6ST/ITGA3/ITGB1/JUN/ANOS1/AGRN/MAP1B/NDP/NEDD4/NINJ1/NPTX1/OXTR/STMN3/CRIM1/PITX1/PCDH18/PPARG/PPP3CA/TENM3/AXL/PDGFC/B2M/PRDM8/TWSG1/PTPRF/PTPRK/RAC2/BDNF/CCL2/SDC4/CXCL12/PRDM1…
transmembrane receptor protein serine/threonine kinase signaling pathway	340	29	1.75396e-10	1.56092e-08	FSTL3/CITED2/FSTL1/VASN/BTBD11/AFP/ENG/FBN1/FBN2/DKK1/FOXD1/ID1/CCN1/ITGA3/JUN/SMAD3/PELO/PMEPA1/TWSG1/PTPRK/TGFB1I1/TGFB2/TGFBR2/THBS1/WNT5A/ZYX/CAV1/CAV2/RUNX2
cell junction organization	287	27	2.21725e-10	1.96239e-08	CDH4/CDH13/DSG2/EPHA2/F2R/F2RL1/LIMCH1/FLNA/FLNC/FN1/RHOD/ITGA2/ITGA5/SMAD3/PTPRK/SDC4/SNAI2/TGFB2/THBS1/TLN1/VCL/VEGFA/CNTNAP1/CAV1/ACTN1/NRP1/PHLDB2
regulation of vasculature development	421	28	2.51036e-10	2.20967e-08	KLF2/HSPB6/COL4A2/ADM/EFNB2/EPHA2/ENG/F3/SRPX2/CARD10/ID1/IL1B/IL6/ITGA5/ITGB1/SERPINE1/ANGPTL4/PPARG/PTGS2/RRAS/TGFB2/TGFBR2/THBS1/VEGFA/VEGFC/WNT5A/SERPINB7/NRP1
secretion	1614	75	2.65943e-10	2.32816e-08	NMU/CKAP4/SLC27A2/GLIPR1/CNN2/ADM/ADORA1/CCN2/CTSZ/EDN1/ENG/F2R/F2RL1/FOXF1/FOXD1/FLNA/FN1/FPR1/HEBP2/RAB11FIP5/GAS6/GBP1/ANKRD1/NAAA/ANPEP/ANXA2/HLA-H/FOXA2/IGF2R/IL1B/IL4R/IL6/IL11/IRS1/MGST1/OLR1/OXTR/SERPINE1/PLAC8/SERPINB6/PLAU/PLAUR/PPP3CA/SRGN/AXL/B2M/QSOX1/RAB27B/RAC2/SDC1/SDC4/CXCL12/SLC6A9/SNAP25/SPP1/TBX3/TGFB2/THBS1/TLN1/TUBA4A/UCP2/VCL/VEGFA/VEGFC/WNT5A/CA9/SCG2/GPR68/CRISPLD2/TAGLN2…
formation of primary germ layer	118	17	4.04758e-10	3.52424e-08	COL4A2/COL5A1/COL6A1/COL7A1/COL8A1/EPHA2/FOXF1/DKK1/FN1/ITGA2/ITGA3/ITGA5/ITGB1/SMAD3/MMP2/TWSG1/WNT5A
regulation of collagen metabolic process	48	11	4.15926e-10	3.60201e-08	CCN2/ENG/F2R/FAP/IL6/ITGA2/ITGB1/PDGFRB/PPARG/LARP6/SERPINB7
positive regulation of protein modification process	1220	61	4.76689e-10	4.10615e-08	CD24/CDKN1A/ADORA1/PRICKLE1/CCN2/SH3RF2/LPAR1/EDN1/EPHA2/ENG/EPHA4/F2R/F2RL1/DKK1/LIMCH1/CLCF1/MMD/FPR1/GAS6/GPR37/CARD10/ANXA2/IGFBP4/CCN1/IL1B/IL6/IL6ST/IL11/AR/ITGA5/JUN/MET/MUC1/GADD45B/PRKAG2/MAGEC2/PDGFRB/PLAUR/AXL/GPRC5C/PDGFC/PRNP/TWSG1/PTGS2/BDNF/CCL2/SDC4/SNAI2/SOX9/TGFB2/TGFBR2/THBS1/VEGFA/VEGFC/WNT5A/CAV1/CAV2/PDE5A/NRP1/GPRC5A/CD44
regulation of angiogenesis	381	26	6.32892e-10	5.42268e-08	KLF2/HSPB6/COL4A2/ADM/EPHA2/ENG/F3/SRPX2/CARD10/ID1/IL1B/IL6/ITGA5/ITGB1/SERPINE1/ANGPTL4/PPARG/PTGS2/RRAS/TGFB2/TGFBR2/THBS1/VEGFA/VEGFC/WNT5A/NRP1
muscle structure development	654	40	7.34941e-10	6.25213e-08	SPEG/BASP1/ADM/PRICKLE1/EDN1/EFNB2/ENG/EPAS1/FHL1/ITGA11/FOXF1/DKK1/FLNB/FLNC/FZD2/MYOF/ANKRD1/IL4R/ITGB1/SMAD3/MYH9/PDGFRB/PITX1/PPP3CA/CYP26B1/BDNF/SDC1/STRA6/SOX9/TAGLN/TBX3/NR2F2/TGFB2/TGFBR2/TPM1/VEGFA/WNT5A/CAV1/CAV2/DNER
regulation of protein modification process	1821	79	7.37462e-10	6.25213e-08	CD24/CDKN1A/ADORA1/NCOA7/PRICKLE1/CCN2/SH3RF2/LPAR1/EDN1/EPHA2/ENG/EPHA4/MECOM/F2R/F2RL1/DKK1/LIMCH1/FN1/CLCF1/MMD/FPR1/GAS6/GBP1/GPR37/CARD10/ANXA2/ID1/IGFBP4/CCN1/IL1B/IL6/IL6ST/IL11/AR/ITGA5/JUN/MET/MUC1/GADD45B/PRDX1/PRKAG2/MAGEC2/PDGFRB/PLAUR/PID1/CAMK2N1/PKIA/AXL/GPRC5C/PDGFC/PRNP/PMEPA1/TWSG1/PTGS2/RAC2/RRAS/BDNF/CCL2/SDC4/SNAI2/SOX9/NR2F2/TGFB2/TGFBR2/THBS1/VEGFA/VEGFC/WNT5A/CAV1/CAV2/PDE…
branching morphogenesis of an epithelial tube	150	19	8.37647e-10	7.02751e-08	COL4A1/CTSZ/RDH10/EDN1/EPHA2/ENG/FOXF1/FOXD1/FOXA1/AR/MET/RASIP1/SOX9/TBX3/TGFBR2/VEGFA/WNT5A/NRP1/SLIT2
regulation of response to wounding	160	19	8.37647e-10	7.02751e-08	EDN1/EPHA4/F2R/F2RL1/F3/FAP/ANXA2/FOXA2/SMAD3/SERPINE1/PLAU/PLAUR/PTPRF/SPP1/TFPI/TGFBR2/THBS1/CAV1/PHLDB2
response to acid chemical	332	28	1.15406e-09	9.63194e-08	KLF2/COL1A1/COL4A1/COL6A1/CCN2/AKR1C2/EDN1/DKK1/SH3BP4/IGF2R/IGFBP7/ITGA2/KCNMB1/MMP2/PDGFRB/PPARG/PID1/PDGFC/CYP26B1/PTGS2/BCL2L1/SOX9/UCP2/VEGFA/WNT5A/COL18A1/WNT5B/AKR1C3
positive regulation of positive chemotaxis	25	9	1.21399e-09	1.00798e-07	CDH13/F2RL1/F3/ITGA2/SMAD3/CXCL12/VEGFA/VEGFC/SCG2
ameboidal-type cell migration	456	30	1.2386e-09	1.02314e-07	CDH13/SEMA4B/SEMA3C/EDN1/EFNB2/EPHA2/FAP/SRPX2/CARD10/ID1/ITGA2/ITGA3/ITGB1/JUN/MET/MYH9/PPARG/PTGS2/SDC4/SOX9/NR2F2/TGFB2/TGFBR2/THBS1/VEGFA/VEGFC/WNT5A/SCG2/NRP1/SLIT2
positive regulation of response to external stimulus	297	26	1.26524e-09	1.03982e-07	CDH13/LPAR1/EDN1/F2RL1/F3/GAS6/IL1B/IL6/IL6ST/ITGA2/SMAD3/MET/SERPINE1/PDGFRB/PTGS2/RAC2/CXCL12/TGM2/THBS1/VEGFA/VEGFC/WNT5A/SCG2/NRP1/OSMR/SLIT2
positive regulation of signal transduction	1606	72	1.43881e-09	1.17646e-07	CD24/TSPAN5/CDH13/CITED2/MLLT11/COL1A1/ADORA1/CCN2/SH3RF2/AKR1C2/LPAR1/EDN1/EPHA2/ENG/EPHA4/F2R/F2RL1/F3/DKK1/FOXD1/FLNA/CLCF1/FPR1/FZD2/GAS6/ANKRD1/GPR37/CARD10/FOXA1/IGFBP4/CCN1/IL1B/IL6/IL6ST/IL11/IRS1/AR/ITGA5/ITGB1/JUN/LFNG/SMAD3/MET/GADD45B/NEDD4/G0S2/PDGFRB/PLAUR/PELO/PPP3CA/AXL/PDGFC/MFF/TWSG1/BCL2L1/BDNF/CCL2/SOX9/TBL1X/TGFB1I1/TGFB2/TGM2/THBS1/VEGFA/WNT5A/CNTNAP1/CAV1/CAV2/AKR1C3/PDE5A/…
endothelial cell migration	266	21	1.4487e-09	1.17857e-07	CDH13/EDN1/EFNB2/EPHA2/FAP/SRPX2/CARD10/ID1/ITGB1/MET/MYH9/PPARG/PTGS2/NR2F2/THBS1/VEGFA/VEGFC/WNT5A/SCG2/NRP1/SLIT2
regulation of protein metabolic process	2860	105	1.69338e-09	1.3707e-07	CD24/CDKN1A/KLF2/COL7A1/ADORA1/NCOA7/PRICKLE1/CCN2/CTSZ/SH3RF2/DIO2/LPAR1/EDN1/EPHA2/ENG/EPHA4/MECOM/F2R/F2RL1/F3/DKK1/LIMCH1/FLNA/FN1/CLCF1/MMD/FPR1/GAS6/GBP1/GPR37/CARD10/ANXA2/CFH/ID1/CFI/IGFBP4/CCN1/IL1B/IL6/IL6ST/IL11/IRF1/AR/ITGA2/ITGA5/JUN/ANOS1/SMAD3/MET/MUC1/GADD45B/MYH9/NEDD4/PRDX1/SERPINE1/CRIM1/PRKAG2/MAGEC2/PDGFRB/SERPINB6/PLAUR/PPARG/PID1/LARP6/CAMK2N1/PKIA/AXL/GPRC5C/PDGFC/PRNP/PME…
regulation of positive chemotaxis	26	9	1.85966e-09	1.49777e-07	CDH13/F2RL1/F3/ITGA2/SMAD3/CXCL12/VEGFA/VEGFC/SCG2
kidney development	271	25	1.94012e-09	1.5548e-07	CD24/FSTL3/BASP1/RDH10/EFNB2/EPHA4/FBN1/FOXD1/GCNT1/ITGA3/SMAD3/PDGFRB/PODXL/CYP26B1/ACTA2/SDC1/SDC4/STRA6/SOX9/TGFB2/VEGFA/IRX3/SERPINB7/NRP1/SLIT2
regulation of metabolic process	7129	199	2.13724e-09	1.70429e-07	CD24/CDH13/CDKN1A/FSTL3/KLF2/CITED2/BASP1/CEBPD/TXNIP/MLLT11/GLIPR1/FSTL1/AHNAK2/PIK3IP1/LACTB/TWIST2/TDRD9/COL1A1/COL7A1/ADORA1/NCOA7/PRICKLE1/CCN2/CTSZ/SH3RF2/GLIS3/DIO2/LPAR1/EDN1/EFNB2/EPHA2/ELF4/ENG/EPAS1/EPHA4/MECOM/F2R/F2RL1/F3/FAP/FBN1/EFEMP1/BEND6/ABLIM3/FOXF1/DKK1/FOXD1/LIMCH1/FLNA/FN1/CLCF1/MMD/FPR1/SH3BP4/FZD2/PARM1/GAS6/GBP1/ANKRD1/SRPX2/GPR37/CARD10/H1-0/H1-2/ANXA2/CFH/FOXA1/FOXA2/H…
immune response	2183	82	2.23223e-09	1.77127e-07	CD24/SEMA3C/CKAP4/SLC27A2/GLIPR1/CNN2/COL1A1/CTSZ/EDN1/ELF4/ALCAM/F2RL1/FOXF1/FLNB/RFTN1/CLCF1/FPR1/HEBP2/GAS6/GBP1/ANPEP/ANXA2/CFH/HLA-A/HLA-B/HLA-H/CFI/IGF2R/IL1B/IL4R/IL6/IL6ST/IRF1/ITGB1/JUN/LFNG/SMAD3/MGST1/MUC1/NEDD4/OLR1/PRDX1/PLAC8/SERPINB6/PLAU/PLAUR/IL20RB/APBB1IP/PPARG/PPP3CA/AXL/PRNP/SUSD2/B2M/QSOX1/RAC2/BCL3/CCL2/CXCL12/PRDM1/ERAP2/SNAP25/TGFB2/THBS1/C1R/C1S/VCL/WNT5A/ZYX/PXDN/COLEC1…
leukocyte migration	478	31	2.32853e-09	1.83863e-07	COL1A1/ADORA1/EDN1/F2RL1/FN1/GAS6/GCNT1/IL1B/IL6/ITGA2/ITGA3/ITGA5/ITGB1/MYH9/OLR1/SERPINE1/RAC2/CCL2/SDC1/SDC4/CXCL12/TGFB2/THBS1/VEGFA/VEGFC/WNT5A/SCG2/CAV1/SLC16A3/SLIT2/CD44
regulation of coagulation	82	14	2.39306e-09	1.87279e-07	PROCR/EDN1/F2R/F2RL1/F3/FAP/ANXA2/FOXA2/SERPINE1/PLAU/PLAUR/TFPI/THBS1/CAV1
positive regulation of vasculature development	228	20	2.39506e-09	1.87279e-07	HSPB6/ADM/EFNB2/ENG/F3/SRPX2/IL1B/ITGA5/ITGB1/SERPINE1/ANGPTL4/PTGS2/RRAS/TGFBR2/THBS1/VEGFA/VEGFC/WNT5A/SERPINB7/NRP1
response to steroid hormone	390	30	2.46799e-09	1.92051e-07	CDKN1A/TXNIP/COL1A1/ADM/CCN2/DSG2/EDN1/ENG/FOXA1/IGFBP7/IL6/AR/NEDD4/OXTR/PAPPA/PPARG/PMEPA1/PTGS2/SDC1/SPP1/NR2F1/NR2F2/TFPI/TGFB1I1/TGFB2/TGFBR2/THBS1/CAV1/AKR1C3/SLIT2
regulation of immune system process	1545	66	2.77097e-09	2.1459e-07	CD24/FSTL3/MYL9/COL1A1/ADORA1/EDN1/EFNB2/EVI2B/F2RL1/FBN1/FOXF1/RFTN1/CLCF1/FPR1/GAS6/GBP1/CFH/HLA-A/HLA-B/HLA-H/CFI/IL1B/IL4R/IL6/IL6ST/IRF1/ITGA2/ITGB1/JUN/SMAD3/MEIS2/MUC1/SERPINE1/IL20RB/PPARG/TAPBPL/PPP3CA/AXL/PRNP/CYP26B1/B2M/TWSG1/RAC2/CCL2/SDC4/CXCL12/PRDM1/SOX9/TGFB2/TGFBR2/THBS1/C1R/C1S/VEGFA/VEGFC/WNT5A/COLEC12/GPR68/UNC93B1/H4C8/IFITM1/CAV1/PDE5A/TNFSF13/SLIT2/SOCS5
cell morphogenesis involved in differentiation	712	43	2.82636e-09	2.17832e-07	CDH4/SEMA4B/SEMA3C/COL6A1/COL6A2/COL7A1/EFNB2/EPHA2/EPHA4/EXT1/ALCAM/NTNG1/DKK1/FOXD1/FLNA/FLNB/FN1/GBP1/GFRA1/ID1/AR/ITGB1/ANOS1/MAP1B/MET/MYH9/NEDD4/NPTX1/PPP3CA/AXL/BDNF/CXCL12/RAPH1/SPP1/VCL/VEGFA/WNT5A/COL18A1/ACTN1/NRP1/MYADM/PDLIM7/SLIT2
cell junction assembly	238	23	3.21764e-09	2.46808e-07	CDH4/CDH13/EPHA2/LIMCH1/FLNA/FLNC/FN1/RHOD/ITGA2/ITGA5/SMAD3/PTPRK/SDC4/SNAI2/THBS1/TLN1/VCL/VEGFA/CNTNAP1/CAV1/ACTN1/NRP1/PHLDB2
cellular response to oxygen-containing compound	1092	55	3.4189e-09	2.61003e-07	KLF2/COL1A1/COL4A1/COL6A1/AKR1C2/LPAR1/EDN1/EPHA4/FBN1/LDOC1/SH3BP4/RAB11FIP5/GAS6/ANKRD1/GPR37/FOXA2/ID1/IL1B/IL6/IRS1/AR/ITGA2/JUN/AGRN/KCNMB1/MET/MGST1/MMP2/PRDX1/SERPINE1/PPARG/PID1/PPP3CA/AXL/PDGFC/PRNP/CYP26B1/PTGS2/PTPRK/BCL2L1/CCL2/SNAI2/SOX9/SPP1/TFPI/TPM1/UCP2/WNT5A/WNT5B/COLEC12/GPR68/CAV1/CAV2/AKR1C3/SLIT2
neuron differentiation	1317	63	3.57667e-09	2.71759e-07	CDH4/SEMA4B/SEMA3C/DPYSL4/ADM/CTSZ/DPYSL3/LPAR1/EFNB2/EPHA2/EPHA4/EXT1/ALCAM/BEND6/NTNG1/DKK1/FOXD1/FN1/MMD/FZD2/GFRA1/ANKRD1/FOXA1/FOXA2/ID1/IL6/ITGA3/ITGB1/JUN/ANOS1/AGRN/MAP1B/NEDD4/NPTX1/STMN3/PPP3CA/TENM3/B2M/PTPRF/PTPRK/RAC2/BDNF/SDC4/CXCL12/PRDM1/RAPH1/SMARCA1/SNAP25/SOX9/SPOCK1/SPP1/NR2F1/TGFB2/VCL/VEGFA/WNT5A/IRX3/WNT5B/CNTNAP1/RUNX2/NRP1/PDLIM7/SLIT2
MAPK cascade	926	49	3.81357e-09	2.88399e-07	CD24/ADORA1/CCN2/SH3RF2/LPAR1/EDN1/EPHA2/EPHA4/MECOM/F2R/F2RL1/DKK1/FN1/FPR1/GAS6/GBP1/GFRA1/GPR37/ID1/IGFBP4/CCN1/IL1B/IL6/IL11/IRS1/AR/JUN/MET/GADD45B/OXTR/PRDX1/PDGFRB/CAMK2N1/AXL/PDGFC/RASA1/RRAS/CCL2/SOX9/TGFB2/THBS1/VEGFA/WNT5A/SCG2/CAV1/CAV2/PDE5A/NRP1/CD44
positive regulation of protein metabolic process	1681	73	3.83852e-09	2.88929e-07	CD24/CDKN1A/KLF2/ADORA1/PRICKLE1/CCN2/SH3RF2/LPAR1/EDN1/EPHA2/ENG/EPHA4/F2R/F2RL1/F3/DKK1/LIMCH1/FN1/CLCF1/MMD/FPR1/GAS6/GPR37/CARD10/ANXA2/IGFBP4/CCN1/IL1B/IL6/IL6ST/IL11/IRF1/AR/ITGA2/ITGA5/JUN/SMAD3/MET/MUC1/GADD45B/MYH9/NEDD4/PRKAG2/MAGEC2/PDGFRB/PLAUR/PPARG/LARP6/AXL/GPRC5C/PDGFC/PRNP/TWSG1/PTGS2/BCL3/BDNF/CCL2/SDC4/SNAI2/SOX9/TGFB2/TGFBR2/THBS1/VEGFA/VEGFC/WNT5A/CAV1/CAV2/PDE5A/NRP1/GPRC5A/…
positive regulation of cellular component organization	1210	59	4.13766e-09	3.09189e-07	CDH4/MLLT11/CDC42EP1/CCN2/DPYSL3/LPAR1/EDN1/EPHA4/F2RL1/ABLIM3/LIMCH1/FLNA/FN1/GAS6/ANKRD1/SRPX2/ANXA2/ID1/IL1B/IL4R/AR/ITGA2/ITGA3/JUN/AGRN/SMAD3/MAP1B/MET/MUC1/OXTR/SERPINE1/PDGFRB/PLAUR/PPARG/PPP3CA/TENM3/AXL/B2M/MFF/RAC2/BDNF/CCL2/SDC1/SDC4/CXCL12/SNAI2/SOX9/TGFB2/TPBG/TPM1/VEGFA/WNT5A/SYNDIG1/CAV1/NRP1/PHLDB2/MYADM/SLIT2/MACROH2A1
positive regulation of cellular protein metabolic process	1584	70	4.14606e-09	3.09189e-07	CD24/CDKN1A/ADORA1/PRICKLE1/CCN2/SH3RF2/LPAR1/EDN1/EPHA2/ENG/EPHA4/F2R/F2RL1/F3/DKK1/LIMCH1/FN1/CLCF1/MMD/FPR1/GAS6/GPR37/CARD10/ANXA2/IGFBP4/CCN1/IL1B/IL6/IL6ST/IL11/AR/ITGA2/ITGA5/JUN/SMAD3/MET/MUC1/GADD45B/MYH9/PRKAG2/MAGEC2/PDGFRB/PLAUR/PPARG/LARP6/AXL/GPRC5C/PDGFC/PRNP/TWSG1/PTGS2/BCL3/BDNF/CCL2/SDC4/SNAI2/SOX9/TGFB2/TGFBR2/THBS1/VEGFA/VEGFC/WNT5A/CAV1/CAV2/PDE5A/NRP1/GPRC5A/CD44/SOCS5
osteoblast differentiation	214	21	4.46599e-09	3.31512e-07	TWIST2/COL1A1/COL6A1/VCAN/EPHA2/FBN2/ITGA11/ID1/CCN1/IL6/IL6ST/JUND/SMAD3/FAM20C/TWSG1/PTHLH/SNAI2/SPP1/IFITM1/RUNX2/PDLIM7
positive regulation of gene expression	1957	81	4.77978e-09	3.53178e-07	CDH13/FSTL3/KLF2/CITED2/CEBPD/MLLT11/COL1A1/NCOA7/CCN2/GLIS3/EDN1/ELF4/ENG/EPAS1/MECOM/F2R/F2RL1/ABLIM3/FOXF1/DKK1/FOXD1/FN1/FZD2/GAS6/H1-0/H1-2/FOXA1/FOXA2/HOXC4/ID1/CCN1/IL1B/IL6/IL11/IRF1/AR/ITGA2/ITGA3/JUN/JUND/AGRN/SMAD3/MEIS2/MET/MUC1/MYH9/NDP/NFIX/SERPINE1/PLAC8/PITX1/CYTL1/PPARG/PID1/PPP3CA/LARP6/CAMK2N1/CYP26B1/ACTA2/BCL3/PRDM1/SMARCA1/SOX9/SPP1/TBL1X/TBX3/NR2F1/NR2F2/TGFB1I1/TGFB2/THBS1…
female pregnancy	191	20	5.23268e-09	3.84877e-07	ADM/DSG2/LDOC1/IGFBP7/IL1B/AR/ITGA2/ITGA3/ITGA5/MMP2/OXTR/PAPPA/PTGS2/PTHLH/PRDM1/SPP1/NR2F2/TGFBR2/UCP2/STC2
cell growth	485	33	5.26709e-09	3.85647e-07	CDH4/CDKN1A/SEMA4B/SEMA3C/CCN2/EDN1/ALCAM/FHL1/FN1/SH3BP4/IGFBP4/IGFBP6/IGFBP7/CCN1/ITGB1/SMAD3/MAP1B/CRIM1/PPARG/BDNF/CXCL12/RAPH1/SOX9/SPOCK1/SPP1/TGFB2/TGFBR2/VCL/VEGFA/WNT5A/NRP1/CCN4/SLIT2
blood coagulation	334	27	5.39353e-09	3.93118e-07	MYL9/PROCR/MYL12A/COL1A1/EDN1/F2R/F2RL1/F3/FAP/FLNA/GAS6/ANXA2/FOXA2/IL6/IRF1/ITGA2/MYH9/SERPINE1/PLAU/PLAUR/AXL/TFPI/THBS1/TLN1/VCL/TFPI2/CAV1
regulation of cell-cell adhesion	388	29	5.74583e-09	4.16909e-07	CD24/FSTL3/CITED2/EFNB2/FOXA1/FOXA2/IL1B/IL4R/IL6/IL6ST/IRF1/FXYD5/IL20RB/PODXL/TENM3/PRNP/TWSG1/CCL2/SDC4/CXCL12/SNAI2/TGFBR2/WNT5A/CAV1/PDE5A/ADAM19/MYADM/CD44/SOCS5
positive chemotaxis	66	12	6.86623e-09	4.9597e-07	CDH13/F2RL1/F3/ITGA2/SMAD3/MET/CXCL12/VEGFA/VEGFC/WNT5A/SCG2/NRP1
coagulation	340	27	7.00261e-09	5.03562e-07	MYL9/PROCR/MYL12A/COL1A1/EDN1/F2R/F2RL1/F3/FAP/FLNA/GAS6/ANXA2/FOXA2/IL6/IRF1/ITGA2/MYH9/SERPINE1/PLAU/PLAUR/AXL/TFPI/THBS1/TLN1/VCL/TFPI2/CAV1
signal transduction by protein phosphorylation	944	49	7.33138e-09	5.24862e-07	CD24/ADORA1/CCN2/SH3RF2/LPAR1/EDN1/EPHA2/EPHA4/MECOM/F2R/F2RL1/DKK1/FN1/FPR1/GAS6/GBP1/GFRA1/GPR37/ID1/IGFBP4/CCN1/IL1B/IL6/IL11/IRS1/AR/JUN/MET/GADD45B/OXTR/PRDX1/PDGFRB/CAMK2N1/AXL/PDGFC/RASA1/RRAS/CCL2/SOX9/TGFB2/THBS1/VEGFA/WNT5A/SCG2/CAV1/CAV2/PDE5A/NRP1/CD44
hemostasis	339	27	7.46985e-09	5.32409e-07	MYL9/PROCR/MYL12A/COL1A1/EDN1/F2R/F2RL1/F3/FAP/FLNA/GAS6/ANXA2/FOXA2/IL6/IRF1/ITGA2/MYH9/SERPINE1/PLAU/PLAUR/AXL/TFPI/THBS1/TLN1/VCL/TFPI2/CAV1
regulation of MAPK cascade	776	43	7.90398e-09	5.60869e-07	CD24/ADORA1/CCN2/SH3RF2/LPAR1/EDN1/EPHA2/EPHA4/MECOM/F2R/F2RL1/DKK1/FN1/FPR1/GAS6/GBP1/GPR37/ID1/IGFBP4/CCN1/IL1B/IL6/IL11/AR/JUN/MET/GADD45B/PRDX1/PDGFRB/CAMK2N1/AXL/PDGFC/RRAS/CCL2/TGFB2/THBS1/VEGFA/WNT5A/CAV1/CAV2/PDE5A/NRP1/CD44
positive regulation of cell-substrate adhesion	118	16	8.20041e-09	5.79352e-07	EDIL3/CDH13/COL8A1/CCDC80/FOXF1/FLNA/FN1/CCN1/ITGA3/ITGA5/SMAD3/NINJ1/SDC4/VEGFA/NRP1/MYADM
regulation of cell development	910	48	9.27936e-09	6.52716e-07	CDH4/SEMA4B/SEMA3C/CTSZ/DPYSL3/LPAR1/EDN1/EFNB2/EPHA4/FBN1/BEND6/DKK1/FLNA/FN1/CLCF1/MMD/GBP1/ANKRD1/FOXA1/ID1/IL1B/IL6/IL6ST/ITGA3/MAP1B/NEDD4/PPARG/PPP3CA/TENM3/B2M/PTHLH/PTPRF/BDNF/CXCL12/SNAP25/SOX9/SPOCK1/SPP1/NR2F1/VEGFA/VEGFC/WNT5A/IRX3/GPR68/PDE5A/NRP1/MYADM/SLIT2
response to drug	1002	51	1.11804e-08	7.8302e-07	CDKN1A/KLF2/SEMA3C/TXNIP/COL1A1/DSG2/EDN1/ENG/PTGR1/LDOC1/GAS6/ANKRD1/GPR37/CYP2S1/ID1/IGFBP7/IL1B/IL6/ITGA2/ITGA3/JUN/JUND/AGRN/KCNMA1/KCNMB1/MET/MGST1/NNMT/TNFRSF11B/OXTR/PDGFRB/PPARG/PPP3CA/AXL/PRNP/B2M/PTGS2/BCL2L1/SDC1/CXCL12/STRA6/SLC6A9/SOX9/TGFB2/TGFBR2/THBS1/VEGFC/CA9/COL18A1/CAV1/SLIT2
multi-multicellular organism process	221	21	1.26563e-08	8.80707e-07	ADM/DSG2/EDN1/LDOC1/IGFBP7/IL1B/AR/ITGA2/ITGA3/ITGA5/MMP2/OXTR/PAPPA/PTGS2/PTHLH/PRDM1/SPP1/NR2F2/TGFBR2/UCP2/STC2
regulation of body fluid levels	493	33	1.26846e-08	8.80707e-07	MYL9/PROCR/MYL12A/COL1A1/ADM/ADORA1/EDN1/F2R/F2RL1/F3/FAP/FLNA/GAS6/ANXA2/FOXA2/IL6/IRF1/ITGA2/MET/MYH9/OXTR/SERPINE1/PLAU/PLAUR/AXL/CYP26B1/TFPI/THBS1/TLN1/VCL/VEGFA/TFPI2/CAV1
negative regulation of cell adhesion	276	23	1.31836e-08	9.08539e-07	CDH13/COL1A1/GBP1/IL4R/IRF1/MUC1/SERPINE1/FXYD5/IL20RB/PODXL/PRNP/TWSG1/RASA1/SDC4/CXCL12/SNAI2/SPOCK1/TGFBI/THBS1/PDE5A/PHLDB2/MYADM/SOCS5
regulation of cellular protein metabolic process	2616	97	1.31983e-08	9.08539e-07	CD24/CDKN1A/COL7A1/ADORA1/NCOA7/PRICKLE1/CCN2/CTSZ/SH3RF2/DIO2/LPAR1/EDN1/EPHA2/ENG/EPHA4/MECOM/F2R/F2RL1/F3/DKK1/LIMCH1/FN1/CLCF1/MMD/FPR1/GAS6/GBP1/GPR37/CARD10/ANXA2/ID1/IGFBP4/CCN1/IL1B/IL6/IL6ST/IL11/AR/ITGA2/ITGA5/JUN/ANOS1/SMAD3/MET/MUC1/GADD45B/MYH9/PRDX1/SERPINE1/CRIM1/PRKAG2/MAGEC2/PDGFRB/SERPINB6/PLAUR/PPARG/PID1/LARP6/CAMK2N1/PKIA/AXL/GPRC5C/PDGFC/PRNP/PMEPA1/TWSG1/PTGS2/RAC2/BCL3/RRA…
regulation of blood coagulation	77	13	1.40924e-08	9.61864e-07	EDN1/F2R/F2RL1/F3/FAP/ANXA2/FOXA2/SERPINE1/PLAU/PLAUR/TFPI/THBS1/CAV1
regulation of hemostasis	77	13	1.40924e-08	9.61864e-07	EDN1/F2R/F2RL1/F3/FAP/ANXA2/FOXA2/SERPINE1/PLAU/PLAUR/TFPI/THBS1/CAV1
positive regulation of angiogenesis	200	18	1.44324e-08	9.80918e-07	HSPB6/ADM/ENG/F3/SRPX2/IL1B/ITGA5/ITGB1/SERPINE1/ANGPTL4/PTGS2/RRAS/TGFBR2/THBS1/VEGFA/VEGFC/WNT5A/NRP1
phosphorylation	2303	89	1.47739e-08	9.99904e-07	CD24/CDKN1A/SPEG/PIK3IP1/ALPK2/ADORA1/CCN2/SH3RF2/LPAR1/EDN1/EFNB2/EPHA2/ENG/EPHA4/MECOM/F2R/F2RL1/EFEMP1/DKK1/LIMCH1/FN1/CLCF1/MMD/FPR1/GAS6/GBP1/GFRA1/SRPX2/GPR37/CARD10/ANXA2/FOXA2/ID1/IGFBP4/CCN1/IL1B/IL6/IL6ST/IL11/IRS1/AR/ITGA5/JUN/MET/GADD45B/OXTR/PRDX1/PRKAG2/PDGFRB/PLAUR/PID1/CAMK2N1/PKIA/AXL/GPRC5C/PDGFC/PRNP/PMEPA1/FAM20C/TWSG1/PTGS2/RAC2/RASA1/RRAS/BDNF/CCL2/SDC4/SOX9/NR2F2/TGFB2/TGFB…
cellular process	16779	381	1.48788e-08	1.0028e-06	CD24/CDH4/TSPAN5/CDH13/CDKN1A/FSTL3/SPEG/KLF2/CITED2/MYL9/BASP1/SEMA4B/SEMA3C/CEBPD/DPYSL4/MYL12A/TXNIP/TSPAN9/NMU/MLLT11/CKAP4/SLC27A2/GLIPR1/TMSB15A/PRSS23/CDC42EP1/FSTL1/RASSF1/AHNAK2/PIK3IP1/VASN/ALPK2/TWIST2/BTBD11/TDRD9/CPT1C/HSPB6/CNN2/COL1A1/COL4A1/COL4A2/COL4A5/COL5A1/COL6A1/COL6A2/COL7A1/COL8A1/COL13A1/LYPD6/LYPD6B/ADM/ADORA1/CMBL/NCOA7/PRICKLE1/KRT80/VCAN/SPACA6/CCN2/CCDC80/CTSZ/CYB561…
positive regulation of apoptotic process	632	37	1.66913e-08	1.12026e-06	TXNIP/MLLT11/ADM/CCN2/CTSZ/LPAR1/F2R/F3/FAP/ALDH1A3/ANKRD1/FOXA1/IGF2R/CCN1/IL6/ITGB1/JUN/KCNMA1/SMAD3/GADD45B/G0S2/PDGFRB/PLAUR/PPARG/PRNP/MFF/PTGS2/BCL2L1/CCL2/TGFB2/TGM2/THBS1/WNT5A/COL18A1/CAV1/AKR1C3/SLIT2
platelet degranulation	128	16	1.69358e-08	1.12728e-06	FLNA/FN1/GAS6/SERPINE1/SRGN/QSOX1/RAB27B/TGFB2/THBS1/TLN1/TUBA4A/VCL/VEGFA/VEGFC/TAGLN2/ACTN1
regulation of wound healing	134	16	1.69358e-08	1.12728e-06	EDN1/F2R/F2RL1/F3/FAP/ANXA2/FOXA2/SMAD3/SERPINE1/PLAU/PLAUR/TFPI/TGFBR2/THBS1/CAV1/PHLDB2
regulation of nervous system development	883	47	1.73863e-08	1.1525e-06	CDH4/SEMA4B/SEMA3C/CTSZ/DPYSL3/LPAR1/EFNB2/EPHA4/BEND6/DKK1/FLNA/FN1/CLCF1/MMD/FZD2/ANKRD1/SRPX2/FOXA1/ID1/IL1B/IL6/IL6ST/ITGA3/AGRN/MAP1B/NEDD4/OXTR/PPARG/PPP3CA/TENM3/B2M/PTPRF/BDNF/CXCL12/SNAP25/SOX9/SPOCK1/SPP1/NR2F1/TPBG/VEGFA/VEGFC/WNT5A/IRX3/SYNDIG1/NRP1/SLIT2
vesicle-mediated transport	2058	80	1.7704e-08	1.16875e-06	CDH13/CKAP4/SLC27A2/GLIPR1/CNN2/COL7A1/ADM/ADORA1/CTSZ/EFNB2/F2RL1/RHOBTB3/FOXF1/DKK1/FLNA/FN1/FPR1/HEBP2/SH3BP4/RAB11FIP5/GAS6/DENND2A/AMPH/CD163L1/ANPEP/ANXA2/HLA-H/CFI/IGF2R/IL1B/IL4R/ITGA2/ITGB1/KLC1/KRT18/MET/MGST1/MYH9/NEDD4/OLR1/SERPINE1/PLAC8/SERPINB6/PLAU/PLAUR/PPARG/PPP3CA/SRGN/AXL/SUSD2/B2M/QSOX1/RAB27B/RAC2/BCL2L1/CCL2/SDC1/SDC4/SNAP25/TGFB2/TGFBR2/TGM2/THBS1/TLN1/TUBA4A/VCL/VEGFA/VEG…
cell adhesion mediated by integrin	65	12	1.78702e-08	1.17491e-06	EPHA2/FBN1/ITGA11/ITGA2/ITGA5/ITGB1/MUC1/SERPINE1/PLAU/PODXL/SNAI2/TGFB2
transforming growth factor beta receptor signaling pathway	193	19	1.86772e-08	1.22298e-06	CITED2/VASN/ENG/FBN1/FBN2/ID1/ITGA3/JUN/SMAD3/PMEPA1/TWSG1/PTPRK/TGFB1I1/TGFB2/TGFBR2/THBS1/ZYX/CAV1/CAV2
eye development	351	27	1.90786e-08	1.2442e-06	COL4A1/COL5A1/COL8A1/RDH10/EPHA2/ALDH1A3/FBN1/FBN2/EFEMP1/JUN/SMAD3/MEIS2/NDP/NINJ1/PDGFRB/TENM3/TWSG1/RCN1/PRDM1/STRA6/SOX9/TGFB2/TGFBR2/VEGFA/WNT5A/WNT5B/NRP1
positive regulation of programmed cell death	636	37	1.99064e-08	1.29295e-06	TXNIP/MLLT11/ADM/CCN2/CTSZ/LPAR1/F2R/F3/FAP/ALDH1A3/ANKRD1/FOXA1/IGF2R/CCN1/IL6/ITGB1/JUN/KCNMA1/SMAD3/GADD45B/G0S2/PDGFRB/PLAUR/PPARG/PRNP/MFF/PTGS2/BCL2L1/CCL2/TGFB2/TGM2/THBS1/WNT5A/COL18A1/CAV1/AKR1C3/SLIT2
visual system development	352	27	2.02686e-08	1.31119e-06	COL4A1/COL5A1/COL8A1/RDH10/EPHA2/ALDH1A3/FBN1/FBN2/EFEMP1/JUN/SMAD3/MEIS2/NDP/NINJ1/PDGFRB/TENM3/TWSG1/RCN1/PRDM1/STRA6/SOX9/TGFB2/TGFBR2/VEGFA/WNT5A/WNT5B/NRP1
regulation of ossification	193	19	2.04724e-08	1.31907e-06	TWIST2/FBN2/DKK1/ID1/CCN1/IL6/IL6ST/JUND/SMAD3/SRGN/FAM20C/TWSG1/SNAI2/SOX9/TGFB2/WNT5A/IFITM1/RUNX2/PDLIM7
epithelial cell development	202	20	2.20562e-08	1.41547e-06	CDKN1A/EPHA2/ENG/F2RL1/FLNA/FLNB/FOXA1/ID1/IL1B/AR/MET/PODXL/ACTA2/SDC1/PRDM1/SOX9/WNT5A/COL18A1/WNT5B/MYADM
regulation of transmembrane receptor protein serine/threonine kinase signaling pathway	235	21	2.24408e-08	1.43443e-06	FSTL3/CITED2/VASN/ENG/FBN1/FBN2/DKK1/FOXD1/CCN1/ITGA3/SMAD3/PELO/PMEPA1/TWSG1/TGFB1I1/TGFB2/TGFBR2/THBS1/WNT5A/CAV1/CAV2
cell-substrate junction assembly	95	14	2.39277e-08	1.5227e-06	LIMCH1/FN1/RHOD/ITGA2/ITGA5/SMAD3/PTPRK/SDC4/THBS1/TLN1/VEGFA/ACTN1/NRP1/PHLDB2
response to mechanical stimulus	204	20	2.40107e-08	1.5227e-06	TXNIP/CNN2/COL1A1/EDN1/ENG/ABHD12/ANKRD1/IL1B/IRF1/ITGA2/JUN/JUND/MEIS2/PPARG/PTGS2/CXCL12/PIEZO2/STRA6/SOX9/TGFBR2
sensory system development	357	27	2.73299e-08	1.7264e-06	COL4A1/COL5A1/COL8A1/RDH10/EPHA2/ALDH1A3/FBN1/FBN2/EFEMP1/JUN/SMAD3/MEIS2/NDP/NINJ1/PDGFRB/TENM3/TWSG1/RCN1/PRDM1/STRA6/SOX9/TGFB2/TGFBR2/VEGFA/WNT5A/WNT5B/NRP1
chondrocyte differentiation	117	15	2.8533e-08	1.79535e-06	COL6A1/COL6A2/COL7A1/CCN2/EFEMP1/ANXA2/SMAD3/CYTL1/PTHLH/SNAI2/SOX9/TGFBI/TGFBR2/WNT5B/RUNX2
plasma membrane bounded cell projection organization	1462	65	2.95861e-08	1.85437e-06	CDH4/CDH13/SEMA4B/SEMA3C/DPYSL4/CDC42EP1/ADM/CTSZ/DPYSL3/LPAR1/EFNB2/EPHA2/EPHA4/EXT1/ALCAM/F2RL1/NTNG1/ABLIM3/FOXD1/FLNA/FN1/GFRA1/ANKRD1/RHOD/ID1/IL6/ITGA3/ITGB1/JUN/ANOS1/AGRN/MAP1B/MYH9/NEDD4/NPTX1/STMN3/LIMA1/FXYD5/PODXL/PPP3CA/TENM3/PRNP/B2M/PTPRF/PTPRK/RAC2/BDNF/SDC4/CXCL12/RAPH1/SNAP25/SPOCK1/SPP1/NR2F1/TPM1/TUBA4A/VCL/VEGFA/WNT5A/CNTNAP1/CAV1/NRP1/PDLIM7/SLIT2/CD44
regulation of primary metabolic process	6069	180	2.97955e-08	1.86025e-06	CD24/CDH13/CDKN1A/FSTL3/KLF2/CITED2/BASP1/CEBPD/TXNIP/MLLT11/GLIPR1/FSTL1/AHNAK2/PIK3IP1/LACTB/TWIST2/COL1A1/COL7A1/ADORA1/NCOA7/PRICKLE1/CCN2/CTSZ/SH3RF2/GLIS3/DIO2/LPAR1/EDN1/EPHA2/ELF4/ENG/EPAS1/EPHA4/MECOM/F2R/F2RL1/F3/FBN1/EFEMP1/BEND6/ABLIM3/FOXF1/DKK1/FOXD1/LIMCH1/FLNA/FN1/CLCF1/MMD/FPR1/FZD2/PARM1/GAS6/GBP1/ANKRD1/GPR37/CARD10/H1-0/H1-2/ANXA2/CFH/FOXA1/FOXA2/HOXC4/ID1/CFI/IGFBP4/IGFBP7/CC…
regulation of collagen biosynthetic process	43	9	2.99672e-08	1.86375e-06	CCN2/ENG/F2R/IL6/ITGA2/PDGFRB/PPARG/LARP6/SERPINB7
cell projection organization	1497	66	3.11517e-08	1.92996e-06	CDH4/CDH13/SEMA4B/SEMA3C/DPYSL4/CDC42EP1/ADM/CTSZ/DPYSL3/LPAR1/EFNB2/EPHA2/EPHA4/EXT1/ALCAM/F2RL1/NTNG1/ABLIM3/FOXD1/FLNA/FN1/GFRA1/ANKRD1/RHOD/ID1/IL6/ITGA2/ITGA3/ITGB1/JUN/ANOS1/AGRN/MAP1B/MYH9/NEDD4/NPTX1/STMN3/LIMA1/FXYD5/PODXL/PPP3CA/TENM3/PRNP/B2M/PTPRF/PTPRK/RAC2/BDNF/SDC4/CXCL12/RAPH1/SNAP25/SPOCK1/SPP1/NR2F1/TPM1/TUBA4A/VCL/VEGFA/WNT5A/CNTNAP1/CAV1/NRP1/PDLIM7/SLIT2/CD44
heart morphogenesis	253	22	3.17358e-08	1.95862e-06	CITED2/SEMA3C/COL5A1/ENG/FOXF1/DKK1/FZD2/ANKRD1/CCN1/JUN/SMAD3/NEDD4/SNAI2/SOX9/TBX3/TGFB2/TGFBR2/TPM1/VEGFA/WNT5A/NRP1/SLIT2
endocytosis	783	39	3.23444e-08	1.98856e-06	CDH13/ADM/ADORA1/EFNB2/F2RL1/DKK1/SH3BP4/GAS6/AMPH/CD163L1/ANXA2/CFI/IGF2R/IL1B/ITGA2/ITGB1/MET/MYH9/NEDD4/SERPINE1/PPARG/PPP3CA/AXL/SUSD2/B2M/RAB27B/BCL2L1/CCL2/SNAP25/TGFBR2/TGM2/THBS1/VEGFA/WNT5A/COLEC12/CAV1/CAV2/PDLIM7/DNER
negative regulation of cellular metabolic process	2571	94	3.24678e-08	1.98856e-06	CDKN1A/KLF2/CITED2/BASP1/TXNIP/PIK3IP1/TWIST2/COL7A1/NCOA7/PRICKLE1/CTSZ/SH3RF2/GLIS3/EDN1/ENG/EPHA4/MECOM/F2RL1/BEND6/FOXF1/DKK1/FOXD1/FLNA/GAS6/GBP1/ANKRD1/H1-0/H1-2/ANXA2/FOXA1/FOXA2/ID1/IL1B/IL6/IRF1/AR/JUN/JUND/ANOS1/SMAD3/MEIS2/MET/MUC1/GADD45B/NEDD4/NFIX/SERPINE1/CRIM1/PRKAG2/SERPINB6/PITX1/PLAUR/PPARG/RASIP1/PID1/PPP3CA/CAMK2N1/PKIA/PRNP/PMEPA1/PTGS2/QSOX1/PTPRK/BCL3/SH2D4A/PRDM1/SNAI2/SO…
positive regulation of intracellular signal transduction	1077	52	3.42283e-08	2.08845e-06	CD24/CDH13/ADORA1/CCN2/SH3RF2/AKR1C2/LPAR1/EDN1/EPHA2/ENG/EPHA4/F2R/F2RL1/F3/DKK1/FLNA/CLCF1/FPR1/GAS6/ANKRD1/GPR37/CARD10/IGFBP4/IL1B/IL6/IL6ST/IL11/IRS1/AR/ITGB1/JUN/MET/GADD45B/NEDD4/PDGFRB/PPP3CA/AXL/PDGFC/BCL2L1/CCL2/SOX9/TGFB2/TGM2/THBS1/VEGFA/WNT5A/CAV1/CAV2/AKR1C3/PDE5A/NRP1/CD44
regulation of actin filament-based process	376	27	3.45658e-08	2.10108e-06	TMSB15A/CDC42EP1/CNN2/ADORA1/CCN2/DSG2/LPAR1/EDN1/F2RL1/LIMCH1/FLNA/RHOD/ID1/SMAD3/MET/MYH9/LIMA1/PDGFRB/RASA1/SDC4/CXCL12/TPM1/CAV1/NRP1/PHLDB2/MYADM/SLIT2
regulation of growth	692	39	3.651e-08	2.21051e-06	CDH4/CDKN1A/BASP1/SEMA4B/SEMA3C/CCN2/EDN1/FHL1/RFTN1/FN1/SH3BP4/GAS6/IGFBP4/IGFBP6/IGFBP7/CCN1/AR/AGRN/SMAD3/MAP1B/MT1E/MT1G/CRIM1/PLAC8/PPARG/BCL2L1/BDNF/CXCL12/SPOCK1/SPP1/TGFB2/TGFBR2/VEGFA/WNT5A/STC2/NRP1/CCN4/SLIT2/SOCS5
regulation of cell projection organization	656	38	3.66406e-08	2.21051e-06	CDH4/SEMA4B/SEMA3C/CDC42EP1/CTSZ/DPYSL3/LPAR1/EFNB2/EPHA2/EPHA4/F2RL1/FN1/ANKRD1/ID1/ITGA2/ITGA3/AGRN/MAP1B/NEDD4/PODXL/PPP3CA/TENM3/PRNP/B2M/PTPRF/RAC2/BDNF/CXCL12/SNAP25/SPOCK1/SPP1/NR2F1/VEGFA/WNT5A/CAV1/NRP1/SLIT2/CD44
response to organic cyclic compound	910	47	3.7312e-08	2.24262e-06	CDKN1A/KLF2/TXNIP/COL1A1/ADM/CCN2/DSG2/EDN1/ENG/FOXF1/RFTN1/ANKRD1/FOXA1/ID1/IGFBP7/IL1B/IL6/AR/ITGA2/JUN/JUND/KCNMB1/NEDD4/OXTR/PAPPA/PDGFRB/PPARG/PMEPA1/PTGS2/BCL2L1/CCL2/SDC1/SNAI2/SPP1/NR2F1/NR2F2/TFPI/TGFB1I1/TGFB2/TGFBR2/THBS1/CA9/COLEC12/CAV1/STC2/AKR1C3/SLIT2
regulation of intracellular signal transduction	1881	76	3.79711e-08	2.27375e-06	CD24/CDH13/PIK3IP1/ADORA1/CCN2/SH3RF2/AKR1C2/LPAR1/EDN1/EPHA2/ENG/EPHA4/MECOM/F2R/F2RL1/F3/DKK1/FLNA/FN1/CLCF1/FPR1/SH3BP4/GAS6/GBP1/ANKRD1/GPR37/CARD10/RHOD/ID1/IGFBP4/CCN1/IL1B/IL6/IL6ST/IL11/IRS1/AR/ITGA3/ITGB1/JUN/MET/MUC1/GADD45B/NEDD4/PRDX1/STMN3/PDGFRB/PLAUR/PPP3CA/CAMK2N1/AXL/PDGFC/PRNP/PTGS2/RAC2/RASA1/BCL2L1/BCL3/RRAS/CCL2/CXCL12/SNAI2/SOX9/TGFB2/TGM2/THBS1/VEGFA/WNT5A/CAV1/CAV2/AKR1C3/…
epithelial cell proliferation	420	27	3.88195e-08	2.31594e-06	CDH13/COL8A1/EFNB2/EPHA2/F3/FAP/ID1/IGFBP4/AR/JUN/SMAD3/PPARG/PTPRK/CCL2/CXCL12/SNAI2/SOX9/NR2F2/TGFB2/THBS1/VEGFA/VEGFC/WNT5A/SCG2/CAV1/CAV2/NRP1
regulation of epithelial cell migration	284	20	3.9509e-08	2.33979e-06	EDN1/EPHA2/SRPX2/CARD10/ITGA2/ITGA3/JUN/MET/PPARG/PTGS2/SOX9/NR2F2/TGFB2/TGFBR2/THBS1/VEGFA/VEGFC/WNT5A/NRP1/SLIT2
import into cell	900	43	3.95097e-08	2.33979e-06	CDH13/ADM/ADORA1/EFNB2/F2RL1/DKK1/SH3BP4/GAS6/AMPH/CD163L1/ANXA2/CFI/IGF2R/IL1B/ITGA2/ITGB1/MET/MYH9/NEDD4/SERPINE1/PPARG/PPP3CA/AXL/PRNP/SUSD2/B2M/RAB27B/BCL2L1/CCL2/SLC39A8/SNAP25/TGFBR2/TGM2/THBS1/VEGFA/WNT5A/COLEC12/SLC38A1/SLC12A8/CAV1/CAV2/PDLIM7/DNER
regulated exocytosis	788	43	4.09831e-08	2.41815e-06	CKAP4/SLC27A2/GLIPR1/CNN2/CTSZ/F2RL1/FOXF1/FLNA/FN1/FPR1/HEBP2/RAB11FIP5/GAS6/ANPEP/ANXA2/HLA-H/IGF2R/IL4R/MGST1/OLR1/SERPINE1/PLAC8/SERPINB6/PLAU/PLAUR/SRGN/B2M/QSOX1/RAB27B/RAC2/SNAP25/TGFB2/THBS1/TLN1/TUBA4A/VCL/VEGFA/VEGFC/CRISPLD2/TAGLN2/ACTN1/CD44/MVP
developmental growth	646	37	4.48672e-08	2.63767e-06	CDH4/KLF2/BASP1/SEMA4B/SEMA3C/COL6A1/COL6A2/COL7A1/ADM/RDH10/EDN1/ALCAM/FN1/ANXA2/AR/ITGB1/AGRN/SMAD3/MAP1B/NINJ1/PLAC8/PDGFRB/BDNF/CXCL12/STRA6/RAPH1/SOX9/SPP1/TGFB2/TGFBR2/THBS3/VCL/VEGFA/WNT5A/STC2/NRP1/SLIT2
endothelial cell proliferation	190	16	4.64606e-08	2.72141e-06	CDH13/EPHA2/F3/JUN/PPARG/CCL2/CXCL12/NR2F2/THBS1/VEGFA/VEGFC/WNT5A/SCG2/CAV1/CAV2/NRP1
neuron projection development	941	48	4.68119e-08	2.73205e-06	CDH4/SEMA4B/SEMA3C/DPYSL4/ADM/CTSZ/DPYSL3/LPAR1/EFNB2/EPHA4/EXT1/ALCAM/NTNG1/FOXD1/FN1/GFRA1/ANKRD1/ID1/IL6/ITGA3/ITGB1/JUN/ANOS1/MAP1B/NEDD4/NPTX1/STMN3/PPP3CA/TENM3/B2M/PTPRF/PTPRK/RAC2/BDNF/SDC4/CXCL12/RAPH1/SNAP25/SPOCK1/SPP1/NR2F1/VCL/VEGFA/WNT5A/CNTNAP1/NRP1/PDLIM7/SLIT2
positive regulation of MAPK cascade	562	34	4.94258e-08	2.87419e-06	CD24/ADORA1/CCN2/SH3RF2/LPAR1/EDN1/EPHA2/EPHA4/F2R/F2RL1/DKK1/FPR1/GAS6/GPR37/IGFBP4/IL1B/IL6/IL11/AR/JUN/MET/GADD45B/PDGFRB/AXL/PDGFC/CCL2/TGFB2/THBS1/VEGFA/WNT5A/CAV2/PDE5A/NRP1/CD44
negative regulation of cellular component movement	374	24	5.78704e-08	3.35315e-06	CITED2/SEMA4B/SEMA3C/ADORA1/DPYSL3/ENG/LIMCH1/CARD10/SERPINE1/PPARG/PTPRK/RRAS/CCL2/CXCL12/NR2F2/THBS1/TPM1/VCL/WNT5A/IFITM1/ACTN1/NRP1/PHLDB2/SLIT2
endoderm development	74	12	5.92048e-08	3.41817e-06	COL4A2/COL5A1/COL6A1/COL7A1/COL8A1/EXT1/DKK1/FN1/ITGA5/SMAD3/MMP2/PELO
negative regulation of cell projection organization	179	18	6.01768e-08	3.46189e-06	SEMA4B/SEMA3C/CTSZ/DPYSL3/LPAR1/EFNB2/EPHA4/ID1/ITGA3/PPP3CA/PRNP/B2M/SPOCK1/SPP1/NR2F1/WNT5A/NRP1/SLIT2
neuron development	1071	52	6.15118e-08	3.52609e-06	CDH4/SEMA4B/SEMA3C/DPYSL4/ADM/CTSZ/DPYSL3/LPAR1/EFNB2/EPHA4/EXT1/ALCAM/NTNG1/FOXD1/FN1/FZD2/GFRA1/ANKRD1/ID1/IL6/ITGA3/ITGB1/JUN/ANOS1/AGRN/MAP1B/NEDD4/NPTX1/STMN3/PPP3CA/TENM3/B2M/PTPRF/PTPRK/RAC2/BDNF/SDC4/CXCL12/PRDM1/RAPH1/SNAP25/SPOCK1/SPP1/NR2F1/TGFB2/VCL/VEGFA/WNT5A/CNTNAP1/NRP1/PDLIM7/SLIT2
T cell activation	451	30	6.18368e-08	3.53215e-06	CD24/EFNB2/ELF4/F2RL1/IL1B/IL4R/IL6/IL6ST/IRF1/LFNG/SMAD3/MYH9/NEDD4/IL20RB/APBB1IP/PPP3CA/PRNP/CYP26B1/B2M/TWSG1/RAC2/BCL3/CCL2/SDC4/PRDM1/TGFBR2/CAV1/RUNX2/PDE5A/SOCS5
regulation of endothelial cell proliferation	175	15	6.52686e-08	3.715e-06	CDH13/F3/JUN/PPARG/CCL2/CXCL12/NR2F2/THBS1/VEGFA/VEGFC/WNT5A/SCG2/CAV1/CAV2/NRP1
camera-type eye development	302	24	6.57228e-08	3.71943e-06	COL4A1/COL8A1/RDH10/EPHA2/ALDH1A3/FBN1/FBN2/EFEMP1/JUN/SMAD3/NDP/NINJ1/PDGFRB/TENM3/TWSG1/RCN1/STRA6/SOX9/TGFB2/TGFBR2/VEGFA/WNT5A/WNT5B/NRP1
regulation of blood pressure	177	18	6.58082e-08	3.71943e-06	NMU/ADM/ADORA1/CTSZ/EDN1/F2R/F2RL1/GAS6/AR/SMAD3/OXTR/PPARG/PTGS2/ACTA2/ERAP2/NR2F2/TPM1/VEGFC
respiratory system development	194	19	6.92715e-08	3.90149e-06	FSTL3/KLF2/BASP1/CCN2/CTSZ/RDH10/EPAS1/ALDH1A3/FOXF1/FOXA1/ID1/ITGA3/PDGFRB/STRA6/SOX9/TGFBR2/VEGFA/WNT5A/CRISPLD2
regulation of plasma membrane bounded cell projection organization	646	37	7.65341e-08	4.29551e-06	CDH4/SEMA4B/SEMA3C/CDC42EP1/CTSZ/DPYSL3/LPAR1/EFNB2/EPHA2/EPHA4/F2RL1/FN1/ANKRD1/ID1/ITGA3/AGRN/MAP1B/NEDD4/PODXL/PPP3CA/TENM3/PRNP/B2M/PTPRF/RAC2/BDNF/CXCL12/SNAP25/SPOCK1/SPP1/NR2F1/VEGFA/WNT5A/CAV1/NRP1/SLIT2/CD44
protein metabolic process	5855	173	7.76806e-08	4.32983e-06	CD24/TSPAN5/CDKN1A/FSTL3/SPEG/KLF2/CKAP4/PRSS23/FSTL1/ADAMTS6/LACTB/ALPK2/COL7A1/ADORA1/NCOA7/PRICKLE1/VCAN/CCN2/CTSZ/SH3RF2/DIO2/AFP/LPAR1/EDN1/EFNB2/EPHA2/ENG/EPAS1/EPHA4/MECOM/EXT1/F2R/F2RL1/F3/FAP/FBN1/EFEMP1/DKK1/LIMCH1/FLNA/FN1/CLCF1/MMD/FPR1/OPN3/MSRB3/ABHD12/GAS6/GBP1/GCNT1/GFRA1/GPR37/ANPEP/CARD10/DSE/H1-2/H2BC5/ANXA2/CFH/ID1/CFI/IGFBP4/IGFBP6/IGFBP7/CCN1/IL1B/IL6/IL6ST/IL11/IRF1/IRS1/AR…
regulation of macromolecule metabolic process	6630	181	7.76832e-08	4.32983e-06	CD24/CDH13/CDKN1A/FSTL3/KLF2/CITED2/BASP1/CEBPD/TXNIP/MLLT11/FSTL1/AHNAK2/TWIST2/TDRD9/COL1A1/COL7A1/ADORA1/NCOA7/PRICKLE1/CCN2/CTSZ/SH3RF2/GLIS3/DIO2/LPAR1/EDN1/EFNB2/EPHA2/ELF4/ENG/EPAS1/EPHA4/MECOM/F2R/F2RL1/F3/FBN1/EFEMP1/BEND6/ABLIM3/FOXF1/DKK1/FOXD1/LIMCH1/FLNA/FN1/CLCF1/MMD/FPR1/FZD2/PARM1/GAS6/GBP1/ANKRD1/GPR37/CARD10/H1-0/H1-2/ANXA2/CFH/FOXA1/FOXA2/HOXC4/ID1/CFI/IGFBP4/CCN1/IL1B/IL6/IL6S…
negative regulation of cellular response to growth factor stimulus	160	16	7.84731e-08	4.35877e-06	FSTL3/VASN/FBN1/FBN2/DKK1/SMAD3/NEDD4/PMEPA1/TWSG1/TGFB1I1/TGFBR2/THBS1/WNT5A/CAV1/CAV2/SLIT2
response to hormone	968	48	8.39425e-08	4.64655e-06	CDKN1A/TXNIP/COL1A1/ADM/CCN2/AKR1C2/DSG2/EDN1/ENG/FBN1/GCNT1/ANXA2/FOXA1/IGFBP7/IL1B/IL6/IRS1/AR/ITGA2/ITGA3/JUN/JUND/AGRN/NEDD4/OXTR/PAPPA/PDGFRB/PPARG/PID1/PMEPA1/PTGS2/SDC1/CXCL12/SPP1/NR2F1/NR2F2/TFPI/TGFB1I1/TGFB2/TGFBR2/THBS1/UCP2/CA9/CAV1/CAV2/STC2/AKR1C3/SLIT2
negative regulation of response to external stimulus	329	24	8.44727e-08	4.65988e-06	SEMA4B/SEMA3C/ADORA1/EDN1/EPHA4/FAP/FOXF1/ANXA2/SMAD3/SERPINE1/PLAU/PLAUR/IL20RB/PPARG/CCL2/SNAI2/SPP1/TFPI/THBS1/WNT5A/NRP1/PHLDB2/SLIT2/SOCS5
lymphocyte activation	713	37	8.98911e-08	4.94187e-06	CD24/EFNB2/ELF4/F2RL1/CLCF1/GAS6/IL1B/IL4R/IL6/IL6ST/IL11/IRF1/ITGB1/LFNG/SMAD3/MYH9/NEDD4/PRDX1/IL20RB/APBB1IP/PPP3CA/AXL/PRNP/CYP26B1/B2M/TWSG1/RAC2/BCL3/CCL2/SDC4/PRDM1/TGFBR2/CAV1/RUNX2/PDE5A/TNFSF13/SOCS5
sex differentiation	268	22	9.83863e-08	5.3905e-06	FSTL3/CITED2/BASP1/RDH10/AFP/RHOBTB3/FLNA/AR/LFNG/MGST1/PDGFRB/AXL/BCL2L1/SDC1/STRA6/SOX9/TBX3/TGFB2/VEGFA/WNT5A/AKR1C3/SLIT2
cardiac septum development	109	14	9.90287e-08	5.4073e-06	CITED2/SEMA3C/ADAMTS6/ENG/FZD2/CCN1/PRDM1/STRA6/TBX3/TGFB2/TGFBR2/WNT5A/NRP1/SLIT2
inflammatory response	780	39	1.00743e-07	5.4823e-06	ADORA1/EPHA2/F2R/F2RL1/F3/FOXF1/FN1/FPR1/CFH/CFI/IGFBP4/IL1B/IL4R/IL6/IL6ST/ITGA2/JUN/SMAD3/OLR1/SERPINE1/IL20RB/PPARG/AXL/CYP26B1/PTGS2/CCL2/SDC1/SPP1/TGM2/THBS1/C1R/C1S/WNT5A/ZYX/SCG2/GPR68/OSMR/CD44/SOCS5
mesenchyme morphogenesis	49	10	1.03009e-07	5.58679e-06	ENG/FOXF1/SMAD3/ACTA2/SNAI2/SOX9/TGFB2/TGFBR2/ACTG2/WNT5A
outflow tract morphogenesis	78	12	1.10306e-07	5.96245e-06	CITED2/SEMA3C/ENG/FZD2/JUN/NEDD4/TBX3/TGFB2/TGFBR2/VEGFA/WNT5A/NRP1
leukocyte mediated immunity	868	41	1.19981e-07	6.46374e-06	CKAP4/SLC27A2/GLIPR1/CNN2/CTSZ/F2RL1/FOXF1/RFTN1/CLCF1/FPR1/HEBP2/ANPEP/ANXA2/HLA-A/HLA-B/HLA-H/CFI/IGF2R/IL1B/IL4R/IL6/MGST1/OLR1/PRDX1/PLAC8/SERPINB6/PLAU/PLAUR/IL20RB/B2M/QSOX1/RAC2/BCL3/SNAP25/C1R/C1S/VCL/CRISPLD2/TNFSF13/CD44/MVP
regulation of response to stress	1452	60	1.20862e-07	6.48949e-06	ADORA1/NCOA7/CCN2/SH3RF2/EDN1/EPHA4/MECOM/F2R/F2RL1/F3/FAP/FOXF1/DKK1/RFTN1/ANKRD1/GPR37/ANXA2/CFH/FOXA2/CFI/IL1B/IL6/IL6ST/IRF1/ITGA2/SMAD3/MET/MUC1/GADD45B/PRDX1/SERPINE1/PLAU/PLAUR/IL20RB/PPARG/PPP3CA/PTGS2/PTPRF/BCL2L1/CXCL12/SNAI2/SPP1/TFPI/TGFB2/TGFBR2/TGM2/THBS1/C1R/C1S/VEGFA/WNT5A/ZYX/COLEC12/UNC93B1/CAV1/PHLDB2/OSMR/MACROH2A1/CD44/SOCS5
positive regulation of nervous system development	517	32	1.21386e-07	6.49598e-06	CDH4/DPYSL3/LPAR1/EPHA4/BEND6/DKK1/FLNA/FN1/CLCF1/MMD/ANKRD1/SRPX2/FOXA1/IL1B/IL6/IL6ST/ITGA3/AGRN/MAP1B/OXTR/PPARG/TENM3/BDNF/CXCL12/TPBG/VEGFA/VEGFC/WNT5A/IRX3/SYNDIG1/NRP1/SLIT2
blood vessel endothelial cell migration	182	14	1.2571e-07	6.70508e-06	EFNB2/EPHA2/SRPX2/CARD10/ID1/ITGB1/MYH9/PPARG/PTGS2/THBS1/VEGFA/VEGFC/NRP1/SLIT2
mesenchymal cell differentiation	210	19	1.32147e-07	7.02517e-06	SEMA4B/SEMA3C/VASN/COL1A1/RDH10/EDN1/ENG/FOXA1/FOXA2/IL1B/SMAD3/SNAI2/SOX9/TGFB1I1/TGFB2/TGFBR2/WNT5A/NRP1/PHLDB2
chordate embryonic development	568	34	1.34675e-07	7.13601e-06	KLF2/SEMA3C/COL1A1/ADM/PRICKLE1/RDH10/EDN1/EPHA2/EPAS1/EXT1/FOXF1/DKK1/FZD2/FOXA1/HOXC4/CCN1/AR/ITGB1/LFNG/SMAD3/MYH9/RCN1/BCL2L1/SDC4/PRDM1/SOX9/TBX3/NR2F2/TGFB2/TGFBR2/TPM1/VEGFA/WNT5A/RUNX2
positive regulation of cell development	529	32	1.38863e-07	7.33378e-06	CDH4/SEMA3C/DPYSL3/LPAR1/EDN1/EPHA4/BEND6/DKK1/FLNA/FN1/CLCF1/MMD/ANKRD1/FOXA1/IL1B/IL6/IL6ST/ITGA3/MAP1B/PPARG/TENM3/BDNF/CXCL12/VEGFA/VEGFC/WNT5A/IRX3/GPR68/PDE5A/NRP1/MYADM/SLIT2
positive regulation of nucleic acid-templated transcription	1596	67	1.40237e-07	7.38215e-06	CDH13/FSTL3/KLF2/CITED2/CEBPD/MLLT11/COL1A1/NCOA7/GLIS3/EDN1/ELF4/ENG/EPAS1/MECOM/F2R/F2RL1/ABLIM3/FOXF1/FOXD1/FZD2/ANKRD1/H1-0/H1-2/FOXA1/FOXA2/HOXC4/CCN1/IL1B/IL6/IL11/IRF1/AR/JUN/JUND/AGRN/SMAD3/MEIS2/MET/MUC1/NDP/NFIX/SERPINE1/PLAC8/PITX1/CYTL1/PPARG/PID1/PPP3CA/ACTA2/BCL3/SMARCA1/SOX9/SPP1/TBL1X/TBX3/NR2F1/NR2F2/TGFB1I1/TGFB2/VEGFA/WNT5A/ZNF175/TOX2/RUNX2/ACTN1/LDB2/PDLIM1
positive regulation of RNA biosynthetic process	1597	67	1.43614e-07	7.5353e-06	CDH13/FSTL3/KLF2/CITED2/CEBPD/MLLT11/COL1A1/NCOA7/GLIS3/EDN1/ELF4/ENG/EPAS1/MECOM/F2R/F2RL1/ABLIM3/FOXF1/FOXD1/FZD2/ANKRD1/H1-0/H1-2/FOXA1/FOXA2/HOXC4/CCN1/IL1B/IL6/IL11/IRF1/AR/JUN/JUND/AGRN/SMAD3/MEIS2/MET/MUC1/NDP/NFIX/SERPINE1/PLAC8/PITX1/CYTL1/PPARG/PID1/PPP3CA/ACTA2/BCL3/SMARCA1/SOX9/SPP1/TBL1X/TBX3/NR2F1/NR2F2/TGFB1I1/TGFB2/VEGFA/WNT5A/ZNF175/TOX2/RUNX2/ACTN1/LDB2/PDLIM1
positive regulation of blood circulation	69	11	1.52629e-07	7.98231e-06	NMU/ADM/CCN2/EDN1/F2R/F2RL1/OXTR/PTGS2/TGFB2/TPM1/CAV1
cellular response to acid chemical	206	19	1.54488e-07	8.05336e-06	KLF2/COL1A1/COL4A1/COL6A1/AKR1C2/EDN1/SH3BP4/KCNMB1/MMP2/PPARG/PID1/PDGFC/CYP26B1/BCL2L1/SOX9/VEGFA/WNT5A/WNT5B/AKR1C3
positive regulation of macromolecule biosynthetic process	1844	74	1.58275e-07	8.22415e-06	CDH13/FSTL3/KLF2/CITED2/CEBPD/MLLT11/COL1A1/NCOA7/GLIS3/EDN1/ELF4/ENG/EPAS1/MECOM/F2R/F2RL1/ABLIM3/FOXF1/FOXD1/FZD2/PARM1/ANKRD1/H1-0/H1-2/FOXA1/FOXA2/HOXC4/CCN1/IL1B/IL6/IL11/IRF1/IRS1/AR/ITGA2/JUN/JUND/AGRN/SMAD3/MEIS2/MET/MUC1/NDP/NFIX/SERPINE1/PLAC8/PDGFRB/PITX1/CYTL1/PPARG/PID1/PPP3CA/LARP6/ACTA2/BCL3/CCL2/SMARCA1/SOX9/SPP1/TBL1X/TBX3/NR2F1/NR2F2/TGFB1I1/TGFB2/THBS1/VEGFA/WNT5A/ZNF175/TOX2/R…
negative regulation of neuron projection development	148	16	1.72966e-07	8.92994e-06	SEMA4B/SEMA3C/CTSZ/DPYSL3/LPAR1/EFNB2/EPHA4/ID1/PPP3CA/B2M/SPOCK1/SPP1/NR2F1/WNT5A/NRP1/SLIT2
actin filament bundle assembly	151	16	1.72966e-07	8.92994e-06	CCN2/DPYSL3/LPAR1/LIMCH1/FLNA/RHOD/ID1/SMAD3/MET/LIMA1/SDC4/TPM1/ZYX/ACTN1/NRP1/PHLDB2
collagen-activated signaling pathway	13	6	1.77894e-07	9.10118e-06	COL1A1/COL4A1/COL4A2/COL4A5/ITGA11/ITGA2
sprouting angiogenesis	189	14	1.77978e-07	9.10118e-06	CDH13/KLF2/EFNB2/EPHA2/SRPX2/CARD10/ITGA5/ITGB1/PTGS2/THBS1/VEGFA/VEGFC/NRP1/SLIT2
regulation of osteoblast differentiation	121	14	1.77978e-07	9.10118e-06	TWIST2/FBN2/ID1/CCN1/IL6/IL6ST/JUND/SMAD3/FAM20C/TWSG1/SNAI2/IFITM1/RUNX2/PDLIM7
response to ketone	190	18	1.83175e-07	9.33731e-06	CDKN1A/KLF2/TXNIP/AKR1C2/DSG2/EDN1/IGFBP7/AR/OXTR/PPARG/BCL2L1/SPP1/TGFB2/THBS1/CA9/CAV1/AKR1C3/SLIT2
blood circulation	492	30	1.88026e-07	9.55431e-06	NMU/ADM/ADORA1/CCN2/CTSZ/DSG2/EDN1/EPAS1/F2R/F2RL1/FLNA/GAS6/MYOF/AR/KCNMB1/SMAD3/OLR1/OXTR/PPARG/PTGS2/ACTA2/CXCL12/ERAP2/NR2F2/TGFB2/TPM1/VEGFC/CAV1/PDE5A/SLIT2
positive regulation of ossification	84	12	1.97665e-07	1.00125e-05	FBN2/CCN1/IL6/IL6ST/JUND/SMAD3/FAM20C/TGFB2/WNT5A/IFITM1/RUNX2/PDLIM7
muscle tissue development	395	26	2.03117e-07	1.02564e-05	SEMA3C/DSG2/EDN1/EFNB2/ENG/DKK1/FLNB/ANKRD1/ITGB1/SMAD3/PDGFRB/PITX1/PPP3CA/CYP26B1/STRA6/SOX9/TBX3/NR2F2/TGFB2/TGFBR2/TPM1/VEGFA/WNT5A/CAV1/CAV2/DNER
positive regulation of transcription, DNA-templated	1511	64	2.08269e-07	1.04837e-05	CDH13/FSTL3/KLF2/CITED2/CEBPD/MLLT11/COL1A1/NCOA7/GLIS3/EDN1/ELF4/ENG/EPAS1/MECOM/F2R/F2RL1/ABLIM3/FOXF1/FOXD1/FZD2/H1-0/H1-2/FOXA1/FOXA2/HOXC4/CCN1/IL1B/IL6/IL11/IRF1/AR/JUN/JUND/AGRN/SMAD3/MEIS2/MET/MUC1/NDP/NFIX/SERPINE1/PLAC8/PITX1/CYTL1/PPARG/PID1/PPP3CA/ACTA2/BCL3/SMARCA1/SOX9/SPP1/TBL1X/TBX3/NR2F1/NR2F2/TGFB1I1/TGFB2/VEGFA/WNT5A/ZNF175/TOX2/RUNX2/LDB2
actin filament bundle organization	155	16	2.08945e-07	1.0485e-05	CCN2/DPYSL3/LPAR1/LIMCH1/FLNA/RHOD/ID1/SMAD3/MET/LIMA1/SDC4/TPM1/ZYX/ACTN1/NRP1/PHLDB2
positive regulation of biosynthetic process	1978	77	2.13162e-07	1.06634e-05	CDH13/FSTL3/KLF2/CITED2/CEBPD/MLLT11/COL1A1/NCOA7/CCN2/GLIS3/EDN1/ELF4/ENG/EPAS1/MECOM/F2R/F2RL1/ABLIM3/FOXF1/FOXD1/FZD2/PARM1/ANKRD1/H1-0/H1-2/FOXA1/FOXA2/HOXC4/CCN1/IL1B/IL6/IL11/IRF1/IRS1/AR/ITGA2/JUN/JUND/AGRN/SMAD3/MEIS2/MET/MUC1/NDP/NFIX/SERPINE1/PLAC8/PDGFRB/PITX1/CYTL1/PPARG/PID1/PPP3CA/LARP6/PTGS2/ACTA2/BCL3/CCL2/SMARCA1/SOX9/SPP1/TBL1X/TBX3/NR2F1/NR2F2/TGFB1I1/TGFB2/THBS1/VEGFA/WNT5A/ZN…
regulation of neurogenesis	782	41	2.18184e-07	1.08794e-05	CDH4/SEMA4B/SEMA3C/CTSZ/DPYSL3/LPAR1/EFNB2/EPHA4/BEND6/DKK1/FLNA/FN1/CLCF1/MMD/ANKRD1/FOXA1/ID1/IL1B/IL6/IL6ST/ITGA3/MAP1B/NEDD4/PPARG/PPP3CA/TENM3/B2M/PTPRF/BDNF/CXCL12/SNAP25/SOX9/SPOCK1/SPP1/NR2F1/VEGFA/VEGFC/WNT5A/IRX3/NRP1/SLIT2
exocytosis	897	45	2.18832e-07	1.08794e-05	CKAP4/SLC27A2/GLIPR1/CNN2/CTSZ/F2RL1/FOXF1/FLNA/FN1/FPR1/HEBP2/RAB11FIP5/GAS6/ANPEP/ANXA2/HLA-H/IGF2R/IL4R/MGST1/OLR1/SERPINE1/PLAC8/SERPINB6/PLAU/PLAUR/SRGN/B2M/QSOX1/RAB27B/RAC2/SDC1/SDC4/SNAP25/TGFB2/THBS1/TLN1/TUBA4A/VCL/VEGFA/VEGFC/CRISPLD2/TAGLN2/ACTN1/CD44/MVP
gonad development	216	19	2.26298e-07	1.1216e-05	FSTL3/CITED2/BASP1/RDH10/AFP/RHOBTB3/FLNA/AR/LFNG/MGST1/PDGFRB/BCL2L1/SDC1/SOX9/TGFB2/VEGFA/WNT5A/AKR1C3/SLIT2
lung development	169	17	2.28613e-07	1.12821e-05	FSTL3/KLF2/CCN2/CTSZ/RDH10/EPAS1/FOXF1/FOXA1/ID1/ITGA3/PDGFRB/STRA6/SOX9/TGFBR2/VEGFA/WNT5A/CRISPLD2
regulation of cellular metabolic process	6127	179	2.29032e-07	1.12821e-05	CD24/CDH13/CDKN1A/FSTL3/KLF2/CITED2/BASP1/CEBPD/TXNIP/MLLT11/FSTL1/AHNAK2/PIK3IP1/TWIST2/COL1A1/COL7A1/ADORA1/NCOA7/PRICKLE1/CCN2/CTSZ/SH3RF2/GLIS3/DIO2/LPAR1/EDN1/EFNB2/EPHA2/ELF4/ENG/EPAS1/EPHA4/MECOM/F2R/F2RL1/F3/FBN1/EFEMP1/BEND6/ABLIM3/FOXF1/DKK1/FOXD1/LIMCH1/FLNA/FN1/CLCF1/MMD/FPR1/SH3BP4/FZD2/PARM1/GAS6/GBP1/ANKRD1/SRPX2/GPR37/CARD10/H1-0/H1-2/ANXA2/FOXA1/FOXA2/HOXC4/ID1/IGFBP4/CCN1/IL1B/I…
supramolecular fiber organization	652	36	2.53427e-07	1.24457e-05	TMSB15A/CDC42EP1/COL1A1/COL5A1/CCN2/DPYSL3/LPAR1/EDN1/F2RL1/RHOBTB3/LIMCH1/FLNA/ANKRD1/RHOD/EFEMP2/ANXA2/ID1/ITGB1/SMAD3/MET/STMN3/LIMA1/PDGFRB/PLOD2/RAC2/RASA1/SDC4/CXCL12/TGFB2/TPM1/ZYX/ACTN1/NRP1/PHLDB2/MYADM/SLIT2
positive regulation of epithelial cell migration	165	15	2.6088e-07	1.27225e-05	EDN1/SRPX2/ITGA2/ITGA3/JUN/MET/PTGS2/SOX9/TGFB2/TGFBR2/THBS1/VEGFA/VEGFC/WNT5A/NRP1
negative regulation of response to wounding	84	12	2.61108e-07	1.27225e-05	EDN1/EPHA4/FAP/ANXA2/SMAD3/SERPINE1/PLAU/PLAUR/SPP1/TFPI/THBS1/PHLDB2
negative regulation of metabolic process	3395	101	2.61432e-07	1.27225e-05	CDKN1A/KLF2/CITED2/BASP1/TXNIP/PIK3IP1/TWIST2/TDRD9/COL7A1/ADORA1/NCOA7/PRICKLE1/CCN2/CTSZ/SH3RF2/GLIS3/EDN1/ENG/EPHA4/MECOM/F2RL1/BEND6/FOXF1/DKK1/FOXD1/FLNA/GAS6/GBP1/ANKRD1/H1-0/H1-2/ANXA2/FOXA1/FOXA2/ID1/IL1B/IL6/IRF1/AR/JUN/JUND/ANOS1/SMAD3/MEIS2/MET/MUC1/GADD45B/NEDD4/NFIX/SERPINE1/CRIM1/PRKAG2/SERPINB6/PITX1/PLAUR/PELO/PPARG/RASIP1/PID1/PPP3CA/CAMK2N1/PKIA/PRNP/PMEPA1/PTGS2/QSOX1/PTPRK/BCL…
circulatory system process	500	30	2.71601e-07	1.31776e-05	NMU/ADM/ADORA1/CCN2/CTSZ/DSG2/EDN1/EPAS1/F2R/F2RL1/FLNA/GAS6/MYOF/AR/KCNMB1/SMAD3/OLR1/OXTR/PPARG/PTGS2/ACTA2/CXCL12/ERAP2/NR2F2/TGFB2/TPM1/VEGFC/CAV1/PDE5A/SLIT2
regulation of nitrogen compound metabolic process	5907	172	2.89289e-07	1.39936e-05	CD24/CDH13/CDKN1A/FSTL3/KLF2/CITED2/BASP1/CEBPD/TXNIP/MLLT11/FSTL1/AHNAK2/TWIST2/COL1A1/COL7A1/ADORA1/NCOA7/PRICKLE1/CCN2/CTSZ/SH3RF2/GLIS3/DIO2/LPAR1/EDN1/EPHA2/ELF4/ENG/EPAS1/EPHA4/MECOM/F2R/F2RL1/F3/FBN1/EFEMP1/BEND6/ABLIM3/FOXF1/DKK1/FOXD1/LIMCH1/FLNA/FN1/CLCF1/MMD/FPR1/FZD2/PARM1/GAS6/GBP1/ANKRD1/GPR37/CARD10/H1-0/H1-2/ANXA2/CFH/FOXA1/FOXA2/HOXC4/ID1/CFI/IGFBP4/CCN1/IL1B/IL6/IL6ST/IL11/IRF1/…
embryo development ending in birth or egg hatching	588	34	2.94241e-07	1.41905e-05	KLF2/SEMA3C/COL1A1/ADM/PRICKLE1/RDH10/EDN1/EPHA2/EPAS1/EXT1/FOXF1/DKK1/FZD2/FOXA1/HOXC4/CCN1/AR/ITGB1/LFNG/SMAD3/MYH9/RCN1/BCL2L1/SDC4/PRDM1/SOX9/TBX3/NR2F2/TGFB2/TGFBR2/TPM1/VEGFA/WNT5A/RUNX2
axon extension	116	14	3.09735e-07	1.48931e-05	CDH4/SEMA4B/SEMA3C/ALCAM/FN1/ITGB1/MAP1B/CXCL12/RAPH1/VCL/VEGFA/WNT5A/NRP1/SLIT2
negative regulation of molecular function	1114	50	3.12113e-07	1.49628e-05	CDKN1A/TXNIP/PIK3IP1/COL7A1/LYPD6/CTSZ/SH3RF2/DKK1/FLNA/SH3BP4/GAS6/ANXA2/FOXA2/ID1/IL1B/JUN/ANOS1/MET/GADD45B/NEDD4/SERPINE1/ANGPTL4/CRIM1/PRKAG2/SERPINB6/PLAUR/PPARG/PPP3CA/CAMK2N1/PKIA/PRNP/B2M/PTGS2/PTPRF/SH2D4A/SPOCK1/NR2F2/TFPI/TGFB2/THBS1/VEGFA/TFPI2/CAV1/SERPINB7/GPRC5A/SLIT2/MACROH2A1/CD44/SOCS5/MVP
sensory organ development	532	32	3.16776e-07	1.51414e-05	COL4A1/COL5A1/COL8A1/RDH10/EDN1/EPHA2/ALDH1A3/FBN1/FBN2/EFEMP1/FZD2/JUN/SMAD3/MEIS2/NDP/NINJ1/PDGFRB/CYTL1/TENM3/CYP26B1/TWSG1/RCN1/SDC4/PRDM1/STRA6/SOX9/TGFB2/TGFBR2/VEGFA/WNT5A/WNT5B/NRP1
respiratory tube development	173	17	3.20767e-07	1.52867e-05	FSTL3/KLF2/CCN2/CTSZ/RDH10/EPAS1/FOXF1/FOXA1/ID1/ITGA3/PDGFRB/STRA6/SOX9/TGFBR2/VEGFA/WNT5A/CRISPLD2
developmental cell growth	226	19	3.27531e-07	1.5563e-05	CDH4/SEMA4B/SEMA3C/EDN1/ALCAM/FN1/ITGB1/MAP1B/BDNF/CXCL12/RAPH1/SOX9/SPP1/TGFBR2/VCL/VEGFA/WNT5A/NRP1/SLIT2
development of primary sexual characteristics	222	19	3.52178e-07	1.6685e-05	FSTL3/CITED2/BASP1/RDH10/AFP/RHOBTB3/FLNA/AR/LFNG/MGST1/PDGFRB/BCL2L1/SDC1/SOX9/TGFB2/VEGFA/WNT5A/AKR1C3/SLIT2
gland development	434	28	3.62467e-07	1.7122e-05	FSTL3/CITED2/SEMA3C/EPHA2/ALDH1A3/FOXF1/FOXA1/IGF2R/AR/ITGA2/JUN/SMAD3/MET/OXTR/PITX1/TWSG1/STRA6/SNAI2/SOX9/TBX3/TGFB2/TGFBR2/TGM2/UCP2/VEGFA/WNT5A/CAV1/NRP1
regulation of cell growth	416	27	3.83839e-07	1.80786e-05	CDH4/CDKN1A/SEMA4B/SEMA3C/CCN2/EDN1/FHL1/FN1/SH3BP4/IGFBP4/IGFBP6/IGFBP7/CCN1/SMAD3/MAP1B/CRIM1/PPARG/BDNF/CXCL12/SPOCK1/SPP1/TGFB2/VEGFA/WNT5A/NRP1/CCN4/SLIT2
muscle cell differentiation	373	24	3.88392e-07	1.82315e-05	SPEG/ADM/EDN1/EFNB2/ENG/FOXF1/DKK1/FLNC/MYOF/ANKRD1/IL4R/ITGB1/MYH9/PDGFRB/PPP3CA/CYP26B1/BDNF/SDC1/SOX9/TBX3/TPM1/VEGFA/CAV2/DNER
immune effector process	1246	52	3.89349e-07	1.82315e-05	CKAP4/SLC27A2/GLIPR1/CNN2/CTSZ/F2RL1/FOXF1/RFTN1/CLCF1/FPR1/HEBP2/GBP1/ANPEP/ANXA2/CFH/HLA-A/HLA-B/HLA-H/CFI/IGF2R/IL1B/IL4R/IL6/IRF1/LFNG/MGST1/OLR1/PRDX1/PLAC8/SERPINB6/PLAU/PLAUR/IL20RB/APBB1IP/B2M/QSOX1/RAC2/BCL3/SNAP25/TGFB2/C1R/C1S/VCL/WNT5A/ZNF175/UNC93B1/CRISPLD2/IFITM1/TNFSF13/CD44/SOCS5/MVP
regulation of catalytic activity	2281	84	4.01808e-07	1.87604e-05	CD24/CDKN1A/TXNIP/PIK3IP1/COL7A1/ADORA1/CCN2/SH3RF2/LPAR1/EDN1/EPHA2/EPHA4/F2R/F2RL1/F3/DKK1/FN1/MMD/FPR1/SH3BP4/ALOX5AP/PARM1/GAS6/CARD10/ANXA2/FOXA2/CCN1/IL1B/IRS1/AR/ITGA2/ITGB1/JUN/ANOS1/AGRN/SMAD3/GADD45B/SERPINE1/STMN3/ANGPTL4/CRIM1/PRKAG2/MAGEC2/PDGFRB/SERPINB6/PLAUR/PPARG/RASIP1/TBC1D19/TBC1D2/CAMK2N1/PKIA/GPRC5C/PDGFC/PRNP/PTGS2/RAC2/RASA1/BDNF/CCL2/SDC4/SH2D4A/SPOCK1/NR2F2/TFPI/TGFB2/TG…
gland morphogenesis	120	14	4.25776e-07	1.97649e-05	SEMA3C/EPHA2/FOXA1/AR/TWSG1/SNAI2/SOX9/TBX3/TGFB2/TGFBR2/TGM2/WNT5A/CAV1/NRP1
negative regulation of epithelial cell proliferation	162	14	4.25776e-07	1.97649e-05	EFNB2/AR/PPARG/PTPRK/CCL2/SNAI2/SOX9/NR2F2/TGFB2/THBS1/WNT5A/SCG2/CAV1/CAV2
negative regulation of nitrogen compound metabolic process	2410	86	4.27648e-07	1.97947e-05	CDKN1A/KLF2/CITED2/BASP1/TXNIP/TWIST2/COL7A1/NCOA7/PRICKLE1/CTSZ/SH3RF2/GLIS3/EDN1/ENG/EPHA4/MECOM/F2RL1/BEND6/FOXF1/DKK1/FOXD1/FLNA/GAS6/GBP1/ANKRD1/H1-0/H1-2/ANXA2/FOXA1/ID1/IL1B/IL6/IRF1/AR/JUN/JUND/ANOS1/SMAD3/MEIS2/MUC1/GADD45B/NEDD4/NFIX/SERPINE1/CRIM1/PRKAG2/SERPINB6/PITX1/PLAUR/PPARG/PID1/PPP3CA/CAMK2N1/PKIA/PRNP/PMEPA1/PTGS2/PTPRK/BCL3/PRDM1/SNAI2/SOX9/SPOCK1/TBL1X/TBX3/NR2F1/NR2F2/TFPI/…
actin cytoskeleton organization	641	35	4.43955e-07	2.04068e-05	TMSB15A/CDC42EP1/CNN2/CCN2/DPYSL3/LPAR1/EDN1/F2RL1/RHOBTB3/ABLIM3/LIMCH1/FLNA/FLNB/ANKRD1/RHOD/ID1/ITGB1/SMAD3/MET/MYH9/LIMA1/PDGFRB/RAC2/RASA1/SDC4/CXCL12/TLN1/TPM1/ZYX/ACTN1/NRP1/PHLDB2/MYADM/PDLIM7/SLIT2
regulation of acute inflammatory response	149	12	4.44672e-07	2.04068e-05	ADORA1/CFH/CFI/IL1B/IL6/IL6ST/IL20RB/PPARG/PTGS2/C1R/C1S/OSMR
positive regulation of reactive oxygen species metabolic process	98	12	4.44672e-07	2.04068e-05	CDKN1A/KLF2/EDN1/F2RL1/IL1B/SMAD3/PDGFRB/PID1/PTGS2/TGFBR2/THBS1/AKR1C3
regulation of epithelial cell proliferation	368	23	4.49591e-07	2.05739e-05	CDH13/EFNB2/F3/ID1/AR/JUN/SMAD3/PPARG/PTPRK/CCL2/CXCL12/SNAI2/SOX9/NR2F2/TGFB2/THBS1/VEGFA/VEGFC/WNT5A/SCG2/CAV1/CAV2/NRP1
defense response	1658	63	4.54663e-07	2.0747e-05	ADORA1/EDN1/EPHA2/ELF4/F2R/F2RL1/F3/FOXF1/FLNB/RFTN1/FN1/FPR1/GBP1/CFH/HLA-A/HLA-B/HLA-H/CFI/IGFBP4/IL1B/IL4R/IL6/IL6ST/IRF1/ITGA2/ITGB1/JUN/SMAD3/MUC1/OLR1/PRDX1/SERPINE1/PLAC8/IL20RB/PPARG/AXL/CYP26B1/B2M/PTGS2/BCL3/CCL2/SDC1/CXCL12/PRDM1/SPP1/TGM2/THBS1/C1R/C1S/WNT5A/ZNF175/ZYX/SCG2/COLEC12/GPR68/UNC93B1/H2BC21/IFITM1/H2BC12/CAV1/OSMR/CD44/SOCS5
positive regulation of collagen biosynthetic process	25	7	4.68402e-07	2.13136e-05	CCN2/ENG/F2R/ITGA2/PDGFRB/LARP6/SERPINB7
negative regulation of locomotion	386	23	4.76025e-07	2.15995e-05	CITED2/SEMA4B/SEMA3C/ADORA1/DPYSL3/ENG/LIMCH1/CARD10/SERPINE1/PPARG/PTPRK/RRAS/CCL2/CXCL12/NR2F2/THBS1/TPM1/VCL/WNT5A/IFITM1/NRP1/PHLDB2/SLIT2
regulation of leukocyte chemotaxis	109	13	4.8567e-07	2.19504e-05	EDN1/F2RL1/GAS6/IL6/SERPINE1/RAC2/CCL2/CXCL12/THBS1/VEGFA/VEGFC/WNT5A/SLIT2
actin filament-based process	732	38	4.86484e-07	2.19504e-05	TMSB15A/CDC42EP1/CNN2/ADORA1/CCN2/DPYSL3/DSG2/LPAR1/EDN1/F2RL1/RHOBTB3/ABLIM3/LIMCH1/FLNA/FLNB/ANKRD1/RHOD/ID1/ITGB1/SMAD3/MET/MYH9/LIMA1/PDGFRB/RAC2/RASA1/SDC4/CXCL12/TLN1/TPM1/ZYX/CAV1/ACTN1/NRP1/PHLDB2/MYADM/PDLIM7/SLIT2
developmental process involved in reproduction	669	36	4.98261e-07	2.2419e-05	FSTL3/CITED2/BASP1/ADM/RDH10/AFP/EPAS1/RHOBTB3/FLNA/LDOC1/FOXA1/CCN1/AR/LFNG/MGST1/NDP/PDGFRB/PPARG/AXL/PTGS2/BCL2L1/SDC1/PRDM1/STRA6/SOX9/SPP1/TBX3/NR2F2/TGFB2/VEGFA/WNT5A/STC2/AKR1C3/PDE5A/ADAM19/SLIT2
mesoderm development	131	14	5.23463e-07	2.34873e-05	CITED2/EPHA2/EXT1/FOXF1/DKK1/ITGA2/ITGA3/ITGB1/SMAD3/TWSG1/TBX3/VEGFA/WNT5A/IRX3
endodermal cell differentiation	45	9	5.43261e-07	2.43079e-05	COL4A2/COL5A1/COL6A1/COL7A1/COL8A1/DKK1/FN1/ITGA5/MMP2
multicellular organismal homeostasis	471	29	5.56207e-07	2.48182e-05	NMU/ADORA1/CCN2/DIO2/EPAS1/F2R/ID1/IL1B/IL4R/IL6/MET/TNFRSF11B/OXTR/G0S2/PRDX1/PLAC8/IL20RB/CYTL1/PDGFC/CYP26B1/B2M/PTGS2/RAC2/SOX9/SPP1/UCP2/VEGFA/CAV1/LDB2
adherens junction assembly	88	12	5.73743e-07	2.553e-05	LIMCH1/RHOD/ITGA2/SMAD3/PTPRK/SDC4/THBS1/VCL/VEGFA/ACTN1/NRP1/PHLDB2
immune system development	912	44	5.91256e-07	2.62368e-05	FSTL3/KLF2/CITED2/MYL9/EPHA2/EPAS1/MECOM/EVI2B/F2RL1/FBN1/CLCF1/GAS6/ANXA2/IL4R/IL6/IL11/IRF1/ITGB1/JUN/LFNG/SMAD3/MEIS2/MT1G/MYH9/PPARG/AXL/CYP26B1/B2M/FAM20C/TWSG1/BCL3/RRAS/PRDM1/TGFB2/TGFBR2/THBS1/VEGFA/WNT5A/GPR68/H4C8/RUNX2/ACTN1/TNFSF13/SOCS5
cardiac septum morphogenesis	76	11	6.10074e-07	2.69974e-05	CITED2/SEMA3C/ENG/FZD2/CCN1/TBX3/TGFB2/TGFBR2/WNT5A/NRP1/SLIT2
hemopoiesis	819	41	6.14782e-07	2.71313e-05	FSTL3/KLF2/MYL9/EPHA2/EPAS1/MECOM/EVI2B/F2RL1/FBN1/CLCF1/GAS6/ANXA2/IL4R/IL6/IL11/IRF1/ITGB1/JUN/LFNG/MEIS2/MT1G/MYH9/PPARG/AXL/CYP26B1/B2M/FAM20C/TWSG1/BCL3/RRAS/PRDM1/TGFB2/TGFBR2/THBS1/VEGFA/WNT5A/GPR68/H4C8/RUNX2/ACTN1/SOCS5
cardiac ventricle development	126	14	6.40813e-07	2.82028e-05	CITED2/SEMA3C/ENG/FOXF1/FZD2/CCN1/PRDM1/STRA6/TBX3/TGFB2/TGFBR2/TPM1/WNT5A/SLIT2
positive regulation of collagen metabolic process	26	7	6.48636e-07	2.84693e-05	CCN2/ENG/F2R/ITGA2/PDGFRB/LARP6/SERPINB7
negative regulation of cell development	326	23	6.67032e-07	2.91971e-05	SEMA4B/SEMA3C/CTSZ/DPYSL3/LPAR1/EFNB2/EPHA4/FBN1/GBP1/ID1/IL1B/IL6/PPP3CA/B2M/PTHLH/SOX9/SPOCK1/SPP1/NR2F1/WNT5A/IRX3/NRP1/SLIT2
leukocyte differentiation	501	30	6.82918e-07	2.98115e-05	FSTL3/EPHA2/EVI2B/F2RL1/FBN1/CLCF1/GAS6/ANXA2/IL4R/IL6/IL11/IRF1/ITGB1/JUN/LFNG/MT1G/MYH9/PPARG/AXL/CYP26B1/B2M/FAM20C/BCL3/RRAS/PRDM1/TGFBR2/VEGFA/GPR68/RUNX2/SOCS5
regulation of transforming growth factor beta receptor signaling pathway	117	13	7.58204e-07	3.2998e-05	CITED2/VASN/ENG/FBN1/FBN2/ITGA3/SMAD3/PMEPA1/TGFB1I1/TGFBR2/THBS1/CAV1/CAV2
developmental growth involved in morphogenesis	227	19	7.60011e-07	3.2998e-05	CDH4/SEMA4B/SEMA3C/RDH10/ALCAM/FN1/ITGB1/MAP1B/BDNF/CXCL12/RAPH1/SOX9/SPP1/TGFBR2/VCL/VEGFA/WNT5A/NRP1/SLIT2
negative regulation of catalytic activity	795	39	7.62214e-07	3.30047e-05	CDKN1A/TXNIP/PIK3IP1/COL7A1/SH3RF2/SH3BP4/GAS6/ANXA2/FOXA2/IL1B/ANOS1/GADD45B/SERPINE1/ANGPTL4/CRIM1/PRKAG2/SERPINB6/PLAUR/PPARG/CAMK2N1/PKIA/PRNP/PTGS2/SH2D4A/SPOCK1/NR2F2/TFPI/TGFB2/THBS1/VEGFA/TFPI2/CAV1/SERPINB7/GPRC5A/SLIT2/MACROH2A1/CD44/SOCS5/MVP
reproductive process	1423	59	7.71905e-07	3.33347e-05	FSTL3/CITED2/BASP1/ANTXR2/TDRD9/ADM/SPACA6/RDH10/AFP/DSG2/EDN1/EPAS1/RHOBTB3/FLNA/PRND/LDOC1/FOXA1/IGF2R/IGFBP7/CCN1/IL1B/IL4R/AR/ITGA2/ITGA3/ITGA5/ITGB1/LFNG/MGST1/MMP2/MYH9/NDP/OXTR/PAPPA/PDGFRB/SPA17/PPARG/AXL/CYP26B1/PTGS2/PTHLH/BCL2L1/SDC1/PRDM1/STRA6/SOX9/SPP1/TBX3/NR2F2/TGFB2/TGFBR2/UCP2/VEGFA/WNT5A/STC2/AKR1C3/PDE5A/ADAM19/SLIT2
cardiac chamber development	167	16	7.81915e-07	3.36767e-05	CITED2/SEMA3C/ADAMTS6/ENG/FOXF1/FZD2/CCN1/PRDM1/STRA6/TBX3/TGFB2/TGFBR2/TPM1/WNT5A/NRP1/SLIT2
reproduction	1426	59	8.28965e-07	3.56079e-05	FSTL3/CITED2/BASP1/ANTXR2/TDRD9/ADM/SPACA6/RDH10/AFP/DSG2/EDN1/EPAS1/RHOBTB3/FLNA/PRND/LDOC1/FOXA1/IGF2R/IGFBP7/CCN1/IL1B/IL4R/AR/ITGA2/ITGA3/ITGA5/ITGB1/LFNG/MGST1/MMP2/MYH9/NDP/OXTR/PAPPA/PDGFRB/SPA17/PPARG/AXL/CYP26B1/PTGS2/PTHLH/BCL2L1/SDC1/PRDM1/STRA6/SOX9/SPP1/TBX3/NR2F2/TGFB2/TGFBR2/UCP2/VEGFA/WNT5A/STC2/AKR1C3/PDE5A/ADAM19/SLIT2
negative regulation of macromolecule metabolic process	3164	93	8.56579e-07	3.66962e-05	CDKN1A/KLF2/CITED2/BASP1/TXNIP/TWIST2/TDRD9/COL7A1/NCOA7/PRICKLE1/CCN2/CTSZ/SH3RF2/GLIS3/EDN1/ENG/EPHA4/MECOM/F2RL1/BEND6/FOXF1/DKK1/FOXD1/FLNA/GAS6/GBP1/ANKRD1/H1-0/H1-2/ANXA2/FOXA1/ID1/IL1B/IL6/IRF1/AR/JUN/JUND/ANOS1/SMAD3/MEIS2/MUC1/GADD45B/NEDD4/NFIX/SERPINE1/CRIM1/PRKAG2/SERPINB6/PITX1/PLAUR/PELO/PPARG/PID1/PPP3CA/CAMK2N1/PKIA/PRNP/PMEPA1/PTGS2/PTPRK/BCL3/PRDM1/SNAI2/SOX9/SPOCK1/TBL1X/TBX3/N…
cell chemotaxis	295	21	8.7645e-07	3.74479e-05	LPAR1/EDN1/EPHA2/F2RL1/GAS6/IL1B/IL6/MET/SERPINE1/PDGFRB/RAC2/CCL2/CXCL12/TGFB2/THBS1/VEGFA/VEGFC/WNT5A/SCG2/NRP1/SLIT2
positive regulation of RNA metabolic process	1680	67	8.97538e-07	3.82475e-05	CDH13/FSTL3/KLF2/CITED2/CEBPD/MLLT11/COL1A1/NCOA7/GLIS3/EDN1/ELF4/ENG/EPAS1/MECOM/F2R/F2RL1/ABLIM3/FOXF1/FOXD1/FZD2/ANKRD1/H1-0/H1-2/FOXA1/FOXA2/HOXC4/CCN1/IL1B/IL6/IL11/IRF1/AR/JUN/JUND/AGRN/SMAD3/MEIS2/MET/MUC1/NDP/NFIX/SERPINE1/PLAC8/PITX1/CYTL1/PPARG/PID1/PPP3CA/ACTA2/BCL3/SMARCA1/SOX9/SPP1/TBL1X/TBX3/NR2F1/NR2F2/TGFB1I1/TGFB2/VEGFA/WNT5A/ZNF175/TOX2/RUNX2/ACTN1/LDB2/PDLIM1
embryonic organ development	422	27	9.03283e-07	3.83907e-05	CITED2/ADM/RDH10/EDN1/EPHA2/ENG/EPAS1/ALDH1A3/FBN1/FBN2/EFEMP1/FOXF1/FZD2/HOXC4/CCN1/SMAD3/PDGFC/PRDM1/STRA6/SOX9/TBX3/NR2F2/TGFB2/TGFBR2/VEGFA/WNT5A/RUNX2
hematopoietic or lymphoid organ development	861	42	9.07547e-07	3.84704e-05	FSTL3/KLF2/CITED2/MYL9/EPHA2/EPAS1/MECOM/EVI2B/F2RL1/FBN1/CLCF1/GAS6/ANXA2/IL4R/IL6/IL11/IRF1/ITGB1/JUN/LFNG/MEIS2/MT1G/MYH9/PPARG/AXL/CYP26B1/B2M/FAM20C/TWSG1/BCL3/RRAS/PRDM1/TGFB2/TGFBR2/THBS1/VEGFA/WNT5A/GPR68/H4C8/RUNX2/ACTN1/SOCS5
regulation of cellular response to transforming growth factor beta stimulus	119	13	9.40009e-07	3.97008e-05	CITED2/VASN/ENG/FBN1/FBN2/ITGA3/SMAD3/PMEPA1/TGFB1I1/TGFBR2/THBS1/CAV1/CAV2
positive regulation of cellular biosynthetic process	1943	74	9.415e-07	3.97008e-05	CDH13/FSTL3/KLF2/CITED2/CEBPD/MLLT11/COL1A1/NCOA7/GLIS3/EDN1/ELF4/ENG/EPAS1/MECOM/F2R/F2RL1/ABLIM3/FOXF1/FOXD1/FZD2/PARM1/ANKRD1/H1-0/H1-2/FOXA1/FOXA2/HOXC4/CCN1/IL1B/IL6/IL11/IRF1/IRS1/AR/ITGA2/JUN/JUND/AGRN/SMAD3/MEIS2/MET/MUC1/NDP/NFIX/SERPINE1/PLAC8/PDGFRB/PITX1/CYTL1/PPARG/PID1/PPP3CA/LARP6/PTGS2/ACTA2/BCL3/SMARCA1/SOX9/SPP1/TBL1X/TBX3/NR2F1/NR2F2/TGFB1I1/TGFB2/THBS1/VEGFA/WNT5A/ZNF175/TOX2/…
regulation of smooth muscle cell proliferation	168	14	9.48623e-07	3.98967e-05	CDH13/CDKN1A/EDN1/IL6/ITGA2/JUN/MMP2/PDGFRB/PPARG/PTGS2/TGFBR2/TGM2/THBS1/TPM1
regulation of kinase activity	837	41	1.02237e-06	4.28862e-05	CD24/CDKN1A/PIK3IP1/ADORA1/LPAR1/EDN1/EPHA4/F2R/DKK1/MMD/FPR1/GAS6/CARD10/FOXA2/CCN1/IL1B/IRS1/GADD45B/PRKAG2/PDGFRB/CAMK2N1/PKIA/GPRC5C/PDGFC/PRNP/RAC2/BDNF/SDC4/NR2F2/TGFB2/TGFBR2/THBS1/VEGFA/WNT5A/CAV1/PDE5A/GPRC5A/LDB2/MACROH2A1/SOCS5/MVP
response to inorganic substance	547	31	1.03747e-06	4.34066e-05	FSTL3/KLF2/TXNIP/COL1A1/EDN1/ALOX5AP/GPR37/IL6/JUN/JUND/KCNMA1/KCNMB1/MET/MT1E/MT1G/NEDD4/TNFRSF11B/PRDX1/PDGFRB/PPP3CA/AXL/PRNP/B2M/PTGS2/SDC1/THBS1/UCP2/WNT5A/COL18A1/CAV1/AKR1C3
epithelial to mesenchymal transition	135	14	1.0438e-06	4.34841e-05	VASN/COL1A1/ENG/FOXA1/FOXA2/IL1B/SMAD3/SNAI2/SOX9/TGFB1I1/TGFB2/TGFBR2/WNT5A/PHLDB2
negative regulation of transmembrane receptor protein serine/threonine kinase signaling pathway	123	13	1.04472e-06	4.34841e-05	FSTL3/VASN/FBN1/FBN2/DKK1/SMAD3/PMEPA1/TWSG1/TGFB1I1/TGFBR2/WNT5A/CAV1/CAV2
muscle organ development	403	25	1.13118e-06	4.69613e-05	SPEG/BASP1/EDN1/EFNB2/ENG/FHL1/ITGA11/DKK1/FLNB/FZD2/ANKRD1/SMAD3/PITX1/PPP3CA/CYP26B1/STRA6/TAGLN/NR2F2/TGFB2/TGFBR2/TPM1/WNT5A/CAV1/CAV2/DNER
smooth muscle cell proliferation	170	14	1.14744e-06	4.75139e-05	CDH13/CDKN1A/EDN1/IL6/ITGA2/JUN/MMP2/PDGFRB/PPARG/PTGS2/TGFBR2/TGM2/THBS1/TPM1
epithelial cell apoptotic process	108	12	1.18267e-06	4.88471e-05	GAS6/IL6/KRT18/SERPINE1/ANGPTL4/BCL2L1/CCL2/TGFBR2/THBS1/SCG2/COL18A1/AKR1C3
regulation of cartilage development	68	10	1.21278e-06	4.99627e-05	CCN2/EFEMP1/ANXA2/CCN1/SMAD3/PTHLH/SNAI2/SOX9/WNT5A/RUNX2
striated muscle tissue development	379	24	1.24246e-06	5.1055e-05	SEMA3C/DSG2/EDN1/EFNB2/ENG/DKK1/FLNB/ANKRD1/ITGB1/SMAD3/PDGFRB/PITX1/PPP3CA/CYP26B1/TBX3/NR2F2/TGFB2/TGFBR2/TPM1/VEGFA/WNT5A/CAV1/CAV2/DNER
axon extension involved in axon guidance	37	8	1.24944e-06	5.1081e-05	SEMA4B/SEMA3C/ALCAM/CXCL12/VEGFA/WNT5A/NRP1/SLIT2
neuron projection extension involved in neuron projection guidance	37	8	1.24944e-06	5.1081e-05	SEMA4B/SEMA3C/ALCAM/CXCL12/VEGFA/WNT5A/NRP1/SLIT2
regulation of cell-matrix adhesion	117	13	1.2858e-06	5.24348e-05	CDH13/LIMCH1/RHOD/SMAD3/NINJ1/SERPINE1/PLAU/RASA1/SDC4/THBS1/VEGFA/NRP1/PHLDB2
regulation of anatomical structure size	497	29	1.31762e-06	5.35964e-05	CDH4/SEMA4B/SEMA3C/TMSB15A/CDC42EP1/ADM/ADORA1/EDN1/F2R/F2RL1/FN1/KCNMA1/KCNMB1/MAP1B/OXTR/LIMA1/PTGS2/ACTA2/RASA1/BDNF/CXCL12/SPP1/VEGFA/WNT5A/SLC12A8/CAV1/NRP1/MYADM/SLIT2
regulation of neuron differentiation	633	34	1.34612e-06	5.46178e-05	CDH4/SEMA4B/SEMA3C/CTSZ/DPYSL3/LPAR1/EFNB2/EPHA4/BEND6/DKK1/FN1/MMD/ANKRD1/FOXA1/ID1/ITGA3/MAP1B/NEDD4/PPP3CA/TENM3/B2M/PTPRF/BDNF/CXCL12/SNAP25/SOX9/SPOCK1/SPP1/NR2F1/VEGFA/WNT5A/IRX3/NRP1/SLIT2
cell-substrate adherens junction assembly	79	11	1.37425e-06	5.54797e-05	LIMCH1/RHOD/ITGA2/SMAD3/PTPRK/SDC4/THBS1/VEGFA/ACTN1/NRP1/PHLDB2
focal adhesion assembly	79	11	1.37425e-06	5.54797e-05	LIMCH1/RHOD/ITGA2/SMAD3/PTPRK/SDC4/THBS1/VEGFA/ACTN1/NRP1/PHLDB2
endoderm formation	50	9	1.39173e-06	5.6045e-05	COL4A2/COL5A1/COL6A1/COL7A1/COL8A1/DKK1/FN1/ITGA5/MMP2
regulation of transferase activity	941	44	1.39887e-06	5.61921e-05	CD24/CDKN1A/PIK3IP1/ADORA1/LPAR1/EDN1/EPHA4/F2R/DKK1/MMD/FPR1/PARM1/GAS6/CARD10/FOXA2/CCN1/IL1B/IRS1/GADD45B/PRKAG2/MAGEC2/PDGFRB/PPARG/CAMK2N1/PKIA/GPRC5C/PDGFC/PRNP/RAC2/BDNF/SDC4/NR2F2/TGFB2/TGFBR2/THBS1/VEGFA/WNT5A/CAV1/PDE5A/GPRC5A/LDB2/MACROH2A1/SOCS5/MVP
cell part morphogenesis	655	35	1.42513e-06	5.71045e-05	CDH4/SEMA4B/SEMA3C/DPYSL4/EFNB2/EPHA4/EXT1/ALCAM/NTNG1/FOXD1/FN1/GFRA1/ID1/ITGB1/ANOS1/MAP1B/NEDD4/NPTX1/PID1/PPP3CA/MFF/RAC2/BCL2L1/BDNF/CXCL12/RAPH1/SPP1/VCL/VEGFA/WNT5A/CNTNAP1/NRP1/PDLIM7/SLIT2/CD44
regulation of muscle contraction	164	15	1.61503e-06	6.4553e-05	MYL9/NMU/HSPB6/ADORA1/CCN2/DSG2/EDN1/F2R/FLNA/ITGA2/OXTR/PTGS2/TPM1/CAV1/PDE5A
negative regulation of protein metabolic process	1144	48	1.64744e-06	6.56856e-05	CDKN1A/COL7A1/NCOA7/CTSZ/SH3RF2/EDN1/ENG/EPHA4/MECOM/F2RL1/DKK1/FLNA/GAS6/GBP1/ANXA2/IL1B/IL6/JUN/ANOS1/SMAD3/GADD45B/SERPINE1/CRIM1/PRKAG2/SERPINB6/PLAUR/PID1/CAMK2N1/PKIA/PRNP/PMEPA1/PTGS2/BCL3/SPOCK1/NR2F2/TFPI/THBS1/VEGFA/TFPI2/CAV1/SERPINB7/GPRC5A/MYADM/SLIT2/MACROH2A1/CD44/SOCS5/MVP
actin filament organization	397	25	1.66114e-06	6.59055e-05	TMSB15A/CDC42EP1/CCN2/DPYSL3/LPAR1/F2RL1/RHOBTB3/LIMCH1/FLNA/RHOD/ID1/SMAD3/MET/LIMA1/RAC2/RASA1/SDC4/CXCL12/TPM1/ZYX/ACTN1/NRP1/PHLDB2/MYADM/SLIT2
peptidyl-tyrosine phosphorylation	387	25	1.66114e-06	6.59055e-05	CD24/ADORA1/EFNB2/EPHA2/EPHA4/EFEMP1/CLCF1/GAS6/IL6/IL6ST/IL11/ITGA5/MET/PDGFRB/AXL/PDGFC/PRNP/BDNF/VEGFA/CAV1/NRP1/GPRC5A/CD44/SOCS5/MVP
negative regulation of neuron differentiation	217	18	1.67988e-06	6.64851e-05	SEMA4B/SEMA3C/CTSZ/DPYSL3/LPAR1/EFNB2/EPHA4/ID1/PPP3CA/B2M/SOX9/SPOCK1/SPP1/NR2F1/WNT5A/IRX3/NRP1/SLIT2
regulation of epithelial to mesenchymal transition	88	11	1.77151e-06	6.97689e-05	VASN/COL1A1/ENG/FOXA1/FOXA2/IL1B/SMAD3/TGFB1I1/TGFB2/TGFBR2/PHLDB2
positive regulation of smooth muscle cell proliferation	98	11	1.77151e-06	6.97689e-05	CDH13/EDN1/IL6/ITGA2/JUN/MMP2/PDGFRB/PTGS2/TGFBR2/TGM2/THBS1
positive regulation of immune system process	1098	45	1.81717e-06	7.13924e-05	CD24/EDN1/EFNB2/EVI2B/F2RL1/FOXF1/RFTN1/CLCF1/FPR1/GAS6/GBP1/CFH/HLA-A/HLA-B/HLA-H/CFI/IL1B/IL4R/IL6/IL6ST/IRF1/ITGA2/JUN/MUC1/SERPINE1/AXL/PRNP/B2M/RAC2/CCL2/CXCL12/TGFB2/TGFBR2/THBS1/C1R/C1S/VEGFA/VEGFC/WNT5A/COLEC12/GPR68/UNC93B1/CAV1/TNFSF13/SOCS5
negative regulation of immune system process	437	26	1.85329e-06	7.26345e-05	FSTL3/ADORA1/F2RL1/FBN1/FOXF1/GBP1/IL4R/IRF1/MEIS2/IL20RB/PPARG/TAPBPL/AXL/PRNP/TWSG1/CCL2/SDC4/CXCL12/SOX9/TGFB2/THBS1/GPR68/H4C8/PDE5A/SLIT2/SOCS5
peptidyl-tyrosine modification	390	25	1.91274e-06	7.47826e-05	CD24/ADORA1/EFNB2/EPHA2/EPHA4/EFEMP1/CLCF1/GAS6/IL6/IL6ST/IL11/ITGA5/MET/PDGFRB/AXL/PDGFC/PRNP/BDNF/VEGFA/CAV1/NRP1/GPRC5A/CD44/SOCS5/MVP
positive regulation of nucleobase-containing compound metabolic process	1862	71	2.00023e-06	7.76559e-05	CDH13/FSTL3/KLF2/CITED2/CEBPD/MLLT11/COL1A1/NCOA7/GLIS3/EDN1/ELF4/ENG/EPAS1/MECOM/F2R/F2RL1/ABLIM3/FOXF1/FOXD1/CLCF1/FZD2/PARM1/ANKRD1/H1-0/H1-2/FOXA1/FOXA2/HOXC4/CCN1/IL1B/IL6/IL11/IRF1/AR/JUN/JUND/AGRN/SMAD3/MEIS2/MET/MUC1/NDP/NFIX/SERPINE1/PLAC8/PDGFRB/PITX1/CYTL1/PPARG/PID1/PPP3CA/ACTA2/BCL3/SMARCA1/SOX9/SPP1/TBL1X/TBX3/NR2F1/NR2F2/TGFB1I1/TGFB2/VEGFA/WNT5A/ZNF175/TOX2/RUNX2/ACTN1/TNFSF13/LDB…
regulation of peptidyl-tyrosine phosphorylation	245	19	2.00547e-06	7.76559e-05	CD24/ADORA1/EPHA4/CLCF1/GAS6/IL6/IL6ST/IL11/ITGA5/PDGFC/PRNP/BDNF/VEGFA/CAV1/NRP1/GPRC5A/CD44/SOCS5/MVP
positive regulation of leukocyte chemotaxis	84	11	2.00552e-06	7.76559e-05	EDN1/F2RL1/GAS6/IL6/SERPINE1/RAC2/CXCL12/THBS1/VEGFA/VEGFC/WNT5A
artery development	94	11	2.00552e-06	7.76559e-05	ADAMTS6/PRICKLE1/EFNB2/ENG/FOXF1/PDGFRB/PRDM1/STRA6/TGFB2/VEGFA/NRP1
substrate-dependent cell migration	29	7	2.05431e-06	7.93544e-05	ITGA11/FN1/ITGA2/SNAI2/VEGFC/NRP1/SLIT2
negative regulation of intracellular signal transduction	530	29	2.06898e-06	7.97298e-05	PIK3IP1/SH3RF2/LPAR1/EPHA2/MECOM/F2RL1/SH3BP4/GBP1/IL1B/ITGA3/ITGB1/MET/MUC1/STMN3/PLAUR/CAMK2N1/PRNP/PTGS2/RASA1/BCL2L1/BCL3/CXCL12/SNAI2/TGFB2/THBS1/CAV1/MYADM/SLIT2/CD44
leukocyte cell-cell adhesion	327	22	2.07768e-06	7.9874e-05	CD24/EFNB2/GCNT1/IL1B/IL4R/IL6/IL6ST/IRF1/ITGA5/ITGB1/IL20RB/PRNP/TWSG1/RAC2/CCL2/SDC4/CXCL12/TGFBR2/CAV1/PDE5A/CD44/SOCS5
positive regulation of transcription by RNA polymerase II	1181	51	2.16815e-06	8.31537e-05	CDH13/FSTL3/KLF2/CITED2/CEBPD/NCOA7/GLIS3/EDN1/ELF4/ENG/EPAS1/F2RL1/ABLIM3/FOXF1/FOXD1/FOXA1/FOXA2/HOXC4/CCN1/IL1B/IL6/IL11/IRF1/AR/JUN/JUND/AGRN/SMAD3/MEIS2/MET/MUC1/NFIX/SERPINE1/PLAC8/PITX1/CYTL1/PPARG/PID1/PPP3CA/BCL3/SMARCA1/SOX9/TBL1X/NR2F1/TGFB2/VEGFA/WNT5A/ZNF175/TOX2/RUNX2/LDB2
mesoderm morphogenesis	74	10	2.17361e-06	8.3165e-05	EPHA2/FOXF1/DKK1/ITGA2/ITGA3/ITGB1/SMAD3/TWSG1/TBX3/WNT5A
regulation of proteolysis	810	37	2.28359e-06	8.71659e-05	COL7A1/PRICKLE1/CCN2/CTSZ/SH3RF2/EPHA4/F2R/F3/FN1/GAS6/ANXA2/CFH/CFI/CCN1/IL1B/ANOS1/SMAD3/MYH9/SERPINE1/CRIM1/SERPINB6/PLAUR/PPARG/CAMK2N1/PRNP/PTGS2/SPOCK1/TFPI/THBS1/C1R/C1S/VEGFA/TFPI2/CAV1/SERPINB7/CD44/SOCS5
regulation of neuron projection development	478	28	2.33063e-06	8.87511e-05	CDH4/SEMA4B/SEMA3C/CTSZ/DPYSL3/LPAR1/EFNB2/EPHA4/FN1/ANKRD1/ID1/ITGA3/MAP1B/NEDD4/PPP3CA/TENM3/B2M/PTPRF/BDNF/CXCL12/SNAP25/SPOCK1/SPP1/NR2F1/VEGFA/WNT5A/NRP1/SLIT2
adherens junction organization	139	14	2.36888e-06	8.99951e-05	CDH4/CDH13/LIMCH1/RHOD/ITGA2/SMAD3/PTPRK/SDC4/THBS1/VCL/VEGFA/ACTN1/NRP1/PHLDB2
positive regulation of neurogenesis	453	27	2.39294e-06	9.06952e-05	CDH4/DPYSL3/LPAR1/EPHA4/BEND6/DKK1/FLNA/FN1/CLCF1/MMD/ANKRD1/FOXA1/IL1B/IL6/IL6ST/ITGA3/MAP1B/PPARG/TENM3/BDNF/CXCL12/VEGFA/VEGFC/WNT5A/IRX3/NRP1/SLIT2
muscle system process	456	26	2.42205e-06	9.15115e-05	MYL9/MYL12A/NMU/HSPB6/ADORA1/CCN2/DSG2/EDN1/F2R/FLNA/MYOF/IL1B/IL6ST/ITGA2/KCNMA1/SMAD3/OXTR/PPP3CA/PTGS2/ACTA2/TLN1/TPM1/ACTG2/VCL/CAV1/PDE5A
regulation of cell morphogenesis	474	28	2.42863e-06	9.15115e-05	CDH4/SEMA4B/SEMA3C/CDC42EP1/LPAR1/EPHA4/RHOBTB3/FLNA/FN1/GBP1/RHOD/ID1/MAP1B/MYH9/NEDD4/PPP3CA/RASA1/BDNF/CCL2/CXCL12/SPP1/TPM1/VEGFA/WNT5A/NRP1/MYADM/SLIT2/CD44
regulation of actin cytoskeleton organization	331	22	2.43152e-06	9.15115e-05	TMSB15A/CDC42EP1/CCN2/LPAR1/EDN1/F2RL1/LIMCH1/FLNA/RHOD/ID1/SMAD3/MET/LIMA1/PDGFRB/RASA1/SDC4/CXCL12/TPM1/NRP1/PHLDB2/MYADM/SLIT2
regulation of muscle system process	252	18	2.49012e-06	9.34986e-05	MYL9/NMU/HSPB6/ADORA1/CCN2/DSG2/EDN1/F2R/FLNA/IL6ST/ITGA2/SMAD3/OXTR/PPP3CA/PTGS2/TPM1/CAV1/PDE5A
cellular protein metabolic process	5151	152	2.63577e-06	9.87371e-05	CD24/CDKN1A/FSTL3/SPEG/CKAP4/PRSS23/FSTL1/ALPK2/COL7A1/ADORA1/NCOA7/PRICKLE1/VCAN/CCN2/CTSZ/SH3RF2/DIO2/AFP/LPAR1/EDN1/EFNB2/EPHA2/ENG/EPAS1/EPHA4/MECOM/EXT1/F2R/F2RL1/F3/FAP/FBN1/EFEMP1/DKK1/LIMCH1/FN1/CLCF1/MMD/FPR1/OPN3/MSRB3/ABHD12/GAS6/GBP1/GCNT1/GFRA1/GPR37/CARD10/H1-2/H2BC5/ANXA2/ID1/IGFBP4/IGFBP6/IGFBP7/CCN1/IL1B/IL6/IL6ST/IL11/IRS1/AR/ITGA2/ITGA5/JUN/ANOS1/LFNG/SMAD3/MET/MMP2/MUC1/GADD45…
ERK1 and ERK2 cascade	341	22	2.69707e-06	0.000100799	CCN2/EPHA2/EPHA4/F2R/F2RL1/FN1/GAS6/GBP1/CCN1/IL1B/JUN/MET/OXTR/PDGFRB/CAMK2N1/AXL/PDGFC/RRAS/CCL2/SOX9/NRP1/CD44
cell migration involved in sprouting angiogenesis	101	9	2.73015e-06	0.000101564	EFNB2/SRPX2/CARD10/ITGB1/PTGS2/THBS1/VEGFA/NRP1/SLIT2
negative regulation of coagulation	56	9	2.73015e-06	0.000101564	PROCR/EDN1/FAP/ANXA2/SERPINE1/PLAU/PLAUR/TFPI/THBS1
response to oxidative stress	441	26	2.88587e-06	0.000106983	KLF2/TXNIP/COL1A1/NCOA7/EDN1/EPAS1/MSRB3/GPR37/IL6/JUN/MET/MGST1/PRDX1/PDGFRB/AXL/PRNP/PTGS2/PTPRK/SDC1/TPM1/UCP2/PXDN/STC2/AKR1C3/PDLIM1/MACROH2A1
regulation of actin filament organization	260	19	2.88911e-06	0.000106983	TMSB15A/CDC42EP1/CCN2/LPAR1/F2RL1/LIMCH1/FLNA/ID1/SMAD3/MET/LIMA1/RASA1/SDC4/CXCL12/TPM1/NRP1/PHLDB2/MYADM/SLIT2
negative regulation of cell migration	324	19	3.06667e-06	0.000113298	CITED2/ADORA1/DPYSL3/ENG/LIMCH1/CARD10/SERPINE1/PPARG/PTPRK/RRAS/CCL2/CXCL12/NR2F2/THBS1/TPM1/VCL/IFITM1/PHLDB2/SLIT2
positive regulation of protein kinase activity	512	29	3.07665e-06	0.000113407	CD24/CDKN1A/ADORA1/LPAR1/EDN1/EPHA4/F2R/DKK1/MMD/FPR1/GAS6/CARD10/CCN1/IL1B/GADD45B/PRKAG2/PDGFRB/GPRC5C/PDGFC/PRNP/BDNF/SDC4/TGFB2/TGFBR2/THBS1/VEGFA/WNT5A/PDE5A/GPRC5A
negative regulation of phosphorylation	448	26	3.14712e-06	0.000115739	CDKN1A/PIK3IP1/SH3RF2/ENG/MECOM/F2RL1/DKK1/GBP1/FOXA2/IL1B/JUN/GADD45B/PRKAG2/PID1/CAMK2N1/PKIA/PRNP/PMEPA1/NR2F2/CAV1/GPRC5A/MYADM/SLIT2/MACROH2A1/SOCS5/MVP
cell fate commitment	257	19	3.25406e-06	0.000119391	EPAS1/DKK1/FOXA1/FOXA2/IL6/AR/ITGB1/PITX1/PPARG/CYP26B1/PRDM1/SOX9/TBX3/NR2F2/TGFB1I1/WNT5A/WNT5B/RUNX2/NRP1
ventricular septum development	72	10	3.27605e-06	0.000119391	CITED2/FZD2/CCN1/PRDM1/STRA6/TBX3/TGFB2/TGFBR2/WNT5A/SLIT2
endochondral bone morphogenesis	71	10	3.27605e-06	0.000119391	COL1A1/COL6A1/COL6A2/COL7A1/COL13A1/ANXA2/SOX9/TGFBR2/THBS3/RUNX2
negative regulation of wound healing	72	10	3.27605e-06	0.000119391	EDN1/FAP/ANXA2/SMAD3/SERPINE1/PLAU/PLAUR/TFPI/THBS1/PHLDB2
muscle cell development	176	15	3.32364e-06	0.000120658	ADM/EDN1/ENG/FLNC/MYOF/ANKRD1/ITGB1/PDGFRB/PPP3CA/SDC1/TBX3/TPM1/VEGFA/CAV2/DNER
regulation of cell activation	587	29	3.32581e-06	0.000120658	CD24/CCN2/EFNB2/F2RL1/FOXF1/CLCF1/GAS6/IL1B/IL4R/IL6/IL6ST/IRF1/PDGFRB/IL20RB/AXL/PRNP/CYP26B1/TWSG1/RAC2/CCL2/SDC4/PRDM1/TGFBR2/THBS1/WNT5A/CAV1/PDE5A/TNFSF13/SOCS5
actomyosin structure organization	189	16	3.36703e-06	0.000121879	CNN2/CCN2/LPAR1/EDN1/LIMCH1/ANKRD1/ITGB1/SMAD3/MET/MYH9/PDGFRB/SDC4/TPM1/ZYX/NRP1/PHLDB2
striated muscle cell differentiation	277	19	3.66023e-06	0.000132195	EDN1/EFNB2/DKK1/FLNC/MYOF/ANKRD1/IL4R/ITGB1/MYH9/PDGFRB/PPP3CA/CYP26B1/BDNF/SDC1/TBX3/TPM1/VEGFA/CAV2/DNER
regulation of animal organ morphogenesis	208	17	3.95994e-06	0.0001427	CITED2/BASP1/SEMA3C/PRICKLE1/EDN1/ENG/DKK1/FZD2/AR/TNFRSF11B/SNAI2/SOX9/TGFB2/TGFBR2/VEGFA/WNT5A/RUNX2
negative regulation of neurogenesis	279	20	3.98121e-06	0.000143146	SEMA4B/SEMA3C/CTSZ/DPYSL3/LPAR1/EFNB2/EPHA4/ID1/IL1B/IL6/PPP3CA/B2M/SOX9/SPOCK1/SPP1/NR2F1/WNT5A/IRX3/NRP1/SLIT2
regulation of systemic arterial blood pressure	90	11	4.06664e-06	0.000145892	ADM/ADORA1/CTSZ/EDN1/F2R/F2RL1/GAS6/AR/OXTR/NR2F2/TPM1
positive regulation of molecular function	1736	66	4.15069e-06	0.000148576	CD24/CDKN1A/ADORA1/CCN2/LPAR1/EDN1/EPHA2/EPHA4/F2R/F2RL1/F3/DKK1/FN1/MMD/FPR1/ALOX5AP/FZD2/PARM1/GAS6/CARD10/H1-0/ANXA2/FOXA1/CCN1/IL1B/IL6/IRS1/AR/ITGA2/ITGB1/JUN/AGRN/LFNG/SMAD3/MET/GADD45B/NDP/PRKAG2/MAGEC2/PDGFRB/PLAUR/CYTL1/PPARG/TBC1D19/PPP3CA/LARP6/TBC1D2/GPRC5C/PDGFC/PRNP/B2M/RASA1/BDNF/CCL2/SDC4/TGFB2/TGFBR2/THBS1/TPM1/VEGFA/WNT5A/CAV1/CAV2/PDE5A/NRP1/GPRC5A
response to calcium ion	146	14	4.27677e-06	0.00015275	TXNIP/EDN1/ALOX5AP/JUN/JUND/KCNMA1/KCNMB1/NEDD4/PPP3CA/SDC1/THBS1/WNT5A/CAV1/AKR1C3
regulation of protein kinase activity	762	37	4.42026e-06	0.000157526	CD24/CDKN1A/ADORA1/LPAR1/EDN1/EPHA4/F2R/DKK1/MMD/FPR1/GAS6/CARD10/CCN1/IL1B/GADD45B/PRKAG2/PDGFRB/CAMK2N1/PKIA/GPRC5C/PDGFC/PRNP/RAC2/BDNF/SDC4/NR2F2/TGFB2/TGFBR2/THBS1/VEGFA/WNT5A/CAV1/PDE5A/GPRC5A/MACROH2A1/SOCS5/MVP
cardiac chamber morphogenesis	129	13	4.46001e-06	0.000158591	CITED2/SEMA3C/ENG/FOXF1/FZD2/CCN1/TBX3/TGFB2/TGFBR2/TPM1/WNT5A/NRP1/SLIT2
myeloid leukocyte activation	638	33	4.49551e-06	0.000159501	CKAP4/SLC27A2/GLIPR1/CNN2/CTSZ/F2RL1/FOXF1/FPR1/HEBP2/ANPEP/ANXA2/HLA-H/IGF2R/IL4R/JUN/MGST1/MT1G/OLR1/PLAC8/SERPINB6/PLAU/PLAUR/B2M/QSOX1/RAC2/SNAP25/TGFBR2/THBS1/VCL/WNT5A/CRISPLD2/CD44/MVP
transport	5065	148	4.59317e-06	0.000162608	CD24/CDH13/TXNIP/NMU/CKAP4/SLC27A2/GLIPR1/SLC2A6/ANTXR2/CPT1C/CNN2/COL1A1/COL7A1/ADM/ADORA1/PRICKLE1/CCN2/CTSZ/EDN1/EFNB2/ENG/F2R/F2RL1/FHL1/RHOBTB3/ABLIM3/FOXF1/DKK1/FOXD1/FLNA/RFTN1/FN1/FPR1/HEBP2/SH3BP4/RAB11FIP5/GAS6/GBP1/ANKRD1/DENND2A/NAAA/AMPH/CD163L1/ANPEP/RHOD/ANXA2/HLA-H/FOXA2/CFI/IGF2R/IL1B/IL4R/IL6/IL11/IRS1/ITGA2/ITGB1/KCNMA1/KCNMB1/KLC1/KRT18/SMAD3/MAP1B/MET/MGST1/MYH9/NEDD4/OLR1/OX…
leukocyte activation involved in immune response	697	35	4.75233e-06	0.000167874	CKAP4/SLC27A2/GLIPR1/CNN2/CTSZ/F2RL1/FOXF1/CLCF1/FPR1/HEBP2/ANPEP/ANXA2/HLA-H/IGF2R/IL4R/IL6/LFNG/MGST1/OLR1/PLAC8/SERPINB6/PLAU/PLAUR/APBB1IP/B2M/QSOX1/RAC2/BCL3/SNAP25/VCL/CRISPLD2/TNFSF13/CD44/SOCS5/MVP
vasculogenesis	77	10	4.83458e-06	0.000170406	ADM/EPHA2/ENG/FOXF1/PDGFRB/RASIP1/RASA1/TGFBR2/VEGFA/CAV1
positive regulation of kinase activity	552	30	4.89213e-06	0.000172058	CD24/CDKN1A/ADORA1/LPAR1/EDN1/EPHA4/F2R/DKK1/MMD/FPR1/GAS6/CARD10/CCN1/IL1B/IRS1/GADD45B/PRKAG2/PDGFRB/GPRC5C/PDGFC/PRNP/BDNF/SDC4/TGFB2/TGFBR2/THBS1/VEGFA/WNT5A/PDE5A/GPRC5A
regulation of endothelial cell migration	222	14	5.02868e-06	0.000176475	EDN1/EPHA2/SRPX2/CARD10/MET/PPARG/PTGS2/NR2F2/THBS1/VEGFA/VEGFC/WNT5A/NRP1/SLIT2
positive regulation of osteoblast differentiation	61	9	5.05293e-06	0.00017694	FBN2/CCN1/IL6/IL6ST/JUND/FAM20C/IFITM1/RUNX2/PDLIM7
cell activation involved in immune response	701	35	5.39746e-06	0.000188595	CKAP4/SLC27A2/GLIPR1/CNN2/CTSZ/F2RL1/FOXF1/CLCF1/FPR1/HEBP2/ANPEP/ANXA2/HLA-H/IGF2R/IL4R/IL6/LFNG/MGST1/OLR1/PLAC8/SERPINB6/PLAU/PLAUR/APBB1IP/B2M/QSOX1/RAC2/BCL3/SNAP25/VCL/CRISPLD2/TNFSF13/CD44/SOCS5/MVP
acute inflammatory response	211	14	5.44692e-06	0.000189911	ADORA1/F3/FN1/CFH/CFI/IL1B/IL6/IL6ST/IL20RB/PPARG/PTGS2/C1R/C1S/OSMR
negative regulation of secretion	222	17	5.46732e-06	0.000190211	NMU/ADORA1/EDN1/F2R/F2RL1/FOXF1/FN1/RAB11FIP5/GAS6/GBP1/IL1B/IL11/IRS1/OXTR/PPP3CA/SRGN/UCP2
negative regulation of protein phosphorylation	408	24	5.6432e-06	0.000195907	CDKN1A/SH3RF2/ENG/MECOM/F2RL1/DKK1/GBP1/IL1B/JUN/GADD45B/PRKAG2/PID1/CAMK2N1/PKIA/PRNP/PMEPA1/NR2F2/CAV1/GPRC5A/MYADM/SLIT2/MACROH2A1/SOCS5/MVP
temperature homeostasis	171	15	6.04548e-06	0.000209421	NMU/ADORA1/DIO2/EPAS1/ID1/IL1B/IL4R/OXTR/G0S2/PLAC8/PDGFC/PTGS2/UCP2/VEGFA/CAV1
cellular response to mechanical stimulus	78	10	6.19922e-06	0.000214285	CNN2/COL1A1/ENG/ANKRD1/IL1B/IRF1/ITGA2/PTGS2/PIEZO2/SOX9
regulation of actin filament bundle assembly	97	11	6.30591e-06	0.000217507	CCN2/LPAR1/LIMCH1/FLNA/ID1/SMAD3/MET/SDC4/TPM1/NRP1/PHLDB2
regulation of receptor binding	24	6	6.52222e-06	0.000224487	LDOC1/ANXA2/B2M/PTPRF/BDNF/NRP1
establishment of localization	5179	150	6.73951e-06	0.0002298	CD24/CDH13/TXNIP/NMU/CKAP4/SLC27A2/GLIPR1/SLC2A6/ANTXR2/CPT1C/CNN2/COL1A1/COL7A1/ADM/ADORA1/PRICKLE1/CCN2/CTSZ/EDN1/EFNB2/ENG/F2R/F2RL1/FHL1/RHOBTB3/ABLIM3/FOXF1/DKK1/FOXD1/FLNA/RFTN1/FN1/FPR1/HEBP2/SH3BP4/RAB11FIP5/GAS6/GBP1/ANKRD1/DENND2A/NAAA/AMPH/CD163L1/ANPEP/RHOD/ANXA2/HLA-H/FOXA2/CFI/IGF2R/IL1B/IL4R/IL6/IL11/IRS1/ITGA2/ITGB1/KCNMA1/KCNMB1/KLC1/KRT18/SMAD3/MAP1B/MET/MGST1/MYH9/NEDD4/OLR1/OX…
artery morphogenesis	72	9	6.74395e-06	0.0002298	EFNB2/ENG/FOXF1/PDGFRB/PRDM1/STRA6/TGFB2/VEGFA/NRP1
maternal process involved in female pregnancy	60	9	6.74395e-06	0.0002298	DSG2/LDOC1/AR/ITGA3/PTGS2/PRDM1/SPP1/NR2F2/STC2
cellular protein modification process	4066	125	6.74791e-06	0.0002298	CD24/CDKN1A/FSTL3/SPEG/CKAP4/PRSS23/FSTL1/ALPK2/ADORA1/NCOA7/PRICKLE1/VCAN/CCN2/SH3RF2/AFP/LPAR1/EDN1/EFNB2/EPHA2/ENG/EPAS1/EPHA4/MECOM/EXT1/F2R/F2RL1/FBN1/EFEMP1/DKK1/LIMCH1/FN1/CLCF1/MMD/FPR1/OPN3/ABHD12/GAS6/GBP1/GCNT1/GFRA1/GPR37/CARD10/H1-2/H2BC5/ANXA2/ID1/IGFBP4/IGFBP7/CCN1/IL1B/IL6/IL6ST/IL11/IRS1/AR/ITGA5/JUN/LFNG/SMAD3/MET/MUC1/GADD45B/NEDD4/OXTR/PRDX1/CPA4/PRKAG2/MAGEC2/PDGFRB/PLAUR/PLO…
protein modification process	4066	125	6.74791e-06	0.0002298	CD24/CDKN1A/FSTL3/SPEG/CKAP4/PRSS23/FSTL1/ALPK2/ADORA1/NCOA7/PRICKLE1/VCAN/CCN2/SH3RF2/AFP/LPAR1/EDN1/EFNB2/EPHA2/ENG/EPAS1/EPHA4/MECOM/EXT1/F2R/F2RL1/FBN1/EFEMP1/DKK1/LIMCH1/FN1/CLCF1/MMD/FPR1/OPN3/ABHD12/GAS6/GBP1/GCNT1/GFRA1/GPR37/CARD10/H1-2/H2BC5/ANXA2/ID1/IGFBP4/IGFBP7/CCN1/IL1B/IL6/IL6ST/IL11/IRS1/AR/ITGA5/JUN/LFNG/SMAD3/MET/MUC1/GADD45B/NEDD4/OXTR/PRDX1/CPA4/PRKAG2/MAGEC2/PDGFRB/PLAUR/PLO…
muscle contraction	351	22	6.89979e-06	0.000234477	MYL9/MYL12A/NMU/HSPB6/ADORA1/CCN2/DSG2/EDN1/F2R/FLNA/MYOF/ITGA2/KCNMA1/OXTR/PTGS2/ACTA2/TLN1/TPM1/ACTG2/VCL/CAV1/PDE5A
regulation of leukocyte migration	180	15	6.97974e-06	0.000236694	ADORA1/EDN1/F2RL1/GAS6/IL6/ITGA2/SERPINE1/RAC2/CCL2/CXCL12/THBS1/VEGFA/VEGFC/WNT5A/SLIT2
animal organ regeneration	78	10	6.99838e-06	0.000236828	CDKN1A/ADM/GAS6/IGF2R/NNMT/PPARG/AXL/CXCL12/TGFBR2/UCP2
cartilage development involved in endochondral bone morphogenesis	46	8	7.08477e-06	0.000239248	COL1A1/COL6A1/COL6A2/COL7A1/ANXA2/SOX9/TGFBR2/THBS3
regulation of leukocyte activation	550	27	7.17952e-06	0.000241941	CD24/EFNB2/F2RL1/FOXF1/CLCF1/GAS6/IL1B/IL4R/IL6/IL6ST/IRF1/IL20RB/AXL/PRNP/CYP26B1/TWSG1/RAC2/CCL2/SDC4/PRDM1/TGFBR2/THBS1/WNT5A/CAV1/PDE5A/TNFSF13/SOCS5
negative regulation of cell motility	339	19	7.21782e-06	0.000242461	CITED2/ADORA1/DPYSL3/ENG/LIMCH1/CARD10/SERPINE1/PPARG/PTPRK/RRAS/CCL2/CXCL12/NR2F2/THBS1/TPM1/VCL/IFITM1/PHLDB2/SLIT2
response to nitrogen compound	1037	45	7.22507e-06	0.000242461	CDH13/CDKN1A/KLF2/COL1A1/COL4A1/COL6A1/ADM/CCN2/EDN1/EPHA4/FBN1/RFTN1/LDOC1/SH3BP4/GCNT1/ID1/IL1B/IL6/IRS1/ITGA2/ITGB1/JUN/JUND/AGRN/MGST1/MMP2/NNMT/OXTR/PPARG/PID1/PPP3CA/PDGFC/PRNP/PTGS2/BCL2L1/SDC1/CXCL12/SOX9/UCP2/COLEC12/CAV1/CAV2/STC2/SLIT2/SOCS5
male gonad development	135	13	7.497e-06	0.000251064	FSTL3/CITED2/RHOBTB3/FLNA/AR/MGST1/PDGFRB/BCL2L1/SDC1/SOX9/TGFB2/WNT5A/AKR1C3
regulation of binding	369	23	8.05212e-06	0.000269095	CTSZ/EPHA4/DKK1/LDOC1/H1-0/ANXA2/ID1/ITGA2/JUN/LFNG/SMAD3/MET/PLAUR/PPARG/PPP3CA/LARP6/B2M/PTPRF/BCL3/BDNF/WNT5A/CAV1/NRP1
cell adhesion molecule production	10	4	8.07296e-06	0.000269232	GCNT1/IL1B/COLEC12/CAV1
development of primary male sexual characteristics	136	13	8.1504e-06	0.000271139	FSTL3/CITED2/RHOBTB3/FLNA/AR/MGST1/PDGFRB/BCL2L1/SDC1/SOX9/TGFB2/WNT5A/AKR1C3
regulation of hormone levels	510	28	8.16381e-06	0.000271139	NMU/ADM/ADORA1/CTSZ/RDH10/AKR1C2/DIO2/AFP/EDN1/ALDH1A3/FOXD1/RAB11FIP5/FOXA1/FOXA2/IL1B/IL6/IL11/IRS1/PPP3CA/CYP26B1/SLC16A2/SNAP25/SPP1/TBX3/UCP2/GPR68/STC2/AKR1C3
positive regulation of transferase activity	626	32	8.19448e-06	0.000271598	CD24/CDKN1A/ADORA1/LPAR1/EDN1/EPHA4/F2R/DKK1/MMD/FPR1/PARM1/GAS6/CARD10/CCN1/IL1B/IRS1/GADD45B/PRKAG2/MAGEC2/PDGFRB/GPRC5C/PDGFC/PRNP/BDNF/SDC4/TGFB2/TGFBR2/THBS1/VEGFA/WNT5A/PDE5A/GPRC5A
negative regulation of cellular component organization	703	34	8.27852e-06	0.00027382	SEMA4B/SEMA3C/TMSB15A/CTSZ/DPYSL3/LPAR1/EFNB2/EPHA4/FAP/DKK1/GBP1/H1-0/H1-2/ID1/AR/ITGA3/MET/LIMA1/PPP3CA/PRNP/B2M/PMEPA1/BCL2L1/SPOCK1/SPP1/NR2F1/THBS1/WNT5A/CAV1/NRP1/PHLDB2/MYADM/SLIT2/MACROH2A1
positive regulation of cell-cell adhesion	251	18	8.37289e-06	0.0002747	CD24/FSTL3/CITED2/EFNB2/FOXA1/FOXA2/IL1B/IL4R/IL6/IL6ST/PODXL/CCL2/TGFBR2/WNT5A/CAV1/ADAM19/CD44/SOCS5
regulation of chondrocyte differentiation	49	8	8.37333e-06	0.0002747	CCN2/EFEMP1/ANXA2/SMAD3/PTHLH/SNAI2/SOX9/RUNX2
face development	49	8	8.37333e-06	0.0002747	COL1A1/ALDH1A3/DKK1/MMP2/RRAS/STRA6/WNT5A/CRISPLD2
regulation of endothelial cell apoptotic process	58	8	8.37333e-06	0.0002747	GAS6/SERPINE1/ANGPTL4/CCL2/THBS1/SCG2/COL18A1/AKR1C3
positive regulation of transport	936	42	8.64342e-06	0.000282984	NMU/ADORA1/EDN1/F2R/F2RL1/FHL1/ABLIM3/FLNA/GAS6/ANKRD1/ANXA2/IL1B/IL4R/IL6/IRS1/ITGA2/KCNMB1/SMAD3/NEDD4/OXTR/SERPINE1/PDGFRB/PPARG/PPP3CA/AXL/PRNP/B2M/MFF/PTGS2/RAB27B/RAC2/CCL2/SDC1/SDC4/CXCL12/SPP1/TGFB2/VEGFA/VEGFC/WNT5A/GPR68/CAV1
male sex differentiation	157	14	8.66998e-06	0.000283278	FSTL3/CITED2/RHOBTB3/FLNA/AR/MGST1/PDGFRB/BCL2L1/SDC1/SOX9/TBX3/TGFB2/WNT5A/AKR1C3
positive regulation of actin filament bundle assembly	62	9	8.89758e-06	0.000290126	CCN2/LPAR1/LIMCH1/FLNA/ID1/SMAD3/SDC4/TPM1/NRP1
negative regulation of cellular protein metabolic process	1083	44	9.03763e-06	0.000294097	CDKN1A/COL7A1/NCOA7/CTSZ/SH3RF2/EDN1/ENG/EPHA4/MECOM/F2RL1/DKK1/GAS6/GBP1/ANXA2/IL1B/JUN/ANOS1/GADD45B/SERPINE1/CRIM1/PRKAG2/SERPINB6/PLAUR/PID1/CAMK2N1/PKIA/PRNP/PMEPA1/PTGS2/SPOCK1/NR2F2/TFPI/THBS1/VEGFA/TFPI2/CAV1/SERPINB7/GPRC5A/MYADM/SLIT2/MACROH2A1/CD44/SOCS5/MVP
antigen processing and presentation of endogenous peptide antigen	14	5	9.10859e-06	0.000295809	HLA-A/HLA-B/HLA-H/B2M/ERAP2
response to organonitrogen compound	950	42	9.59912e-06	0.000311112	CDH13/CDKN1A/KLF2/COL1A1/COL4A1/COL6A1/ADM/CCN2/EDN1/EPHA4/FBN1/LDOC1/SH3BP4/GCNT1/ID1/IL1B/IL6/IRS1/ITGA2/ITGB1/JUN/JUND/MGST1/MMP2/NNMT/OXTR/PPARG/PID1/PPP3CA/PDGFC/PRNP/PTGS2/BCL2L1/SDC1/CXCL12/SOX9/UCP2/CAV1/CAV2/STC2/SLIT2/SOCS5
regeneration	188	15	9.90091e-06	0.000320249	CDKN1A/ADM/EPHA4/GAS6/IGF2R/JUN/NINJ1/NNMT/PPARG/AXL/PTPRF/CXCL12/SPP1/TGFBR2/UCP2
regulation of cellular component biogenesis	931	41	9.96464e-06	0.000321664	TMSB15A/CDC42EP1/CCN2/DPYSL3/LPAR1/EDN1/EPHA2/F2RL1/DKK1/LIMCH1/FLNA/SRPX2/RHOD/ID1/CCN1/JUN/AGRN/SMAD3/MET/OXTR/PODXL/PMEPA1/RAC2/RASA1/BDNF/SDC1/SDC4/SNAI2/SOX9/THBS1/TPBG/TPM1/VEGFA/WNT5A/SYNDIG1/CAV1/NRP1/PHLDB2/LDB2/MYADM/SLIT2
negative regulation of endothelial cell proliferation	75	7	1.01962e-05	0.000328481	PPARG/CCL2/NR2F2/THBS1/SCG2/CAV1/CAV2
integrin-mediated signaling pathway	99	11	1.0562e-05	0.000339587	CCN2/ITGA11/FLNA/ITGA2/ITGA3/ITGA5/ITGB1/MYH9/TLN1/ZYX/NRP1
negative regulation of nervous system development	298	20	1.07699e-05	0.00034558	SEMA4B/SEMA3C/CTSZ/DPYSL3/LPAR1/EFNB2/EPHA4/ID1/IL1B/IL6/PPP3CA/B2M/SOX9/SPOCK1/SPP1/NR2F1/WNT5A/IRX3/NRP1/SLIT2
response to BMP	165	14	1.08411e-05	0.000346485	FSTL3/FSTL1/ENG/FBN1/DKK1/FOXD1/ID1/CCN1/ITGA3/PELO/TWSG1/SOX9/WNT5A/RUNX2
cellular response to BMP stimulus	165	14	1.08411e-05	0.000346485	FSTL3/FSTL1/ENG/FBN1/DKK1/FOXD1/ID1/CCN1/ITGA3/PELO/TWSG1/SOX9/WNT5A/RUNX2
cell-cell signaling	1584	61	1.09933e-05	0.000350655	CD24/NMU/COL1A1/ADM/ADORA1/PRICKLE1/EDN1/EFNB2/EPHA4/F2R/NTNG1/DKK1/FOXD1/FLNA/FZD2/RAB11FIP5/NAAA/AMPH/FOXA1/FOXA2/IGFBP4/IGFBP6/IL1B/IL6/IL11/IRS1/AR/ITGA3/ITGB1/KCNMB1/SMAD3/MET/NDP/NPTX1/OXTR/PPP3CA/AXL/PRNP/PTGS2/PTHLH/BDNF/SDC1/SLC6A9/SNAI2/SNAP25/SOX9/SPP1/TBL1X/TBX3/TGFB1I1/TGFB2/TLE4/UCP2/WNT5A/ZYX/WNT5B/GPR68/CAV1/NRP1/CCN4/CD70
positive regulation of endocytosis	141	13	1.12939e-05	0.00035953	F2RL1/GAS6/ANXA2/IL1B/ITGA2/SERPINE1/PPARG/PPP3CA/AXL/B2M/CCL2/VEGFA/WNT5A
organonitrogen compound metabolic process	6899	187	1.13316e-05	0.00036002	CD24/TSPAN5/CDKN1A/FSTL3/SPEG/KLF2/CKAP4/PRSS23/FSTL1/ADAMTS6/LACTB/ALPK2/CPT1C/COL7A1/ADM/ADORA1/NCOA7/PRICKLE1/VCAN/CCN2/CTSZ/SH3RF2/DIO2/AFP/DPYD/LPAR1/EDN1/EFNB2/EPHA2/ENG/EPAS1/EPHA4/MECOM/EXT1/F2R/F2RL1/F3/FAP/FBN1/EFEMP1/DKK1/LIMCH1/FLNA/FN1/CLCF1/MMD/FPR1/OPN3/MSRB3/ABHD12/GAS6/GBP1/GCNT1/GFRA1/GPR37/ANPEP/CARD10/DSE/H1-2/H2BC5/ANXA2/CFH/AOX1/ID1/CFI/IGFBP4/IGFBP6/IGFBP7/CCN1/IL1B/IL6/IL6…
regulation of transport	1806	66	1.18886e-05	0.000376972	CDH13/NMU/ADORA1/EDN1/EFNB2/F2R/F2RL1/FHL1/ABLIM3/FOXF1/DKK1/FLNA/FN1/RAB11FIP5/GAS6/GBP1/ANKRD1/ANXA2/FOXA2/IL1B/IL4R/IL6/IL11/IRS1/ITGA2/KCNMA1/KCNMB1/SMAD3/MAP1B/NEDD4/OXTR/SERPINE1/PRKAG2/PDGFRB/FXYD5/PPARG/PID1/PPP3CA/SRGN/PKIA/AXL/PRNP/B2M/MFF/PTGS2/PTPN14/RAB27B/RAC2/CCL2/SDC1/SDC4/CXCL12/SNAP25/SPP1/TGFB2/THBS1/UCP2/VEGFA/VEGFC/WNT5A/AHNAK/GPR68/NETO2/CAV1/STC2/NRP1
transforming growth factor beta production	36	7	1.24163e-05	0.000392931	CD24/LTBP3/SMAD3/PTGS2/TGFB2/THBS1/SERPINB7
positive regulation of animal organ morphogenesis	82	10	1.24731e-05	0.000393953	BASP1/SEMA3C/EDN1/ENG/DKK1/AR/SOX9/TGFB2/TGFBR2/VEGFA
positive regulation of leukocyte migration	121	12	1.30594e-05	0.000411666	EDN1/F2RL1/GAS6/IL6/ITGA2/SERPINE1/RAC2/CXCL12/THBS1/VEGFA/VEGFC/WNT5A
positive regulation of cellular component biogenesis	528	28	1.31084e-05	0.000412402	CDC42EP1/CCN2/DPYSL3/LPAR1/EDN1/F2RL1/LIMCH1/FLNA/SRPX2/ID1/JUN/AGRN/SMAD3/MET/OXTR/RAC2/BDNF/SDC1/SDC4/SOX9/TPBG/TPM1/VEGFA/SYNDIG1/CAV1/NRP1/PHLDB2/LDB2
mesoderm formation	72	9	1.32174e-05	0.000414695	EPHA2/FOXF1/DKK1/ITGA2/ITGA3/ITGB1/SMAD3/TWSG1/WNT5A
kidney epithelium development	140	13	1.32328e-05	0.000414695	CD24/BASP1/EFNB2/EPHA4/FOXD1/SMAD3/PODXL/SDC1/SDC4/SOX9/VEGFA/IRX3/SLIT2
myeloid leukocyte mediated immunity	548	29	1.33742e-05	0.000418313	CKAP4/SLC27A2/GLIPR1/CNN2/CTSZ/F2RL1/FOXF1/FPR1/HEBP2/ANPEP/ANXA2/HLA-H/IGF2R/IL4R/IL6/MGST1/OLR1/PLAC8/SERPINB6/PLAU/PLAUR/B2M/QSOX1/RAC2/SNAP25/VCL/CRISPLD2/CD44/MVP
venous blood vessel development	15	5	1.34131e-05	0.000418718	SEMA3C/EFNB2/ENG/FOXF1/VEGFA
leukocyte chemotaxis	217	16	1.35631e-05	0.000421764	EDN1/F2RL1/GAS6/IL1B/IL6/SERPINE1/RAC2/CCL2/CXCL12/TGFB2/THBS1/VEGFA/VEGFC/WNT5A/SCG2/SLIT2
bone development	208	16	1.35631e-05	0.000421764	COL1A1/COL6A1/COL6A2/COL7A1/COL13A1/ENG/FBN1/ANXA2/PDGFC/CYP26B1/FAM20C/SOX9/TGFBR2/THBS3/GPR68/RUNX2
plasma membrane bounded cell projection morphogenesis	635	32	1.37506e-05	0.000426771	CDH4/SEMA4B/SEMA3C/DPYSL4/EFNB2/EPHA4/EXT1/ALCAM/NTNG1/FOXD1/FN1/GFRA1/ID1/ITGB1/ANOS1/MAP1B/NEDD4/NPTX1/PPP3CA/RAC2/BDNF/CXCL12/RAPH1/SPP1/VCL/VEGFA/WNT5A/CNTNAP1/NRP1/PDLIM7/SLIT2/CD44
negative regulation of transcription, DNA-templated	1199	49	1.38566e-05	0.000429233	KLF2/CITED2/BASP1/TXNIP/TWIST2/PRICKLE1/GLIS3/EDN1/MECOM/FOXF1/DKK1/FOXD1/FLNA/GAS6/ANKRD1/H1-0/H1-2/FOXA1/ID1/IRF1/AR/JUN/JUND/SMAD3/MEIS2/MUC1/NEDD4/NFIX/PITX1/PPARG/PKIA/PTPRK/BCL3/PRDM1/SNAI2/SOX9/TBL1X/TBX3/NR2F1/NR2F2/TLE4/VEGFA/WNT5A/ZNF175/H4C8/CAV1/RUNX2/LDB2/MACROH2A1
regulation of BMP signaling pathway	88	10	1.39269e-05	0.000430584	FSTL3/ENG/FBN1/DKK1/FOXD1/CCN1/ITGA3/PELO/TWSG1/WNT5A
cell projection morphogenesis	636	32	1.41923e-05	0.000437948	CDH4/SEMA4B/SEMA3C/DPYSL4/EFNB2/EPHA4/EXT1/ALCAM/NTNG1/FOXD1/FN1/GFRA1/ID1/ITGB1/ANOS1/MAP1B/NEDD4/NPTX1/PPP3CA/RAC2/BDNF/CXCL12/RAPH1/SPP1/VCL/VEGFA/WNT5A/CNTNAP1/NRP1/PDLIM7/SLIT2/CD44
regulation of ERK1 and ERK2 cascade	324	20	1.44676e-05	0.000445592	CCN2/EPHA2/EPHA4/F2R/F2RL1/FN1/GAS6/GBP1/CCN1/IL1B/JUN/MET/PDGFRB/CAMK2N1/AXL/PDGFC/RRAS/CCL2/NRP1/CD44
lymph vessel development	25	6	1.46274e-05	0.000449654	EFNB2/EPHA2/PTPN14/NR2F2/VEGFA/VEGFC
muscle cell proliferation	236	15	1.48041e-05	0.000454219	CDH13/CDKN1A/EDN1/IL6/ITGA2/JUN/MMP2/PDGFRB/PPARG/PTGS2/TGFB2/TGFBR2/TGM2/THBS1/TPM1
receptor-mediated endocytosis	346	19	1.51047e-05	0.000462561	ADM/EFNB2/DKK1/CD163L1/ANXA2/CFI/IGF2R/ITGB1/NEDD4/SERPINE1/SUSD2/B2M/SNAP25/TGFBR2/VEGFA/COLEC12/CAV1/CAV2/PDLIM7
reactive oxygen species metabolic process	276	18	1.53886e-05	0.00047036	CDKN1A/KLF2/CCN2/EDN1/F2RL1/CCN1/IL1B/SMAD3/PRDX1/PDGFRB/PID1/PTGS2/RAC2/TGFBR2/THBS1/PXDN/CAV1/AKR1C3
neuron projection extension	161	14	1.55396e-05	0.000474077	CDH4/SEMA4B/SEMA3C/ALCAM/FN1/ITGB1/MAP1B/CXCL12/RAPH1/VCL/VEGFA/WNT5A/NRP1/SLIT2
positive regulation of fibroblast proliferation	55	8	1.56852e-05	0.000477614	CDKN1A/FN1/GAS6/ANXA2/JUN/PDGFRB/PDGFC/WNT5A
adaptive immune response	624	23	1.6095e-05	0.000489168	ALCAM/RFTN1/CLCF1/HLA-A/HLA-B/HLA-H/CFI/IL1B/IL4R/IL6/IL6ST/IRF1/NEDD4/IL20RB/B2M/BCL3/PRDM1/ERAP2/C1R/C1S/UNC93B1/TNFSF13/SOCS5
axon development	493	27	1.63718e-05	0.000496644	CDH4/SEMA4B/SEMA3C/EFNB2/EPHA4/EXT1/ALCAM/NTNG1/FOXD1/FN1/GFRA1/ITGB1/JUN/ANOS1/MAP1B/NPTX1/PTPRF/BDNF/CXCL12/RAPH1/SPP1/VCL/VEGFA/WNT5A/NRP1/PDLIM7/SLIT2
cellular response to lipid	602	30	1.64624e-05	0.000498453	COL1A1/AKR1C2/LPAR1/EDN1/LDOC1/ANKRD1/FOXA1/IL1B/IL6/AR/ITGA2/KCNMB1/NEDD4/SERPINE1/PPARG/PID1/AXL/CYP26B1/PMEPA1/CCL2/SNAI2/SOX9/SPP1/NR2F1/NR2F2/TFPI/TGFB1I1/WNT5A/WNT5B/AKR1C3
phosphate-containing compound metabolic process	3209	102	1.65097e-05	0.000498945	CD24/CDKN1A/SPEG/PIK3IP1/ALPK2/ADM/ADORA1/CCN2/SH3RF2/LPAR1/EDN1/EFNB2/EPHA2/ENG/EPHA4/MECOM/F2R/F2RL1/EFEMP1/DKK1/LIMCH1/FN1/CLCF1/MMD/FPR1/ABHD12/GAS6/GBP1/GFRA1/SRPX2/GPR37/CARD10/ANXA2/FOXA2/ID1/IGFBP4/CCN1/IL1B/IL6/IL6ST/IL11/IRS1/AR/ITGA2/ITGA5/JUN/SMAD3/MET/GADD45B/NNMT/OXTR/PRDX1/PRKAG2/PDGFRB/PLAUR/PID1/PPP3CA/CAMK2N1/PKIA/AXL/GPRC5C/PDGFC/PRNP/PMEPA1/FAM20C/TWSG1/PTGS2/PTHLH/PTPN14/PTPR…
heart valve development	54	8	1.81799e-05	0.000546346	CCN1/PRDM1/STRA6/SNAI2/SOX9/TGFB2/TGFBR2/SLIT2
negative regulation of blood coagulation	52	8	1.81799e-05	0.000546346	EDN1/FAP/ANXA2/SERPINE1/PLAU/PLAUR/TFPI/THBS1
negative regulation of hemostasis	52	8	1.81799e-05	0.000546346	EDN1/FAP/ANXA2/SERPINE1/PLAU/PLAUR/TFPI/THBS1
negative regulation of nucleic acid-templated transcription	1249	50	1.84253e-05	0.000552691	KLF2/CITED2/BASP1/TXNIP/TWIST2/PRICKLE1/GLIS3/EDN1/MECOM/BEND6/FOXF1/DKK1/FOXD1/FLNA/GAS6/ANKRD1/H1-0/H1-2/FOXA1/ID1/IRF1/AR/JUN/JUND/SMAD3/MEIS2/MUC1/NEDD4/NFIX/PITX1/PPARG/PKIA/PTPRK/BCL3/PRDM1/SNAI2/SOX9/TBL1X/TBX3/NR2F1/NR2F2/TLE4/VEGFA/WNT5A/ZNF175/H4C8/CAV1/RUNX2/LDB2/MACROH2A1
skeletal system morphogenesis	236	17	1.90391e-05	0.000570039	COL1A1/COL6A1/COL6A2/COL7A1/COL13A1/CCN2/RDH10/FBN2/ANXA2/HOXC4/SMAD3/MMP2/CYP26B1/SOX9/TGFBR2/THBS3/RUNX2
regulation of reactive oxygen species metabolic process	185	14	1.91505e-05	0.000571768	CDKN1A/KLF2/EDN1/F2RL1/IL1B/SMAD3/PDGFRB/PID1/PTGS2/RAC2/TGFBR2/THBS1/CAV1/AKR1C3
negative regulation of secretion by cell	196	15	1.91678e-05	0.000571768	ADORA1/EDN1/F2R/F2RL1/FOXF1/FN1/RAB11FIP5/GAS6/GBP1/IL1B/IL11/IRS1/PPP3CA/SRGN/UCP2
negative regulation of RNA biosynthetic process	1251	50	1.9244e-05	0.000572969	KLF2/CITED2/BASP1/TXNIP/TWIST2/PRICKLE1/GLIS3/EDN1/MECOM/BEND6/FOXF1/DKK1/FOXD1/FLNA/GAS6/ANKRD1/H1-0/H1-2/FOXA1/ID1/IRF1/AR/JUN/JUND/SMAD3/MEIS2/MUC1/NEDD4/NFIX/PITX1/PPARG/PKIA/PTPRK/BCL3/PRDM1/SNAI2/SOX9/TBL1X/TBX3/NR2F1/NR2F2/TLE4/VEGFA/WNT5A/ZNF175/H4C8/CAV1/RUNX2/LDB2/MACROH2A1
leukocyte degranulation	531	28	1.92792e-05	0.000572969	CKAP4/SLC27A2/GLIPR1/CNN2/CTSZ/F2RL1/FOXF1/FPR1/HEBP2/ANPEP/ANXA2/HLA-H/IGF2R/IL4R/MGST1/OLR1/PLAC8/SERPINB6/PLAU/PLAUR/B2M/QSOX1/RAC2/SNAP25/VCL/CRISPLD2/CD44/MVP
BMP signaling pathway	152	13	1.94125e-05	0.00057587	FSTL3/FSTL1/ENG/FBN1/DKK1/FOXD1/ID1/CCN1/ITGA3/PELO/TWSG1/WNT5A/RUNX2
eye morphogenesis	145	13	2.09146e-05	0.000619287	COL5A1/COL8A1/EPHA2/ALDH1A3/FBN1/FBN2/EFEMP1/TENM3/PRDM1/STRA6/SOX9/VEGFA/WNT5A
endothelial cell apoptotic process	64	8	2.09993e-05	0.000620656	GAS6/SERPINE1/ANGPTL4/CCL2/THBS1/SCG2/COL18A1/AKR1C3
regulation of cell junction assembly	87	10	2.12967e-05	0.000628291	LIMCH1/RHOD/SMAD3/SDC4/SNAI2/THBS1/VEGFA/CAV1/NRP1/PHLDB2
positive regulation of kidney development	40	7	2.1596e-05	0.000635958	CD24/BASP1/FOXD1/PDGFRB/SOX9/VEGFA/SERPINB7
response to reactive oxygen species	224	16	2.19168e-05	0.000644225	KLF2/TXNIP/COL1A1/EDN1/GPR37/IL6/JUN/MET/PRDX1/PDGFRB/AXL/PTPRK/SDC1/TPM1/UCP2/AKR1C3
neuron projection morphogenesis	621	31	2.24194e-05	0.000657799	CDH4/SEMA4B/SEMA3C/DPYSL4/EFNB2/EPHA4/EXT1/ALCAM/NTNG1/FOXD1/FN1/GFRA1/ID1/ITGB1/ANOS1/MAP1B/NEDD4/NPTX1/PPP3CA/RAC2/BDNF/CXCL12/RAPH1/SPP1/VCL/VEGFA/WNT5A/CNTNAP1/NRP1/PDLIM7/SLIT2
regulation of extent of cell growth	105	11	2.25587e-05	0.000660682	CDH4/SEMA4B/SEMA3C/FN1/MAP1B/BDNF/CXCL12/SPP1/VEGFA/WNT5A/NRP1
regulation of peptidase activity	442	24	2.31569e-05	0.000676971	COL7A1/CCN2/EPHA4/F2R/F3/FN1/GAS6/CCN1/ANOS1/SMAD3/SERPINE1/CRIM1/SERPINB6/PLAUR/PPARG/PTGS2/SPOCK1/TFPI/THBS1/VEGFA/TFPI2/CAV1/SERPINB7/CD44
neuron projection guidance	260	18	2.34069e-05	0.00068304	CDH4/SEMA4B/SEMA3C/DPYSL4/EFNB2/EPHA4/EXT1/ALCAM/FOXD1/GFRA1/ANOS1/BDNF/CXCL12/VEGFA/WNT5A/NRP1/PDLIM7/SLIT2
regulation of protein tyrosine kinase activity	87	10	2.35911e-05	0.000685929	CD24/ADORA1/EPHA4/GAS6/PRNP/BDNF/CAV1/GPRC5A/SOCS5/MVP
regulation of actomyosin structure organization	94	10	2.35911e-05	0.000685929	CCN2/LPAR1/EDN1/LIMCH1/SMAD3/MET/SDC4/TPM1/NRP1/PHLDB2
phosphorus metabolic process	3236	102	2.38164e-05	0.000691233	CD24/CDKN1A/SPEG/PIK3IP1/ALPK2/ADM/ADORA1/CCN2/SH3RF2/LPAR1/EDN1/EFNB2/EPHA2/ENG/EPHA4/MECOM/F2R/F2RL1/EFEMP1/DKK1/LIMCH1/FN1/CLCF1/MMD/FPR1/ABHD12/GAS6/GBP1/GFRA1/SRPX2/GPR37/CARD10/ANXA2/FOXA2/ID1/IGFBP4/CCN1/IL1B/IL6/IL6ST/IL11/IRS1/AR/ITGA2/ITGA5/JUN/SMAD3/MET/GADD45B/NNMT/OXTR/PRDX1/PRKAG2/PDGFRB/PLAUR/PID1/PPP3CA/CAMK2N1/PKIA/AXL/GPRC5C/PDGFC/PRNP/PMEPA1/FAM20C/TWSG1/PTGS2/PTHLH/PTPN14/PTPR…
myeloid cell differentiation	405	23	2.42688e-05	0.000703098	FSTL3/KLF2/MYL9/EPHA2/EPAS1/EVI2B/F2RL1/FBN1/ANXA2/IL11/JUN/MEIS2/MT1G/MYH9/PPARG/B2M/FAM20C/TGFBR2/THBS1/VEGFA/GPR68/H4C8/ACTN1
negative regulation of transforming growth factor beta receptor signaling pathway	79	9	2.4374e-05	0.000704878	VASN/FBN1/FBN2/SMAD3/PMEPA1/TGFB1I1/TGFBR2/CAV1/CAV2
negative regulation of phosphate metabolic process	565	28	2.53141e-05	0.000730751	CDKN1A/PIK3IP1/SH3RF2/ENG/MECOM/F2RL1/DKK1/GBP1/FOXA2/IL1B/JUN/GADD45B/PRKAG2/PID1/CAMK2N1/PKIA/PRNP/PMEPA1/SH2D4A/NR2F2/TGFB2/CAV1/GPRC5A/MYADM/SLIT2/MACROH2A1/SOCS5/MVP
morphogenesis of embryonic epithelium	149	13	2.60488e-05	0.000750616	ADM/PRICKLE1/RDH10/ALDH1A3/FZD2/AR/SDC4/SOX9/TGFB1I1/TGFB2/VEGFC/WNT5A/IRX3
negative regulation of phosphorus metabolic process	566	28	2.61782e-05	0.000752998	CDKN1A/PIK3IP1/SH3RF2/ENG/MECOM/F2RL1/DKK1/GBP1/FOXA2/IL1B/JUN/GADD45B/PRKAG2/PID1/CAMK2N1/PKIA/PRNP/PMEPA1/SH2D4A/NR2F2/TGFB2/CAV1/GPRC5A/MYADM/SLIT2/MACROH2A1/SOCS5/MVP
renal filtration	20	5	2.66386e-05	0.000764875	ADORA1/F2R/F2RL1/GAS6/ITGA3
myeloid cell activation involved in immune response	540	28	2.70691e-05	0.000775851	CKAP4/SLC27A2/GLIPR1/CNN2/CTSZ/F2RL1/FOXF1/FPR1/HEBP2/ANPEP/ANXA2/HLA-H/IGF2R/IL4R/MGST1/OLR1/PLAC8/SERPINB6/PLAU/PLAUR/B2M/QSOX1/RAC2/SNAP25/VCL/CRISPLD2/CD44/MVP
regulation of lymphocyte activation	472	23	2.73644e-05	0.000782923	CD24/EFNB2/CLCF1/GAS6/IL1B/IL4R/IL6/IL6ST/IRF1/IL20RB/AXL/PRNP/CYP26B1/TWSG1/RAC2/CCL2/SDC4/PRDM1/TGFBR2/CAV1/PDE5A/TNFSF13/SOCS5
striated muscle cell development	163	13	2.79895e-05	0.000796799	EDN1/FLNC/MYOF/ANKRD1/ITGB1/PDGFRB/PPP3CA/SDC1/TBX3/TPM1/VEGFA/CAV2/DNER
antigen processing and presentation of peptide antigen via MHC class Ib	9	4	2.80472e-05	0.000796799	HLA-A/HLA-B/HLA-H/B2M
antigen processing and presentation of exogenous peptide antigen via MHC class I, TAP-independent	9	4	2.80472e-05	0.000796799	HLA-A/HLA-B/HLA-H/B2M
regulation of glomerular filtration	9	4	2.80472e-05	0.000796799	ADORA1/F2R/F2RL1/GAS6
axonogenesis	449	25	2.83437e-05	0.000803802	CDH4/SEMA4B/SEMA3C/EFNB2/EPHA4/EXT1/ALCAM/NTNG1/FOXD1/FN1/GFRA1/ITGB1/ANOS1/MAP1B/NPTX1/BDNF/CXCL12/RAPH1/SPP1/VCL/VEGFA/WNT5A/NRP1/PDLIM7/SLIT2
regulation of cell morphogenesis involved in differentiation	293	19	2.86129e-05	0.000810011	CDH4/SEMA4B/SEMA3C/EPHA4/FLNA/FN1/GBP1/ID1/MAP1B/NEDD4/PPP3CA/BDNF/CXCL12/SPP1/VEGFA/WNT5A/NRP1/MYADM/SLIT2
positive regulation of endothelial cell proliferation	112	10	2.88215e-05	0.000814486	CDH13/F3/JUN/CXCL12/VEGFA/VEGFC/WNT5A/SCG2/CAV2/NRP1
fibrinolysis	28	6	2.94028e-05	0.000829458	FAP/ANXA2/SERPINE1/PLAU/PLAUR/THBS1
negative regulation of cellular response to transforming growth factor beta stimulus	81	9	3.06715e-05	0.000862228	VASN/FBN1/FBN2/SMAD3/PMEPA1/TGFB1I1/TGFBR2/CAV1/CAV2
regulation of epithelial cell apoptotic process	85	9	3.06715e-05	0.000862228	GAS6/IL6/SERPINE1/ANGPTL4/CCL2/THBS1/SCG2/COL18A1/AKR1C3
contractile actin filament bundle assembly	95	10	3.17893e-05	0.000890541	CCN2/LPAR1/LIMCH1/SMAD3/MET/SDC4/TPM1/ZYX/NRP1/PHLDB2
stress fiber assembly	95	10	3.17893e-05	0.000890541	CCN2/LPAR1/LIMCH1/SMAD3/MET/SDC4/TPM1/ZYX/NRP1/PHLDB2
bone morphogenesis	111	11	3.20841e-05	0.000897241	COL1A1/COL6A1/COL6A2/COL7A1/COL13A1/ANXA2/CYP26B1/SOX9/TGFBR2/THBS3/RUNX2
cell-cell junction organization	155	13	3.45902e-05	0.000965648	CDH4/CDH13/DSG2/EPHA2/F2R/F2RL1/SMAD3/SNAI2/TGFB2/TLN1/VCL/CNTNAP1/CAV1
regulation of smooth muscle contraction	62	8	3.62208e-05	0.00100942	NMU/ADORA1/EDN1/F2R/ITGA2/OXTR/PTGS2/CAV1
regulation of vascular endothelial growth factor receptor signaling pathway	33	6	3.63802e-05	0.00101037	MYOF/IL1B/ITGA5/NEDD4/VEGFA/VEGFC
face morphogenesis	31	6	3.63802e-05	0.00101037	COL1A1/DKK1/MMP2/RRAS/STRA6/CRISPLD2
regulation of cell size	175	14	3.70836e-05	0.00102813	CDH4/SEMA4B/SEMA3C/EDN1/FN1/KCNMA1/MAP1B/BDNF/CXCL12/SPP1/VEGFA/WNT5A/SLC12A8/NRP1
entry into host cell	133	12	3.74419e-05	0.00103096	EFNB2/EPHA2/GAS6/ANPEP/ITGA2/ITGA5/ITGB1/MET/AXL/IFITM1/CAV1/CAV2
entry into host	133	12	3.74419e-05	0.00103096	EFNB2/EPHA2/GAS6/ANPEP/ITGA2/ITGA5/ITGB1/MET/AXL/IFITM1/CAV1/CAV2
entry into cell of other organism involved in symbiotic interaction	133	12	3.74419e-05	0.00103096	EFNB2/EPHA2/GAS6/ANPEP/ITGA2/ITGA5/ITGB1/MET/AXL/IFITM1/CAV1/CAV2
entry into other organism involved in symbiotic interaction	133	12	3.74419e-05	0.00103096	EFNB2/EPHA2/GAS6/ANPEP/ITGA2/ITGA5/ITGB1/MET/AXL/IFITM1/CAV1/CAV2
macromolecule metabolic process	10379	241	3.79694e-05	0.00104371	CD24/TSPAN5/CDH13/CDKN1A/FSTL3/SPEG/KLF2/CITED2/BASP1/CEBPD/TXNIP/MLLT11/CKAP4/PRSS23/FSTL1/ADAMTS6/AHNAK2/LACTB/ALPK2/TWIST2/TDRD9/COL1A1/COL4A2/COL5A1/COL7A1/ADM/ADORA1/NCOA7/PRICKLE1/VCAN/CCN2/CTSZ/SH3RF2/GLIS3/DIO2/AFP/LPAR1/EDN1/EFNB2/EPHA2/ELF4/ENG/EPAS1/EPHA4/MECOM/EXT1/F2R/F2RL1/F3/FAP/FBN1/EFEMP1/BEND6/ABLIM3/ELL2/FOXF1/DKK1/FOXD1/LIMCH1/FLNA/FN1/CLCF1/MMD/FPR1/OPN3/FZD2/MSRB3/PARM1/ABHD…
regulation of endocytosis	260	17	3.81718e-05	0.00104748	CDH13/EFNB2/F2RL1/DKK1/GAS6/ANXA2/IL1B/ITGA2/SERPINE1/PPARG/PPP3CA/AXL/B2M/CCL2/VEGFA/WNT5A/CAV1
regulation of T cell activation	305	19	3.96731e-05	0.00108602	CD24/EFNB2/IL1B/IL4R/IL6/IL6ST/IRF1/IL20RB/PRNP/CYP26B1/TWSG1/RAC2/CCL2/SDC4/PRDM1/TGFBR2/CAV1/PDE5A/SOCS5
regulation of adaptive immune response	157	13	3.9711e-05	0.00108602	CLCF1/HLA-A/HLA-B/HLA-H/IL1B/IL4R/IL6/IL6ST/IRF1/IL20RB/B2M/TNFSF13/SOCS5
chondrocyte development	45	7	4.19013e-05	0.00113819	COL6A1/COL6A2/COL7A1/PTHLH/SOX9/TGFBR2/RUNX2
endocardial cushion development	43	7	4.19013e-05	0.00113819	ENG/FOXF1/NEDD4/SNAI2/SOX9/TGFB2/TGFBR2
ventricular septum morphogenesis	45	7	4.19013e-05	0.00113819	CITED2/FZD2/TBX3/TGFB2/TGFBR2/WNT5A/SLIT2
regulation of axon guidance	43	7	4.19013e-05	0.00113819	SEMA4B/SEMA3C/CXCL12/VEGFA/WNT5A/NRP1/SLIT2
interaction with host	209	15	4.2215e-05	0.00114478	EFNB2/EPHA2/GAS6/ANPEP/ITGA2/ITGA5/ITGB1/SMAD3/MET/NEDD4/AXL/BCL2L1/IFITM1/CAV1/CAV2
oncostatin-M-mediated signaling pathway	4	3	4.32391e-05	0.00116862	IL6ST/LIFR/OSMR
positive regulation of cell adhesion molecule production	4	3	4.32391e-05	0.00116862	IL1B/COLEC12/CAV1
macromolecule modification	4269	126	4.43335e-05	0.00119605	CD24/CDKN1A/FSTL3/SPEG/CKAP4/PRSS23/FSTL1/ALPK2/TDRD9/ADORA1/NCOA7/PRICKLE1/VCAN/CCN2/SH3RF2/AFP/LPAR1/EDN1/EFNB2/EPHA2/ENG/EPAS1/EPHA4/MECOM/EXT1/F2R/F2RL1/FBN1/EFEMP1/DKK1/LIMCH1/FN1/CLCF1/MMD/FPR1/OPN3/ABHD12/GAS6/GBP1/GCNT1/GFRA1/GPR37/CARD10/H1-2/H2BC5/ANXA2/ID1/IGFBP4/IGFBP7/CCN1/IL1B/IL6/IL6ST/IL11/IRS1/AR/ITGA5/JUN/LFNG/SMAD3/MET/MUC1/GADD45B/NEDD4/OXTR/PRDX1/CPA4/PRKAG2/MAGEC2/PDGFRB/PLA…
negative regulation of cytokine production	256	17	4.44855e-05	0.00119605	CD24/KLF2/EPHA2/F2RL1/FN1/GAS6/GBP1/IL6/IL20RB/SRGN/AXL/PRNP/TWSG1/BCL3/TGFB2/THBS1/SOCS5
branching involved in blood vessel morphogenesis	30	6	4.46256e-05	0.00119605	COL4A1/EDN1/ENG/TGFBR2/VEGFA/NRP1
wound healing, spreading of cells	31	6	4.46256e-05	0.00119605	COL5A1/FLNA/CCN1/ITGA5/PHLDB2/CD44
epiboly involved in wound healing	31	6	4.46256e-05	0.00119605	COL5A1/FLNA/CCN1/ITGA5/PHLDB2/CD44
regulation of supramolecular fiber organization	343	20	4.53245e-05	0.00121277	TMSB15A/CDC42EP1/CCN2/LPAR1/EDN1/F2RL1/LIMCH1/FLNA/ID1/SMAD3/MET/LIMA1/RASA1/SDC4/CXCL12/TPM1/NRP1/PHLDB2/MYADM/SLIT2
collagen-activated tyrosine kinase receptor signaling pathway	10	4	4.59224e-05	0.00122268	COL1A1/COL4A1/COL4A2/COL4A5
positive regulation of receptor binding	10	4	4.59224e-05	0.00122268	ANXA2/B2M/BDNF/NRP1
positive regulation of cell-cell adhesion mediated by cadherin	10	4	4.59224e-05	0.00122268	FOXA1/FOXA2/WNT5A/ADAM19
negative regulation of RNA metabolic process	1330	51	4.6389e-05	0.0012319	KLF2/CITED2/BASP1/TXNIP/TWIST2/PRICKLE1/GLIS3/EDN1/MECOM/BEND6/FOXF1/DKK1/FOXD1/FLNA/GAS6/ANKRD1/H1-0/H1-2/FOXA1/ID1/IRF1/AR/JUN/JUND/SMAD3/MEIS2/MUC1/NEDD4/NFIX/PITX1/PPARG/PPP3CA/PKIA/PTPRK/BCL3/PRDM1/SNAI2/SOX9/TBL1X/TBX3/NR2F1/NR2F2/TLE4/VEGFA/WNT5A/ZNF175/H4C8/CAV1/RUNX2/LDB2/MACROH2A1
positive regulation of cold-induced thermogenesis	96	10	4.6422e-05	0.0012319	DIO2/EPAS1/IL4R/OXTR/G0S2/PLAC8/PDGFC/UCP2/VEGFA/CAV1
regulation of smooth muscle cell migration	83	8	4.67546e-05	0.00123869	LPAR1/ITGA2/SERPINE1/PDGFRB/PLAU/TPM1/NRP1/SLIT2
neutrophil mediated immunity	499	26	4.74436e-05	0.00125488	CKAP4/SLC27A2/GLIPR1/CNN2/CTSZ/F2RL1/FPR1/HEBP2/ANPEP/ANXA2/HLA-H/IGF2R/IL6/MGST1/OLR1/PLAC8/SERPINB6/PLAU/PLAUR/B2M/QSOX1/SNAP25/VCL/CRISPLD2/CD44/MVP
response to metal ion	358	21	4.80793e-05	0.00126961	FSTL3/TXNIP/EDN1/ALOX5AP/JUN/JUND/KCNMA1/KCNMB1/MT1E/MT1G/NEDD4/TNFRSF11B/PPP3CA/PRNP/B2M/PTGS2/SDC1/THBS1/WNT5A/CAV1/AKR1C3
toll-like receptor 3 signaling pathway	19	5	4.8247e-05	0.00126987	F2RL1/RFTN1/COLEC12/UNC93B1/CAV1
response to hyperoxia	21	5	4.8247e-05	0.00126987	CDKN1A/COL1A1/PDGFRB/PPARG/CAV1
regulation of cell adhesion mediated by integrin	44	7	4.8882e-05	0.00128449	EPHA2/MUC1/SERPINE1/PLAU/PODXL/SNAI2/TGFB2
regulation of hydrolase activity	1281	49	4.92341e-05	0.00129163	COL7A1/CCN2/SH3RF2/LPAR1/EPHA2/EPHA4/F2R/F2RL1/F3/FN1/SH3BP4/GAS6/CCN1/ITGA2/ITGB1/JUN/ANOS1/AGRN/SMAD3/SERPINE1/STMN3/ANGPTL4/CRIM1/PDGFRB/SERPINB6/PLAUR/PPARG/RASIP1/TBC1D19/TBC1D2/PTGS2/RASA1/BDNF/CCL2/SH2D4A/SPOCK1/TFPI/TGFB2/THBS1/TPM1/VEGFA/WNT5A/TFPI2/CAV1/CAV2/SERPINB7/NRP1/SLIT2/CD44
protein kinase B signaling	253	16	5.04992e-05	0.00132267	AKR1C2/EPHA2/ENG/F3/GAS6/IL1B/IRS1/ITGB1/MET/PDGFRB/AXL/RRAS/CCL2/SOX9/THBS1/AKR1C3
positive regulation of binding	181	14	5.06289e-05	0.00132391	EPHA4/H1-0/ANXA2/ITGA2/LFNG/MET/PLAUR/PPARG/LARP6/B2M/BDNF/WNT5A/CAV1/NRP1
negative regulation of growth	260	17	5.17064e-05	0.0013499	CDKN1A/SEMA4B/SEMA3C/FHL1/SH3BP4/SMAD3/MT1E/MT1G/PLAC8/PPARG/SPP1/TGFB2/TGFBR2/WNT5A/STC2/NRP1/SLIT2
regulation of focal adhesion assembly	60	8	5.29101e-05	0.00137686	LIMCH1/RHOD/SMAD3/SDC4/THBS1/VEGFA/NRP1/PHLDB2
regulation of cell-substrate junction assembly	60	8	5.29101e-05	0.00137686	LIMCH1/RHOD/SMAD3/SDC4/THBS1/VEGFA/NRP1/PHLDB2
regulation of leukocyte cell-cell adhesion	293	18	5.38003e-05	0.00139777	CD24/EFNB2/IL1B/IL4R/IL6/IL6ST/IRF1/IL20RB/PRNP/TWSG1/CCL2/SDC4/CXCL12/TGFBR2/CAV1/PDE5A/CD44/SOCS5
intracellular signal transduction	2817	90	5.42268e-05	0.00139952	CD24/CDH13/CDKN1A/MLLT11/CDC42EP1/RASSF1/PIK3IP1/ADM/ADORA1/CCN2/SH3RF2/AKR1C2/LPAR1/EDN1/EPHA2/ENG/EPHA4/MECOM/F2R/F2RL1/F3/RHOBTB3/DKK1/FLNA/FN1/CLCF1/FPR1/SH3BP4/GAS6/GBP1/GFRA1/ANKRD1/GPR37/CARD10/RHOD/ID1/IGFBP4/CCN1/IL1B/IL6/IL6ST/IL11/IRS1/AR/ITGA3/ITGB1/JUN/MET/MUC1/GADD45B/NEDD4/OXTR/PRDX1/STMN3/PRKAG2/PDGFRB/PLAUR/PPP3CA/CAMK2N1/AXL/PDGFC/PRNP/PTGS2/PTHLH/RAB27B/RAC2/RASA1/BCL2L1/BCL3/R…
maternal placenta development	31	6	5.43022e-05	0.00139952	LDOC1/PTGS2/PRDM1/SPP1/NR2F2/STC2
positive regulation of smooth muscle contraction	32	6	5.43022e-05	0.00139952	NMU/EDN1/F2R/ITGA2/OXTR/PTGS2
positive regulation of cartilage development	32	6	5.43022e-05	0.00139952	ANXA2/CCN1/SMAD3/SOX9/WNT5A/RUNX2
epiboly	32	6	5.43022e-05	0.00139952	COL5A1/FLNA/CCN1/ITGA5/PHLDB2/CD44
cell morphogenesis involved in neuron differentiation	559	28	5.50944e-05	0.00141767	CDH4/SEMA4B/SEMA3C/EFNB2/EPHA4/EXT1/ALCAM/NTNG1/FOXD1/FN1/GFRA1/ID1/ITGB1/ANOS1/MAP1B/NEDD4/NPTX1/PPP3CA/BDNF/CXCL12/RAPH1/SPP1/VCL/VEGFA/WNT5A/NRP1/PDLIM7/SLIT2
system process	2148	71	5.61617e-05	0.00144283	MYL9/MYL12A/NMU/HSPB6/COL1A1/ADM/ADORA1/CCN2/CTSZ/RDH10/DSG2/EDN1/EPAS1/F2R/F2RL1/ALDH1A3/EFEMP1/DKK1/FOXD1/FLNA/FZD2/RAB11FIP5/GAS6/MYOF/IL1B/IL6ST/AR/ITGA2/ITGA3/ITGA5/ITGB1/JUN/KCNMA1/KCNMB1/SMAD3/MEIS2/NDP/NPTX1/OLR1/OXTR/LIMA1/SERPINB6/PPARG/PPP3CA/PRNP/PTGS2/ACTA2/BDNF/CXCL12/PIEZO2/ERAP2/STRA6/SNAI2/SNAP25/SOX9/TBL1X/TBX3/NR2F2/TGFB2/TGFBI/TLN1/TPM1/ACTG2/VCL/VEGFC/COL18A1/CNTNAP1/CAV1/AKR…
positive regulation of epithelial to mesenchymal transition	49	7	5.67872e-05	0.00145124	COL1A1/ENG/IL1B/SMAD3/TGFB1I1/TGFB2/TGFBR2
regulation of protein autophosphorylation	46	7	5.67872e-05	0.00145124	ENG/JUN/PDGFC/VEGFA/VEGFC/CAV1/MVP
positive regulation of muscle contraction	48	7	5.67872e-05	0.00145124	NMU/CCN2/EDN1/F2R/ITGA2/OXTR/PTGS2
positive regulation of cell activation	384	19	5.68496e-05	0.00145124	CD24/CCN2/EFNB2/F2RL1/CLCF1/GAS6/IL1B/IL4R/IL6/IL6ST/PDGFRB/AXL/CCL2/TGFBR2/THBS1/WNT5A/CAV1/TNFSF13/SOCS5
cellular macromolecule metabolic process	8207	214	5.70438e-05	0.0014539	CD24/CDH13/CDKN1A/FSTL3/SPEG/KLF2/CITED2/BASP1/CEBPD/TXNIP/MLLT11/CKAP4/PRSS23/FSTL1/ALPK2/TWIST2/TDRD9/COL1A1/COL4A2/COL7A1/ADM/ADORA1/NCOA7/PRICKLE1/VCAN/CCN2/CTSZ/SH3RF2/GLIS3/DIO2/AFP/LPAR1/EDN1/EFNB2/EPHA2/ELF4/ENG/EPAS1/EPHA4/MECOM/EXT1/F2R/F2RL1/F3/FAP/FBN1/EFEMP1/ABLIM3/ELL2/FOXF1/DKK1/FOXD1/LIMCH1/FLNA/FN1/CLCF1/MMD/FPR1/OPN3/FZD2/MSRB3/PARM1/ABHD12/GAS6/GBP1/GCNT1/GFRA1/ANKRD1/CAVIN1/GP…
positive regulation of peptidyl-tyrosine phosphorylation	186	14	5.71533e-05	0.00145438	CD24/ADORA1/EPHA4/CLCF1/GAS6/IL6/IL6ST/IL11/ITGA5/PRNP/BDNF/VEGFA/NRP1/CD44
homeostatic process	1867	65	5.80842e-05	0.00147574	CD24/KLF2/NMU/MLLT11/ADM/ADORA1/CCN2/DIO2/LPAR1/EDN1/EPAS1/F2R/F2RL1/FHL1/FPR1/PRND/RAB11FIP5/GAS6/ANXA2/FOXA1/FOXA2/ID1/IL1B/IL4R/IL6/IRS1/KCNMA1/SMAD3/MET/MT1E/MT1G/TNFRSF11B/OXTR/G0S2/PRDX1/ANGPTL4/PLAC8/LIMA1/IL20RB/CYTL1/PPARG/PPP3CA/AXL/PDGFC/PRNP/CYP26B1/B2M/PTGS2/QSOX1/RAC2/CCL2/CXCL12/SLC39A8/SOX9/SPP1/TGM2/UCP2/VEGFA/WNT5A/GPR68/H4C8/SLC12A8/CAV1/STC2/LDB2
regulation of stress fiber assembly	83	9	5.84211e-05	0.00148196	CCN2/LPAR1/LIMCH1/SMAD3/MET/SDC4/TPM1/NRP1/PHLDB2
regulation of cellular component size	367	21	5.88418e-05	0.00148795	CDH4/SEMA4B/SEMA3C/TMSB15A/CDC42EP1/EDN1/F2RL1/FN1/KCNMA1/MAP1B/LIMA1/RASA1/BDNF/CXCL12/SPP1/VEGFA/WNT5A/SLC12A8/NRP1/MYADM/SLIT2
post-translational protein modification	361	21	5.88418e-05	0.00148795	FSTL3/CKAP4/PRSS23/FSTL1/VCAN/AFP/EPAS1/FBN1/FN1/GAS6/IGFBP4/IGFBP7/CCN1/IL6/FAM20C/QSOX1/RCN1/SPP1/SCG2/STC2/SOCS5
negative regulation of cell-cell adhesion	170	13	5.92429e-05	0.00149574	IL4R/IRF1/FXYD5/IL20RB/PODXL/PRNP/TWSG1/SDC4/CXCL12/SNAI2/PDE5A/MYADM/SOCS5
endothelial cell differentiation	111	10	6.08575e-05	0.00153411	ENG/F2RL1/ANXA2/ID1/IL1B/MET/NR2F2/COL18A1/NRP1/MYADM
membrane raft organization	20	5	6.31564e-05	0.00158957	RFTN1/ANXA2/CAV1/CAV2/MYADM
response to fluid shear stress	36	6	6.55858e-05	0.00164352	KLF2/CITED2/PDGFRB/PTGS2/TFPI2/SOCS5
regulation of axon extension involved in axon guidance	32	6	6.55858e-05	0.00164352	SEMA4B/SEMA3C/CXCL12/VEGFA/WNT5A/NRP1
heart valve morphogenesis	48	7	6.57082e-05	0.00164352	CCN1/STRA6/SNAI2/SOX9/TGFB2/TGFBR2/SLIT2
embryo implantation	52	7	6.57082e-05	0.00164352	IGFBP7/IL1B/MMP2/PTGS2/SPP1/TGFBR2/STC2
lymphocyte mediated immunity	344	16	6.90042e-05	0.00172329	RFTN1/CLCF1/HLA-A/HLA-B/HLA-H/CFI/IL1B/IL4R/IL6/PRDX1/IL20RB/B2M/BCL3/C1R/C1S/TNFSF13
negative regulation of transport	495	24	6.98319e-05	0.00174126	NMU/ADORA1/EDN1/F2R/F2RL1/FOXF1/FN1/RAB11FIP5/GAS6/GBP1/IL1B/IL11/IRS1/MAP1B/NEDD4/OXTR/PID1/PPP3CA/SRGN/PKIA/PTGS2/THBS1/UCP2/CAV1
in utero embryonic development	311	19	7.06771e-05	0.00175714	KLF2/ADM/RDH10/EDN1/EPAS1/FOXF1/CCN1/AR/ITGB1/SMAD3/MYH9/RCN1/BCL2L1/PRDM1/TBX3/NR2F2/TGFBR2/TPM1/VEGFA
positive regulation of catalytic activity	1392	52	7.07735e-05	0.00175714	CD24/CDKN1A/ADORA1/CCN2/LPAR1/EDN1/EPHA2/EPHA4/F2R/F2RL1/F3/DKK1/FN1/MMD/FPR1/ALOX5AP/PARM1/GAS6/CARD10/CCN1/IL1B/IRS1/ITGA2/ITGB1/JUN/AGRN/SMAD3/GADD45B/PRKAG2/MAGEC2/PDGFRB/PPARG/TBC1D19/TBC1D2/GPRC5C/PDGFC/PRNP/RASA1/BDNF/CCL2/SDC4/TGFB2/TGFBR2/THBS1/TPM1/VEGFA/WNT5A/CAV1/CAV2/PDE5A/NRP1/GPRC5A
membrane raft assembly	11	4	7.08943e-05	0.00175714	RFTN1/ANXA2/CAV1/CAV2
embryonic organ morphogenesis	284	18	7.09051e-05	0.00175714	RDH10/EDN1/EPHA2/ENG/ALDH1A3/FBN1/FBN2/EFEMP1/FOXF1/FZD2/HOXC4/SMAD3/STRA6/SOX9/TBX3/TGFBR2/WNT5A/RUNX2
cellular component assembly	3039	94	7.21155e-05	0.00178439	CDH4/CDH13/TMSB15A/CDC42EP1/COL1A1/COL6A1/COL6A2/COL7A1/CCN2/CTSZ/DPYSL3/LPAR1/EDN1/EFNB2/EPHA2/F2RL1/ALDH1A3/ABLIM3/DKK1/LIMCH1/FLNA/FLNC/RFTN1/FN1/PRND/ALOX5AP/GAS6/GBP1/ANKRD1/SRPX2/CARD10/RHOD/EFEMP2/H1-0/H1-2/H2BC5/ANXA2/ID1/AR/ITGA2/ITGA5/ITGB1/JUN/AGRN/SMAD3/MET/MGST1/OXTR/ANGPTL4/LIMA1/PDGFRB/FXYD5/PODXL/PDGFC/PRNP/PMEPA1/MFF/PTPRK/RAC2/RASA1/BDNF/SDC1/SDC4/CXCL12/SNAI2/SNAP25/SOX9/TGM2/T…
regulation of endopeptidase activity	417	22	7.30248e-05	0.00180412	COL7A1/CCN2/EPHA4/F2R/F3/GAS6/CCN1/ANOS1/SMAD3/SERPINE1/CRIM1/SERPINB6/PLAUR/PPARG/PTGS2/SPOCK1/TFPI/THBS1/VEGFA/TFPI2/SERPINB7/CD44
axon guidance	259	17	7.62668e-05	0.00188133	CDH4/SEMA4B/SEMA3C/EFNB2/EPHA4/EXT1/ALCAM/FOXD1/GFRA1/ANOS1/BDNF/CXCL12/VEGFA/WNT5A/NRP1/PDLIM7/SLIT2
response to corticosteroid	166	13	7.64882e-05	0.0018839	CDKN1A/COL1A1/ADM/CCN2/EDN1/ENG/IGFBP7/IL6/PAPPA/PTGS2/SDC1/AKR1C3/SLIT2
regulation of protein localization	963	40	7.7005e-05	0.00189374	NMU/EPHA2/F2R/F2RL1/ABLIM3/FLNA/FN1/MMD/RAB11FIP5/GAS6/GBP1/ANKRD1/CARD10/FOXA2/IL1B/IL4R/IL6/IRS1/AR/ITGA3/ITGB1/SMAD3/PID1/PPP3CA/SRGN/PKIA/PRNP/MFF/PTGS2/PTPN14/RAC2/BCL2L1/BDNF/SNAP25/TGFB2/UCP2/VEGFC/WNT5A/GPR68/MACROH2A1
viral entry into host cell	121	11	7.79895e-05	0.00191211	EFNB2/EPHA2/GAS6/ANPEP/ITGA2/ITGA5/ITGB1/AXL/IFITM1/CAV1/CAV2
negative regulation of protein secretion	128	11	7.79895e-05	0.00191211	F2R/F2RL1/FN1/RAB11FIP5/GAS6/GBP1/IL1B/IRS1/PPP3CA/SRGN/UCP2
monocyte differentiation	34	6	7.86645e-05	0.00191823	JUN/MT1G/MYH9/PPARG/VEGFA/GPR68
mononuclear cell differentiation	34	6	7.86645e-05	0.00191823	JUN/MT1G/MYH9/PPARG/VEGFA/GPR68
lamellipodium organization	84	9	7.88047e-05	0.00191823	CDH13/EPHA2/ABLIM3/RHOD/ITGB1/RAC2/VCL/SLIT2/CD44
smooth muscle contraction	105	10	7.89468e-05	0.00191823	NMU/ADORA1/EDN1/F2R/ITGA2/KCNMA1/OXTR/PTGS2/ACTA2/CAV1
segmentation	102	10	7.89468e-05	0.00191823	BASP1/SEMA3C/FOXF1/DKK1/LFNG/SMAD3/TBX3/WNT5A/IRX3/NRP1
regulation of immune response	1022	38	7.89537e-05	0.00191823	CD24/COL1A1/F2RL1/FOXF1/RFTN1/CLCF1/FPR1/GBP1/CFH/HLA-A/HLA-B/HLA-H/CFI/IL1B/IL4R/IL6/IL6ST/IRF1/ITGB1/JUN/SMAD3/MUC1/IL20RB/PPARG/PPP3CA/PRNP/B2M/RAC2/TGFB2/C1R/C1S/WNT5A/COLEC12/UNC93B1/IFITM1/CAV1/TNFSF13/SOCS5
negative regulation of gene expression	2326	63	8.06191e-05	0.00195574	KLF2/CITED2/BASP1/TXNIP/TWIST2/TDRD9/PRICKLE1/CCN2/CTSZ/GLIS3/EDN1/ENG/MECOM/FOXF1/DKK1/FOXD1/FLNA/GAS6/ANKRD1/H1-0/H1-2/FOXA1/ID1/IRF1/AR/JUN/JUND/SMAD3/MEIS2/MUC1/NEDD4/NFIX/SERPINE1/PITX1/PELO/PPARG/PPP3CA/PKIA/PRNP/PTPRK/BCL3/PRDM1/SNAI2/SOX9/TBL1X/TBX3/NR2F1/NR2F2/TGFB2/THBS1/TLE4/VEGFA/WNT5A/ZNF175/H4C8/MIR22HG/CAV1/RUNX2/STC2/TNFSF13/LDB2/MYADM/MACROH2A1
antigen processing and presentation of endogenous antigen	21	5	8.13821e-05	0.00197128	HLA-A/HLA-B/HLA-H/B2M/ERAP2
cellular response to abiotic stimulus	319	19	8.38054e-05	0.0020239	CDKN1A/CNN2/COL1A1/ENG/OPN3/RAB11FIP5/ANKRD1/IL1B/IRF1/ITGA2/NEDD4/SERPINB6/PTGS2/PTPRK/BCL2L1/PIEZO2/SNAI2/SOX9/GPR68
cellular response to environmental stimulus	319	19	8.38054e-05	0.0020239	CDKN1A/CNN2/COL1A1/ENG/OPN3/RAB11FIP5/ANKRD1/IL1B/IRF1/ITGA2/NEDD4/SERPINB6/PTGS2/PTPRK/BCL2L1/PIEZO2/SNAI2/SOX9/GPR68
lamellipodium assembly	67	8	8.46928e-05	0.00204226	CDH13/EPHA2/ABLIM3/RHOD/ITGB1/RAC2/VCL/SLIT2
regulation of fibroblast proliferation	90	9	8.68033e-05	0.00208563	CDKN1A/FN1/GAS6/ANXA2/JUN/PDGFRB/PPARG/PDGFC/WNT5A
body morphogenesis	50	7	8.69909e-05	0.00208563	COL1A1/DKK1/MMP2/RRAS/STRA6/CRISPLD2/PHLDB2
exocrine system development	49	7	8.69909e-05	0.00208563	SEMA3C/TWSG1/SNAI2/SOX9/TGFB2/TGM2/NRP1
regulation of lipid metabolic process	388	21	8.70092e-05	0.00208563	GLIPR1/PIK3IP1/LACTB/ADORA1/ANKRD1/IGFBP7/CCN1/IL1B/IRS1/G0S2/ANGPTL4/PRKAG2/PDGFRB/PPARG/PTGS2/SNAI2/TBL1X/CAV1/AKR1C3/MACROH2A1/SOCS5
response to interferon-gamma	198	14	9.11638e-05	0.00218197	EDN1/FLNB/GBP1/HLA-A/HLA-B/HLA-H/IRF1/PPARG/B2M/CCL2/WNT5A/ZYX/IFITM1/CD44
regulation of inflammatory response	425	20	9.16024e-05	0.00218922	ADORA1/FOXF1/CFH/CFI/IL1B/IL6/IL6ST/ITGA2/SMAD3/SERPINE1/IL20RB/PPARG/PTGS2/TGM2/C1R/C1S/WNT5A/ZYX/OSMR/SOCS5
apoptotic signaling pathway	587	28	9.24219e-05	0.00220553	CD24/CDKN1A/MLLT11/ADORA1/EPHA2/IL1B/AR/JUN/KRT18/SMAD3/MUC1/G0S2/SERPINE1/PLAUR/SRGN/MFF/PTGS2/BCL2L1/BCL3/CXCL12/SNAI2/TGFB2/THBS1/SCG2/CAV1/NRP1/CD44/CD70
positive regulation of adaptive immune response	105	10	9.33865e-05	0.00222379	CLCF1/HLA-A/HLA-B/HLA-H/IL1B/IL6/IL6ST/B2M/TNFSF13/SOCS5
salivary gland morphogenesis	35	6	9.37393e-05	0.00222379	SEMA3C/TWSG1/SNAI2/TGFB2/TGM2/NRP1
embryonic eye morphogenesis	34	6	9.37393e-05	0.00222379	ALDH1A3/FBN1/FBN2/EFEMP1/STRA6/WNT5A
regulation of transforming growth factor beta production	34	6	9.37393e-05	0.00222379	CD24/SMAD3/PTGS2/TGFB2/THBS1/SERPINB7
negative regulation of hormone secretion	65	8	9.47244e-05	0.00224056	ADORA1/EDN1/RAB11FIP5/IL1B/IL11/IRS1/PPP3CA/UCP2
regulation of adherens junction organization	66	8	9.47244e-05	0.00224056	LIMCH1/RHOD/SMAD3/SDC4/THBS1/VEGFA/NRP1/PHLDB2
fibroblast proliferation	91	9	9.54724e-05	0.00225494	CDKN1A/FN1/GAS6/ANXA2/JUN/PDGFRB/PPARG/PDGFC/WNT5A
biomineral tissue development	150	12	0.000100803	0.00237735	COL1A1/FBN2/GAS6/ANXA2/SMAD3/SRGN/FAM20C/PTGS2/PTHLH/SOX9/SPP1/TUFT1
response to retinoic acid	105	10	0.000101407	0.00238811	COL1A1/DKK1/IGF2R/IGFBP7/PDGFRB/PPARG/CYP26B1/SOX9/WNT5A/WNT5B
negative regulation of protein autophosphorylation	12	4	0.000104472	0.00245669	ENG/JUN/CAV1/MVP
endocrine process	84	9	0.000104856	0.00246086	CTSZ/EDN1/F2R/F2RL1/FOXD1/RAB11FIP5/IL1B/OXTR/TBX3
odontogenesis	126	11	0.000104955	0.00246086	COL1A1/ADM/EDN1/TNFRSF11B/SERPINE1/FAM20C/SDC1/TGFB2/TUFT1/ZNF22/RUNX2
smooth muscle cell migration	90	8	0.00010572	0.00246738	LPAR1/ITGA2/SERPINE1/PDGFRB/PLAU/TPM1/NRP1/SLIT2
regulation of sprouting angiogenesis	143	8	0.00010572	0.00246738	KLF2/SRPX2/CARD10/ITGA5/PTGS2/THBS1/VEGFA/NRP1
integrin biosynthetic process	5	3	0.000106305	0.00246738	COL5A1/AR/TGFB2
regulation of cell adhesion molecule production	8	3	0.000106305	0.00246738	IL1B/COLEC12/CAV1
mesenchyme migration	5	3	0.000106305	0.00246738	FOXF1/ACTA2/ACTG2
regulation of retinal ganglion cell axon guidance	5	3	0.000106305	0.00246738	VEGFA/NRP1/SLIT2
positive regulation of epithelial to mesenchymal transition involved in endocardial cushion formation	5	3	0.000106305	0.00246738	ENG/TGFB2/TGFBR2
positive regulation of neuron differentiation	356	20	0.000107258	0.00248592	CDH4/DPYSL3/LPAR1/EPHA4/BEND6/DKK1/FN1/MMD/ANKRD1/FOXA1/ITGA3/MAP1B/TENM3/BDNF/CXCL12/VEGFA/WNT5A/IRX3/NRP1/SLIT2
placenta development	149	12	0.00010766	0.00249166	ADM/EPAS1/LDOC1/CCN1/NDP/PPARG/PTGS2/PRDM1/SPP1/NR2F2/STC2/ADAM19
glycosaminoglycan biosynthetic process	106	10	0.000110004	0.00254224	VCAN/EXT1/DSE/IL1B/AGRN/CHST15/PDGFRB/SDC1/SDC4/HS3ST3A1
aging	311	18	0.000110232	0.00254386	CDKN1A/COL4A2/ADM/CCN2/EDN1/ENG/DKK1/JUN/JUND/KCNMB1/KRT83/SERPINE1/PDGFRB/PRNP/PTGS2/TBX3/TGFBR2/UCP2
cellular response to interferon-gamma	178	13	0.000110467	0.00254564	EDN1/FLNB/GBP1/HLA-A/HLA-B/HLA-H/IRF1/PPARG/B2M/CCL2/WNT5A/ZYX/CD44
positive regulation of heart contraction	38	6	0.000111024	0.00255118	NMU/ADM/CCN2/EDN1/TGFB2/TPM1
head morphogenesis	37	6	0.000111024	0.00255118	COL1A1/DKK1/MMP2/RRAS/STRA6/CRISPLD2
synapse organization	384	21	0.000113302	0.00259981	COL4A1/COL4A5/EFNB2/EPHA4/F2R/NTNG1/DKK1/SRPX2/ITGA3/AGRN/NEDD4/OXTR/PRNP/PTPRF/BDNF/TPBG/WNT5A/SYNDIG1/ACTN1/NRP1/DNER
lung morphogenesis	50	7	0.000113577	0.00260242	CTSZ/RDH10/FOXF1/FOXA1/ID1/SOX9/TGFBR2
myeloid leukocyte differentiation	197	14	0.000113967	0.00260764	FSTL3/EPHA2/EVI2B/F2RL1/FBN1/ANXA2/JUN/MT1G/MYH9/PPARG/FAM20C/TGFBR2/VEGFA/GPR68
regulation of blood vessel endothelial cell migration	158	9	0.000115	0.00262754	EPHA2/SRPX2/CARD10/PPARG/PTGS2/THBS1/VEGFA/VEGFC/NRP1
neutrophil activation	498	25	0.000115329	0.00263133	CKAP4/SLC27A2/GLIPR1/CNN2/CTSZ/F2RL1/FPR1/HEBP2/ANPEP/ANXA2/HLA-H/IGF2R/MGST1/OLR1/PLAC8/SERPINB6/PLAU/PLAUR/B2M/QSOX1/SNAP25/VCL/CRISPLD2/CD44/MVP
cellular response to external stimulus	328	19	0.000116688	0.00265858	CDKN1A/CNN2/COL1A1/ENG/GAS6/ANKRD1/FOXA2/IL1B/IRF1/ITGA2/JUN/PPARG/AXL/PTGS2/PIEZO2/SNAI2/SOX9/UCP2/AKR1C3
regulation of secretion by cell	717	32	0.000118387	0.00269347	NMU/ADORA1/EDN1/F2R/F2RL1/FOXF1/FN1/RAB11FIP5/GAS6/GBP1/ANKRD1/FOXA2/IL1B/IL4R/IL6/IL11/IRS1/OXTR/PPP3CA/SRGN/RAB27B/RAC2/SDC1/SDC4/CXCL12/SNAP25/SPP1/TGFB2/UCP2/VEGFC/WNT5A/GPR68
regulation of T cell proliferation	153	12	0.000122585	0.00278504	CD24/IL1B/IL6/IL6ST/IRF1/IL20RB/PRNP/TWSG1/RAC2/SDC4/TGFBR2/PDE5A
adaptive immune response based on somatic recombination of immune receptors built from immunoglobulin superfamily domains	354	16	0.000124586	0.00282214	RFTN1/CLCF1/HLA-A/HLA-B/HLA-H/CFI/IL1B/IL4R/IL6/IL20RB/B2M/BCL3/C1R/C1S/TNFSF13/SOCS5
regulation of blood circulation	262	16	0.000124586	0.00282214	NMU/ADM/ADORA1/CCN2/DSG2/EDN1/EPAS1/F2R/F2RL1/FLNA/OXTR/PTGS2/TGFB2/TPM1/CAV1/PDE5A
extrinsic apoptotic signaling pathway	224	15	0.000124743	0.00282214	MLLT11/IL1B/AR/KRT18/SMAD3/G0S2/SERPINE1/BCL2L1/SNAI2/TGFB2/THBS1/SCG2/CAV1/NRP1/CD70
response to vitamin	89	9	0.000125952	0.00284549	COL1A1/GAS6/ITGA2/PPARG/CYP26B1/PTGS2/SNAI2/SPP1/STC2
aorta development	56	7	0.000129151	0.0029096	ADAMTS6/PRICKLE1/EFNB2/ENG/PDGFRB/PRDM1/TGFB2
positive regulation of stress fiber assembly	51	7	0.000129151	0.0029096	CCN2/LPAR1/LIMCH1/SMAD3/SDC4/TPM1/NRP1
negative regulation of peptide secretion	135	11	0.000130067	0.00292615	F2R/F2RL1/FN1/RAB11FIP5/GAS6/GBP1/IL1B/IRS1/PPP3CA/SRGN/UCP2
multi-organism process	2485	78	0.00013032	0.00292775	CD24/FSTL3/TDRD9/OCIAD2/ADM/SPACA6/CCDC80/AFP/DSG2/EDN1/EFNB2/EPHA2/F2R/F2RL1/FN1/PRND/LDOC1/GAS6/GBP1/ANKRD1/ANPEP/ANXA2/CFH/IGF2R/IGFBP7/IL1B/IL4R/IL6/IL6ST/IRF1/AR/ITGA2/ITGA3/ITGA5/ITGB1/JUN/JUND/KLC1/KRT18/SMAD3/MET/MGST1/MMP2/NEDD4/OXTR/SERPINE1/PAPPA/PLAC8/SPA17/AXL/CYP26B1/B2M/PTGS2/PTHLH/ACTA2/BCL2L1/BCL3/CCL2/CXCL12/PRDM1/SOX9/SPP1/NR2F2/TFPI/TGFBR2/TLN1/UCP2/WNT5A/ZNF175/ZYX/UNC93B1/H2…
growth plate cartilage development	36	6	0.000130746	0.00292914	COL6A1/COL6A2/COL7A1/ANXA2/TGFBR2/THBS3
response to progesterone	38	6	0.000130746	0.00292914	TXNIP/DSG2/OXTR/TGFB2/THBS1/CAV1
T cell proliferation	178	13	0.000139761	0.00312676	CD24/ELF4/IL1B/IL6/IL6ST/IRF1/IL20RB/PRNP/TWSG1/RAC2/SDC4/TGFBR2/PDE5A
cardiac muscle tissue development	224	14	0.000141562	0.00316267	DSG2/EDN1/EFNB2/ENG/DKK1/ANKRD1/ITGB1/PDGFRB/TBX3/TGFB2/TGFBR2/TPM1/VEGFA/WNT5A
response to biotic stimulus	1014	38	0.000143541	0.00320244	CD24/TXNIP/OCIAD2/ADM/CCDC80/EDN1/EPHA2/F2R/F2RL1/LDOC1/GBP1/ANKRD1/IL1B/IL4R/IL6/IRF1/JUN/JUND/SMAD3/MGST1/SERPINE1/PLAC8/AXL/B2M/PTGS2/ACTA2/BCL2L1/BCL3/CCL2/CXCL12/TFPI/WNT5A/ZNF175/UNC93B1/H2BC21/IFITM1/H2BC12/CAV1
granulocyte activation	505	25	0.000143758	0.00320285	CKAP4/SLC27A2/GLIPR1/CNN2/CTSZ/F2RL1/FPR1/HEBP2/ANPEP/ANXA2/HLA-H/IGF2R/MGST1/OLR1/PLAC8/SERPINB6/PLAU/PLAUR/B2M/QSOX1/SNAP25/VCL/CRISPLD2/CD44/MVP
regulation of transcription from RNA polymerase II promoter in response to stress	75	8	0.000145214	0.0032308	KLF2/CITED2/EPAS1/JUN/MUC1/NEDD4/VEGFA/CA9
response to other organism	982	37	0.000146088	0.00324578	CD24/OCIAD2/ADM/CCDC80/EDN1/EPHA2/F2R/F2RL1/LDOC1/GBP1/ANKRD1/IL1B/IL4R/IL6/IRF1/JUN/JUND/SMAD3/MGST1/SERPINE1/PLAC8/AXL/B2M/PTGS2/ACTA2/BCL2L1/BCL3/CCL2/CXCL12/TFPI/WNT5A/ZNF175/UNC93B1/H2BC21/IFITM1/H2BC12/CAV1
negative regulation of small GTPase mediated signal transduction	53	7	0.000146413	0.00324852	ITGA3/ITGB1/MET/STMN3/RASA1/TGFB2/SLIT2
cellular response to oxygen levels	187	13	0.000148051	0.0032803	CITED2/VASN/LPAR1/EDN1/EPAS1/ANKRD1/KCNMB1/PPARG/PTGS2/VEGFA/CA9/CAV1/STC2
induction of positive chemotaxis	14	4	0.000148253	0.0032803	CXCL12/VEGFA/VEGFC/SCG2
regulation of system process	569	26	0.000149181	0.0032963	MYL9/NMU/HSPB6/ADM/ADORA1/CCN2/DSG2/EDN1/EPAS1/F2R/F2RL1/FLNA/RAB11FIP5/GAS6/IL1B/IL6ST/ITGA2/SMAD3/NPTX1/OXTR/PPP3CA/PTGS2/TGFB2/TPM1/CAV1/PDE5A
aminoglycan biosynthetic process	111	10	0.000150821	0.00332799	VCAN/EXT1/DSE/IL1B/AGRN/CHST15/PDGFRB/SDC1/SDC4/HS3ST3A1
response to external biotic stimulus	984	37	0.000152876	0.0033687	CD24/OCIAD2/ADM/CCDC80/EDN1/EPHA2/F2R/F2RL1/LDOC1/GBP1/ANKRD1/IL1B/IL4R/IL6/IRF1/JUN/JUND/SMAD3/MGST1/SERPINE1/PLAC8/AXL/B2M/PTGS2/ACTA2/BCL2L1/BCL3/CCL2/CXCL12/TFPI/WNT5A/ZNF175/UNC93B1/H2BC21/IFITM1/H2BC12/CAV1
salivary gland development	38	6	0.000153144	0.00337	SEMA3C/TWSG1/SNAI2/TGFB2/TGM2/NRP1
regulation of cytokine-mediated signaling pathway	155	12	0.000157817	0.00346337	CD24/EDN1/F2RL1/GAS6/IL6/LIFR/PPARG/AXL/WNT5A/PXDN/CAV1/SLIT2
tissue remodeling	170	12	0.000157817	0.00346337	SEMA3C/EPHA2/EPAS1/F2R/IL6/TNFRSF11B/PPP3CA/AXL/RAC2/SPP1/TGM2/CAV1
regulation of peptide transport	701	31	0.000159147	0.00348781	NMU/ADORA1/F2R/F2RL1/ABLIM3/FLNA/FN1/RAB11FIP5/GAS6/GBP1/ANKRD1/FOXA2/IL1B/IL4R/IL6/IRS1/SMAD3/PPP3CA/SRGN/PKIA/PRNP/MFF/PTGS2/PTPN14/RAC2/SNAP25/TGFB2/UCP2/VEGFC/WNT5A/GPR68
plasminogen activation	24	5	0.000160871	0.00352081	CTSZ/ANXA2/SERPINE1/PLAU/THBS1
sensory organ morphogenesis	251	16	0.000164803	0.00360197	COL5A1/COL8A1/EDN1/EPHA2/ALDH1A3/FBN1/FBN2/EFEMP1/FZD2/TENM3/CYP26B1/PRDM1/STRA6/SOX9/VEGFA/WNT5A
negative regulation of cytokine-mediated signaling pathway	56	7	0.000165498	0.00360736	F2RL1/GAS6/IL6/PPARG/PXDN/CAV1/SLIT2
regulation of kidney development	54	7	0.000165498	0.00360736	CD24/BASP1/FOXD1/PDGFRB/SOX9/VEGFA/SERPINB7
regulation of protein transport	672	30	0.000169184	0.00368272	NMU/F2R/F2RL1/ABLIM3/FLNA/FN1/RAB11FIP5/GAS6/GBP1/ANKRD1/FOXA2/IL1B/IL4R/IL6/IRS1/SMAD3/PPP3CA/SRGN/PKIA/PRNP/MFF/PTGS2/PTPN14/RAC2/SNAP25/TGFB2/UCP2/VEGFC/WNT5A/GPR68
positive regulation of epithelial cell proliferation	203	13	0.000175513	0.00381212	CDH13/F3/ID1/AR/JUN/CXCL12/SOX9/VEGFA/VEGFC/WNT5A/SCG2/CAV2/NRP1
regulation of protein processing	170	10	0.000175602	0.00381212	CTSZ/ANXA2/CFH/CFI/MYH9/SERPINE1/PRNP/THBS1/C1R/C1S
regulation of cell migration involved in sprouting angiogenesis	85	6	0.000178471	0.003864	SRPX2/CARD10/PTGS2/THBS1/VEGFA/NRP1
regulation of heart morphogenesis	39	6	0.000178471	0.003864	SEMA3C/ENG/DKK1/SOX9/TGFB2/TGFBR2
positive regulation of cell projection organization	371	20	0.000182316	0.00394194	CDH4/CDC42EP1/DPYSL3/LPAR1/EPHA4/F2RL1/FN1/ANKRD1/ITGA2/ITGA3/AGRN/MAP1B/TENM3/RAC2/BDNF/CXCL12/VEGFA/WNT5A/NRP1/SLIT2
morphogenesis of an epithelial sheet	55	7	0.000186546	0.0040226	COL5A1/FLNA/CCN1/ITGA5/WNT5A/PHLDB2/CD44
negative regulation of chemotaxis	62	7	0.000186546	0.0040226	SEMA4B/SEMA3C/CCL2/THBS1/WNT5A/NRP1/SLIT2
regulation of cell cycle	1143	43	0.000188051	0.00404963	CDKN1A/CITED2/RASSF1/CCN2/EDN1/MECOM/EVI2B/FAP/FHL1/GAS6/FOXA1/ID1/IL1B/IRF1/ITGB1/JUN/JUND/LFNG/SMAD3/MEIS2/MUC1/GADD45B/PRKAG2/PDGFRB/CAMK2N1/PKIA/PRNP/SUSD2/PTGS2/PTPRK/BCL2L1/CCL2/NABP1/SOX9/TBX3/DYNLT3/NR2F2/TGFB2/THBS1/TUBA4A/WNT5A/CAV2/MACROH2A1
endothelium development	125	10	0.000189223	0.00406943	ENG/F2RL1/ANXA2/ID1/IL1B/MET/NR2F2/COL18A1/NRP1/MYADM
positive regulation of immune effector process	209	14	0.000193744	0.0041611	F2RL1/FOXF1/CLCF1/HLA-A/HLA-B/HLA-H/IL1B/IL4R/IL6/B2M/RAC2/WNT5A/TNFSF13/SOCS5
positive regulation of endothelial cell migration	122	9	0.000194671	0.0041699	EDN1/SRPX2/MET/PTGS2/THBS1/VEGFA/VEGFC/WNT5A/NRP1
regulation of axon extension	91	9	0.000194671	0.0041699	CDH4/SEMA4B/SEMA3C/FN1/MAP1B/CXCL12/VEGFA/WNT5A/NRP1
regulation of chemokine production	75	8	0.000196135	0.00419011	EPHA2/F2RL1/IL1B/IL4R/IL6/SNAI2/WNT5A/SOCS5
response to estrogen	73	8	0.000196135	0.00419011	CD24/CITED2/IL4R/TNFRSF11B/PDGFRB/PPARG/TGFBR2/CAV1
positive regulation of MAP kinase activity	258	16	0.000197514	0.00421399	CD24/ADORA1/LPAR1/EDN1/EPHA4/F2R/DKK1/FPR1/IL1B/GADD45B/PDGFRB/PDGFC/THBS1/VEGFA/WNT5A/PDE5A
neutrophil degranulation	485	24	0.000199903	0.0042593	CKAP4/SLC27A2/GLIPR1/CNN2/CTSZ/FPR1/HEBP2/ANPEP/ANXA2/HLA-H/IGF2R/MGST1/OLR1/PLAC8/SERPINB6/PLAU/PLAUR/B2M/QSOX1/SNAP25/VCL/CRISPLD2/CD44/MVP
regionalization	341	19	0.000202191	0.00430236	CITED2/BASP1/SEMA3C/EDN1/FOXF1/DKK1/FOXD1/FOXA1/FOXA2/HOXC4/AR/LFNG/SMAD3/CYP26B1/TBX3/NR2F2/WNT5A/IRX3/NRP1
regulation of protein maturation	172	10	0.000203722	0.00432183	CTSZ/ANXA2/CFH/CFI/MYH9/SERPINE1/PRNP/THBS1/C1R/C1S
renal system process involved in regulation of blood volume	14	4	0.000203911	0.00432183	ADORA1/F2R/F2RL1/GAS6
regulation of plasminogen activation	14	4	0.000203911	0.00432183	CTSZ/ANXA2/SERPINE1/THBS1
regulation of cytokine production	647	29	0.00020471	0.00433307	CD24/KLF2/EPHA2/F2R/F2RL1/FN1/GAS6/GBP1/IL1B/IL4R/IL6/IL6ST/IRF1/SMAD3/SERPINE1/IL20RB/SRGN/AXL/PRNP/B2M/TWSG1/PTGS2/BCL3/SNAI2/TGFB2/THBS1/WNT5A/SERPINB7/SOCS5
positive regulation of axon extension	39	6	0.000206994	0.00437487	CDH4/FN1/MAP1B/CXCL12/VEGFA/NRP1
regulation of axonogenesis	180	13	0.00020724	0.00437487	CDH4/SEMA4B/SEMA3C/EPHA4/FN1/MAP1B/BDNF/CXCL12/SPP1/VEGFA/WNT5A/NRP1/SLIT2
intramembranous ossification	6	3	0.000209088	0.00437487	COL1A1/MMP2/MN1
negative regulation of plasminogen activation	6	3	0.000209088	0.00437487	CTSZ/SERPINE1/THBS1
direct ossification	6	3	0.000209088	0.00437487	COL1A1/MMP2/MN1
lung vasculature development	6	3	0.000209088	0.00437487	FOXF1/ID1/STRA6
regulation of mast cell chemotaxis	7	3	0.000209088	0.00437487	RAC2/VEGFA/VEGFC
regulation of epithelial to mesenchymal transition involved in endocardial cushion formation	6	3	0.000209088	0.00437487	ENG/TGFB2/TGFBR2
nephron development	136	11	0.00020921	0.00437487	CD24/BASP1/FOXD1/ITGA3/PDGFRB/PODXL/ACTA2/SOX9/VEGFA/IRX3/SERPINB7
Wnt signaling pathway	463	23	0.0002094	0.00437487	CD24/COL1A1/PRICKLE1/DKK1/FZD2/IGFBP4/IGFBP6/ITGA3/SMAD3/MET/NDP/PPP3CA/AXL/SDC1/SNAI2/SOX9/TBL1X/TGFB1I1/TLE4/WNT5A/WNT5B/CAV1/CCN4
regulation of vesicle-mediated transport	498	24	0.000212653	0.00443706	CDH13/EFNB2/F2RL1/FOXF1/DKK1/GAS6/ANXA2/IL1B/IL4R/ITGA2/SERPINE1/PPARG/PPP3CA/AXL/B2M/RAB27B/RAC2/CCL2/SDC1/SDC4/VEGFA/WNT5A/CAV1/NRP1
neutrophil activation involved in immune response	488	24	0.000219294	0.00456971	CKAP4/SLC27A2/GLIPR1/CNN2/CTSZ/FPR1/HEBP2/ANPEP/ANXA2/HLA-H/IGF2R/MGST1/OLR1/PLAC8/SERPINB6/PLAU/PLAUR/B2M/QSOX1/SNAP25/VCL/CRISPLD2/CD44/MVP
cell-cell signaling by wnt	465	23	0.000223182	0.00464117	CD24/COL1A1/PRICKLE1/DKK1/FZD2/IGFBP4/IGFBP6/ITGA3/SMAD3/MET/NDP/PPP3CA/AXL/SDC1/SNAI2/SOX9/TBL1X/TGFB1I1/TLE4/WNT5A/WNT5B/CAV1/CCN4
mammary gland development	141	11	0.000223299	0.00464117	EPHA2/FOXF1/AR/ITGA2/OXTR/SOX9/TBX3/TGFBR2/VEGFA/WNT5A/CAV1
negative regulation of nucleobase-containing compound metabolic process	1457	52	0.0002249	0.00466841	KLF2/CITED2/BASP1/TXNIP/TWIST2/PRICKLE1/GLIS3/EDN1/MECOM/BEND6/FOXF1/DKK1/FOXD1/FLNA/GAS6/ANKRD1/H1-0/H1-2/FOXA1/ID1/IRF1/AR/JUN/JUND/SMAD3/MEIS2/MUC1/NEDD4/NFIX/PITX1/PPARG/PID1/PPP3CA/PKIA/PTPRK/BCL3/PRDM1/SNAI2/SOX9/TBL1X/TBX3/NR2F1/NR2F2/TLE4/VEGFA/WNT5A/ZNF175/H4C8/CAV1/RUNX2/LDB2/MACROH2A1
macromolecule localization	3037	93	0.000226302	0.00469148	CD24/TSPAN5/TXNIP/NMU/SLC27A2/TMSB15A/CPT1C/COL1A1/ADORA1/PRICKLE1/EDN1/EPHA2/F2R/F2RL1/FBN1/FBN2/ABLIM3/FLNA/FLNB/RFTN1/FN1/MMD/SH3BP4/RAB11FIP5/GAS6/GBP1/ANKRD1/DENND2A/CARD10/RHOD/ANXA2/FOXA2/ID1/IL1B/IL4R/IL6/IRS1/AR/ITGA2/ITGA3/ITGB1/AGRN/KLC1/KRT18/SMAD3/MYH9/NEDD4/LIMA1/PPARG/PID1/PPP3CA/TBC1D2/SRGN/PKIA/PRNP/MFF/PTGS2/PTPN14/PTPRK/MPP4/RAB27B/RAC2/BCL2L1/BCL3/BDNF/STRA6/SLCO2A1/SNAP25/SOX…
cytokine production	716	31	0.000226984	0.00469956	CD24/KLF2/EPHA2/F2R/F2RL1/RFTN1/FN1/GAS6/GBP1/IL1B/IL4R/IL6/IL6ST/IRF1/LTBP3/SMAD3/SERPINE1/IL20RB/SRGN/AXL/PRNP/B2M/TWSG1/PTGS2/BCL3/SNAI2/TGFB2/THBS1/WNT5A/SERPINB7/SOCS5
regulation of developmental growth	334	18	0.000230905	0.0047746	CDH4/BASP1/SEMA4B/SEMA3C/EDN1/FN1/AR/AGRN/MAP1B/PLAC8/BDNF/CXCL12/SPP1/TGFBR2/VEGFA/WNT5A/STC2/NRP1
negative regulation of proteolysis	359	19	0.000235034	0.00485376	COL7A1/CTSZ/EPHA4/GAS6/ANOS1/SERPINE1/CRIM1/SERPINB6/PLAUR/CAMK2N1/PRNP/PTGS2/SPOCK1/TFPI/THBS1/VEGFA/TFPI2/SERPINB7/CD44
positive regulation of mesenchymal cell proliferation	26	5	0.000239997	0.00493726	FOXF1/SOX9/TGFBR2/VEGFA/WNT5A
positive regulation of acute inflammatory response	28	5	0.000239997	0.00493726	IL1B/IL6/IL6ST/PTGS2/OSMR
response to increased oxygen levels	28	5	0.000239997	0.00493726	CDKN1A/COL1A1/PDGFRB/PPARG/CAV1
negative regulation of endopeptidase activity	250	15	0.000257213	0.00528468	COL7A1/GAS6/ANOS1/SERPINE1/CRIM1/SERPINB6/PLAUR/PTGS2/SPOCK1/TFPI/THBS1/VEGFA/TFPI2/SERPINB7/CD44
metabolic process	12421	279	0.000258936	0.00531329	CD24/TSPAN5/CDH13/CDKN1A/FSTL3/SPEG/KLF2/CITED2/BASP1/CEBPD/TXNIP/MLLT11/CKAP4/SLC27A2/GLIPR1/PRSS23/FSTL1/ADAMTS6/AHNAK2/PIK3IP1/LACTB/ALPK2/TWIST2/TDRD9/CPT1C/COL1A1/COL4A2/COL5A1/COL7A1/COL13A1/ADM/ADORA1/CMBL/NCOA7/PRICKLE1/VCAN/CCN2/CTSZ/CYB561/SH3RF2/RDH10/AKR1C2/GLIS3/DIO2/AFP/DPYD/LPAR1/EDN1/EFNB2/EPHA2/ELF4/ENG/EPAS1/EPHA4/MECOM/EXT1/F2R/F2RL1/F3/FAP/ALDH1A3/FBN1/EFEMP1/BEND6/ABLIM3/ELL2…
regulation of DNA-templated transcription in response to stress	81	8	0.000260874	0.00534148	KLF2/CITED2/EPAS1/JUN/MUC1/NEDD4/VEGFA/CA9
regulation of immune effector process	439	20	0.000261146	0.00534148	F2RL1/FOXF1/CLCF1/CFH/HLA-A/HLA-B/HLA-H/CFI/IL1B/IL4R/IL6/IL20RB/B2M/RAC2/TGFB2/C1R/C1S/WNT5A/TNFSF13/SOCS5
regulation of neuron death	296	17	0.000261304	0.00534148	ADORA1/NCOA7/CTSZ/EFNB2/F2R/DKK1/CLCF1/JUN/AXL/PRNP/RASA1/BCL2L1/BDNF/CCL2/TGFB2/WNT5A/NRP1
endothelial cell development	58	7	0.000262973	0.00535521	ENG/F2RL1/ID1/IL1B/MET/COL18A1/MYADM
negative regulation of response to cytokine stimulus	60	7	0.000262973	0.00535521	F2RL1/GAS6/IL6/PPARG/PXDN/CAV1/SLIT2
platelet aggregation	57	7	0.000262973	0.00535521	MYL9/MYL12A/FLNA/GAS6/MYH9/TLN1/VCL
hormone transport	316	18	0.000269733	0.00548594	NMU/ADM/ADORA1/EDN1/FOXD1/RAB11FIP5/FOXA2/IL1B/IL6/IL11/IRS1/PPP3CA/SLC16A2/SNAP25/SPP1/TBX3/UCP2/GPR68
cardiocyte differentiation	163	11	0.000270477	0.00549413	SEMA3C/PRICKLE1/EDN1/EFNB2/DKK1/ANXA2/ITGB1/PDGFRB/TBX3/TGFB2/VEGFA
skin development	412	21	0.000273765	0.00555391	TXNIP/COL1A1/COL5A1/KRT80/DSG2/EPHA2/DKK1/FLNB/ITGA2/ITGA3/KRT18/KRT81/KRT83/MET/CYP26B1/SOX9/TGFB2/WNT5A/AKR1C3/LDB2/MACROH2A1
regulation of response to cytokine stimulus	165	12	0.000285719	0.00577989	CD24/EDN1/F2RL1/GAS6/IL6/LIFR/PPARG/AXL/WNT5A/PXDN/CAV1/SLIT2
homotypic cell-cell adhesion	76	8	0.000285981	0.00577989	MYL9/MYL12A/DSG2/FLNA/GAS6/MYH9/TLN1/VCL
negative regulation of blood vessel diameter	81	8	0.000285981	0.00577989	ADM/ADORA1/EDN1/F2R/OXTR/PTGS2/ACTA2/CAV1
outflow tract septum morphogenesis	27	5	0.000289191	0.00583746	SEMA3C/ENG/TGFB2/TGFBR2/NRP1
response to bacterium	683	27	0.000291181	0.00587028	CD24/OCIAD2/ADM/CCDC80/EDN1/EPHA2/F2R/F2RL1/LDOC1/ANKRD1/IL1B/IL6/JUN/JUND/MGST1/SERPINE1/PLAC8/AXL/B2M/PTGS2/BCL3/CCL2/TFPI/WNT5A/H2BC21/H2BC12/CAV1
negative regulation of cell morphogenesis involved in differentiation	96	9	0.000292065	0.00588073	SEMA4B/SEMA3C/GBP1/ID1/PPP3CA/SPP1/WNT5A/NRP1/SLIT2
protein localization	2693	84	0.000294526	0.00592289	CD24/TSPAN5/TXNIP/NMU/SLC27A2/TMSB15A/COL1A1/ADORA1/PRICKLE1/EPHA2/F2R/F2RL1/FBN1/FBN2/ABLIM3/FLNA/FLNB/RFTN1/FN1/MMD/SH3BP4/RAB11FIP5/GAS6/GBP1/ANKRD1/DENND2A/CARD10/RHOD/ANXA2/FOXA2/ID1/IL1B/IL4R/IL6/IRS1/AR/ITGA2/ITGA3/ITGB1/AGRN/KLC1/KRT18/SMAD3/MYH9/NEDD4/PPARG/PID1/PPP3CA/TBC1D2/SRGN/PKIA/PRNP/MFF/PTGS2/PTPN14/PTPRK/MPP4/RAB27B/RAC2/BCL2L1/BCL3/BDNF/SNAP25/SOX9/TGFB2/TLN1/UCP2/VCL/VEGFC/WNT…
myeloid leukocyte migration	199	13	0.000300923	0.00604397	EDN1/IL1B/IL6/SERPINE1/RAC2/CCL2/CXCL12/TGFB2/THBS1/VEGFA/VEGFC/SCG2/SLIT2
activation of protein kinase activity	323	18	0.000302475	0.00605559	ADORA1/LPAR1/F2R/FPR1/GAS6/CARD10/IL1B/GADD45B/PRKAG2/GPRC5C/PDGFC/PRNP/TGFB2/TGFBR2/THBS1/VEGFA/WNT5A/GPRC5A
tissue homeostasis	221	14	0.000302808	0.00605559	CCN2/EPAS1/F2R/IL6/TNFRSF11B/PRDX1/IL20RB/CYTL1/B2M/RAC2/SOX9/SPP1/VEGFA/LDB2
response to nutrient	216	14	0.000302808	0.00605559	COL1A1/GAS6/FOXA2/IL1B/ITGA2/TNFRSF11B/PPARG/CYP26B1/PTGS2/SNAI2/SPP1/TGFBR2/STC2/AKR1C3
cellular response to organic cyclic compound	537	25	0.000303005	0.00605559	KLF2/COL1A1/EDN1/FOXF1/ANKRD1/FOXA1/ID1/IL1B/AR/ITGA2/KCNMB1/NEDD4/PPARG/PMEPA1/PTGS2/CCL2/SNAI2/SPP1/NR2F1/NR2F2/TFPI/TGFB1I1/COLEC12/CAV1/AKR1C3
regulation of cytoskeleton organization	510	24	0.000305404	0.00609298	TMSB15A/CDC42EP1/RASSF1/CCN2/LPAR1/EDN1/F2RL1/LIMCH1/FLNA/RHOD/ID1/SMAD3/MET/STMN3/LIMA1/PDGFRB/RASA1/SDC4/CXCL12/TPM1/NRP1/PHLDB2/MYADM/SLIT2
regulation of adaptive immune response based on somatic recombination of immune receptors built from immunoglobulin superfamily domains	144	11	0.000306389	0.00609298	CLCF1/HLA-A/HLA-B/HLA-H/IL1B/IL4R/IL6/IL20RB/B2M/TNFSF13/SOCS5
cold-induced thermogenesis	142	11	0.000306389	0.00609298	DIO2/EPAS1/ID1/IL4R/OXTR/G0S2/PLAC8/PDGFC/UCP2/VEGFA/CAV1
regulation of cold-induced thermogenesis	142	11	0.000306389	0.00609298	DIO2/EPAS1/ID1/IL4R/OXTR/G0S2/PLAC8/PDGFC/UCP2/VEGFA/CAV1
nucleic acid-templated transcription	3642	106	0.000308404	0.00612548	CDH13/CDKN1A/FSTL3/KLF2/CITED2/BASP1/CEBPD/TXNIP/MLLT11/FSTL1/TWIST2/COL1A1/COL4A2/NCOA7/PRICKLE1/CCN2/GLIS3/EDN1/ELF4/ENG/EPAS1/MECOM/F2R/F2RL1/FBN1/EFEMP1/BEND6/ABLIM3/ELL2/FOXF1/DKK1/FOXD1/FLNA/FZD2/GAS6/ANKRD1/CAVIN1/H1-0/H1-2/FOXA1/FOXA2/HOXC4/ID1/CCN1/IL1B/IL6/IL11/IRF1/AR/ITGA3/JUN/JUND/AGRN/SMAD3/MEIS2/MET/MN1/MUC1/NDP/NEDD4/NFIX/DUXA/SERPINE1/PLAC8/PITX1/PELO/CYTL1/PPARG/PID1/PPP3CA/PKIA…
cell-cell adhesion mediated by cadherin	42	6	0.000314586	0.00624057	CDH4/CDH13/FOXA1/FOXA2/WNT5A/ADAM19
positive regulation of adaptive immune response based on somatic recombination of immune receptors built from immunoglobulin superfamily domains	100	9	0.000315711	0.0062552	CLCF1/HLA-A/HLA-B/HLA-H/IL1B/IL6/B2M/TNFSF13/SOCS5
positive regulation of organelle organization	602	27	0.000324165	0.00641481	MLLT11/CDC42EP1/CCN2/LPAR1/EDN1/F2RL1/ABLIM3/LIMCH1/FLNA/ANXA2/ID1/IL1B/SMAD3/MET/MUC1/PDGFRB/PLAUR/MFF/RAC2/SDC1/SDC4/SNAI2/TPM1/VEGFA/WNT5A/NRP1/MACROH2A1
regulation of protein binding	217	14	0.00033316	0.00658471	CTSZ/EPHA4/DKK1/LDOC1/ANXA2/ID1/LFNG/MET/B2M/PTPRF/BDNF/WNT5A/CAV1/NRP1
skeletal muscle organ development	170	12	0.000338075	0.00667366	BASP1/DKK1/FLNB/ANKRD1/PITX1/PPP3CA/CYP26B1/STRA6/NR2F2/CAV1/CAV2/DNER
response to molecule of bacterial origin	337	18	0.000338623	0.00667629	CD24/ADM/EDN1/F2R/LDOC1/ANKRD1/IL1B/IL6/JUN/JUND/MGST1/SERPINE1/AXL/B2M/PTGS2/CCL2/TFPI/WNT5A
response to toxic substance	513	24	0.000343418	0.00676257	CDKN1A/KLF2/TXNIP/COL1A1/EDN1/ALOX5AP/GPR37/IL6/JUN/KCNMA1/KCNMB1/MET/MGST1/MT1E/MT1G/OXTR/PRDX1/PDGFRB/PPP3CA/AXL/PTGS2/BCL2L1/SDC1/PXDN
negative regulation of axon guidance	28	5	0.000345667	0.00679028	SEMA4B/SEMA3C/WNT5A/NRP1/SLIT2
positive regulation of leukocyte activation	372	17	0.000345668	0.00679028	CD24/EFNB2/F2RL1/CLCF1/GAS6/IL1B/IL4R/IL6/IL6ST/AXL/CCL2/TGFBR2/THBS1/WNT5A/CAV1/TNFSF13/SOCS5
response to peptide	481	23	0.000354724	0.00695968	KLF2/COL1A1/ADM/CCN2/EDN1/EPHA4/FBN1/LDOC1/GCNT1/ID1/IL1B/IRS1/JUND/OXTR/PPARG/PID1/PRNP/PTGS2/CXCL12/UCP2/CAV1/CAV2/STC2
antigen processing and presentation via MHC class Ib	16	4	0.000357859	0.00697868	HLA-A/HLA-B/HLA-H/B2M
glomerular filtration	19	4	0.000357859	0.00697868	ADORA1/F2R/F2RL1/GAS6
epithelial to mesenchymal transition involved in endocardial cushion formation	16	4	0.000357859	0.00697868	ENG/SNAI2/TGFB2/TGFBR2
progesterone metabolic process	16	4	0.000357859	0.00697868	ADM/AKR1C2/AFP/AKR1C3
regulation of cell-cell adhesion mediated by cadherin	16	4	0.000357859	0.00697868	FOXA1/FOXA2/WNT5A/ADAM19
endochondral bone growth	43	6	0.000358805	0.00698866	COL6A1/COL6A2/COL7A1/ANXA2/TGFBR2/THBS3
positive regulation of axon extension involved in axon guidance	7	3	0.00035985	0.00699212	CXCL12/VEGFA/NRP1
negative regulation of dendritic cell apoptotic process	7	3	0.00035985	0.00699212	GAS6/AXL/CXCL12
regulation of gene expression	4989	124	0.000361813	0.00702178	CDH13/CDKN1A/FSTL3/KLF2/CITED2/BASP1/CEBPD/TXNIP/MLLT11/FSTL1/AHNAK2/TWIST2/TDRD9/COL1A1/NCOA7/PRICKLE1/CCN2/CTSZ/GLIS3/DIO2/EDN1/ELF4/ENG/EPAS1/MECOM/F2R/F2RL1/FBN1/EFEMP1/ABLIM3/FOXF1/DKK1/FOXD1/FLNA/FN1/FZD2/GAS6/ANKRD1/H1-0/H1-2/ANXA2/CFH/FOXA1/FOXA2/HOXC4/ID1/CFI/CCN1/IL1B/IL6/IL11/IRF1/AR/ITGA2/ITGA3/JUN/JUND/AGRN/SMAD3/MEIS2/MET/MN1/MUC1/MYH9/NDP/NEDD4/NFIX/DUXA/SERPINE1/PLAC8/PITX1/PELO/C…
negative regulation of cell-substrate adhesion	66	7	0.000362765	0.00703179	COL1A1/GBP1/SERPINE1/RASA1/SPOCK1/THBS1/PHLDB2
RNA biosynthetic process	3659	106	0.000366459	0.00709487	CDH13/CDKN1A/FSTL3/KLF2/CITED2/BASP1/CEBPD/TXNIP/MLLT11/FSTL1/TWIST2/COL1A1/COL4A2/NCOA7/PRICKLE1/CCN2/GLIS3/EDN1/ELF4/ENG/EPAS1/MECOM/F2R/F2RL1/FBN1/EFEMP1/BEND6/ABLIM3/ELL2/FOXF1/DKK1/FOXD1/FLNA/FZD2/GAS6/ANKRD1/CAVIN1/H1-0/H1-2/FOXA1/FOXA2/HOXC4/ID1/CCN1/IL1B/IL6/IL11/IRF1/AR/ITGA3/JUN/JUND/AGRN/SMAD3/MEIS2/MET/MN1/MUC1/NDP/NEDD4/NFIX/DUXA/SERPINE1/PLAC8/PITX1/PELO/CYTL1/PPARG/PID1/PPP3CA/PKIA…
tube formation	145	11	0.000367737	0.00710302	ADM/PRICKLE1/FZD2/PODXL/SDC4/SOX9/TGFB2/TGM2/VEGFA/WNT5A/IRX3
positive regulation of transmembrane receptor protein serine/threonine kinase signaling pathway	103	9	0.000367763	0.00710302	CITED2/ENG/FOXD1/CCN1/PELO/TWSG1/TGFB1I1/TGFB2/THBS1
regulation of leukocyte mediated immunity	196	13	0.000369147	0.00712122	F2RL1/FOXF1/CLCF1/HLA-A/HLA-B/HLA-H/IL1B/IL4R/IL6/IL20RB/B2M/RAC2/TNFSF13
retinoid metabolic process	86	8	0.00037339	0.00717728	RDH10/ALDH1A3/AGRN/CYP26B1/SDC1/SDC4/STRA6/AKR1C3
muscle cell migration	103	8	0.00037339	0.00717728	LPAR1/ITGA2/SERPINE1/PDGFRB/PLAU/TPM1/NRP1/SLIT2
chemokine production	82	8	0.00037339	0.00717728	EPHA2/F2RL1/IL1B/IL4R/IL6/SNAI2/WNT5A/SOCS5
regulation of tube diameter	129	10	0.000381524	0.00731617	ADM/ADORA1/EDN1/F2R/F2RL1/KCNMB1/OXTR/PTGS2/ACTA2/CAV1
regulation of blood vessel diameter	129	10	0.000381524	0.00731617	ADM/ADORA1/EDN1/F2R/F2RL1/KCNMB1/OXTR/PTGS2/ACTA2/CAV1
organic substance metabolic process	11949	268	0.000382315	0.00732263	CD24/TSPAN5/CDH13/CDKN1A/FSTL3/SPEG/KLF2/CITED2/BASP1/CEBPD/TXNIP/MLLT11/CKAP4/SLC27A2/GLIPR1/PRSS23/FSTL1/ADAMTS6/AHNAK2/PIK3IP1/LACTB/ALPK2/TWIST2/TDRD9/CPT1C/COL1A1/COL4A2/COL5A1/COL7A1/ADM/ADORA1/NCOA7/PRICKLE1/VCAN/CCN2/CTSZ/SH3RF2/RDH10/AKR1C2/GLIS3/DIO2/AFP/DPYD/LPAR1/EDN1/EFNB2/EPHA2/ELF4/ENG/EPAS1/EPHA4/MECOM/EXT1/F2R/F2RL1/F3/FAP/ALDH1A3/FBN1/EFEMP1/BEND6/ABLIM3/ELL2/FOXF1/DKK1/PTGR1/FO…
negative regulation of peptidase activity	261	15	0.000384604	0.00735772	COL7A1/GAS6/ANOS1/SERPINE1/CRIM1/SERPINB6/PLAUR/PTGS2/SPOCK1/TFPI/THBS1/VEGFA/TFPI2/SERPINB7/CD44
appendage morphogenesis	146	11	0.00039035	0.00744996	SEMA3C/RDH10/FBN2/DKK1/PITX1/CYP26B1/SOX9/TBX3/TGFB2/WNT5A/RUNX2
limb morphogenesis	146	11	0.00039035	0.00744996	SEMA3C/RDH10/FBN2/DKK1/PITX1/CYP26B1/SOX9/TBX3/TGFB2/WNT5A/RUNX2
negative regulation of transcription by RNA polymerase II	835	34	0.000394726	0.00752456	KLF2/CITED2/TXNIP/GLIS3/EDN1/FOXF1/DKK1/ANKRD1/H1-0/H1-2/FOXA1/ID1/AR/JUN/JUND/SMAD3/MEIS2/NEDD4/NFIX/PPARG/PKIA/PRDM1/SNAI2/SOX9/TBL1X/TBX3/NR2F1/NR2F2/TLE4/VEGFA/ZNF175/CAV1/LDB2/MACROH2A1
negative regulation of cellular biosynthetic process	1601	53	0.000397532	0.00756908	KLF2/CITED2/BASP1/TXNIP/TWIST2/PRICKLE1/GLIS3/EDN1/MECOM/BEND6/FOXF1/DKK1/FOXD1/FLNA/GAS6/ANKRD1/H1-0/H1-2/FOXA1/ID1/IL6/IRF1/AR/JUN/JUND/SMAD3/MEIS2/MUC1/NEDD4/NFIX/PITX1/PPARG/PID1/PKIA/PTPRK/BCL3/PRDM1/SNAI2/SOX9/TBL1X/TBX3/NR2F1/NR2F2/TLE4/VEGFA/WNT5A/ZNF175/H4C8/CAV1/RUNX2/AKR1C3/LDB2/MACROH2A1
cellular component biogenesis	3264	96	0.000398071	0.00757039	CDH4/CDH13/TMSB15A/CDC42EP1/COL1A1/COL6A1/COL6A2/COL7A1/CCN2/CTSZ/DPYSL3/LPAR1/EDN1/EFNB2/EPHA2/F2RL1/ALDH1A3/ABLIM3/DKK1/LIMCH1/FLNA/FLNC/RFTN1/FN1/PRND/ALOX5AP/GAS6/GBP1/ANKRD1/SRPX2/CARD10/RHOD/EFEMP2/H1-0/H1-2/H2BC5/ANXA2/ID1/CCN1/AR/ITGA2/ITGA5/ITGB1/JUN/AGRN/SMAD3/MET/MGST1/OXTR/ANGPTL4/LIMA1/PDGFRB/FXYD5/PODXL/PDGFC/PRNP/PMEPA1/MFF/PTPRK/RAC2/RASA1/BDNF/SDC1/SDC4/CXCL12/SNAI2/SNAP25/SOX9/T…
positive regulation of neuron death	81	8	0.00040694	0.00772637	ADORA1/CTSZ/EFNB2/DKK1/JUN/PRNP/TGFB2/WNT5A
neuron death	335	18	0.000407232	0.00772637	DPYSL4/ADORA1/NCOA7/CTSZ/EFNB2/F2R/DKK1/CLCF1/JUN/AXL/PRNP/RASA1/BCL2L1/BDNF/CCL2/TGFB2/WNT5A/NRP1
positive regulation of supramolecular fiber organization	200	13	0.000407924	0.0077304	CDC42EP1/CCN2/LPAR1/EDN1/F2RL1/LIMCH1/FLNA/ID1/SMAD3/MET/SDC4/TPM1/NRP1
chondrocyte differentiation involved in endochondral bone morphogenesis	29	5	0.000410102	0.00774434	COL6A1/COL6A2/COL7A1/SOX9/TGFBR2
epithelial tube branching involved in lung morphogenesis	29	5	0.000410102	0.00774434	CTSZ/RDH10/FOXF1/FOXA1/SOX9
positive regulation of epithelial cell apoptotic process	36	5	0.000410102	0.00774434	IL6/CCL2/THBS1/COL18A1/AKR1C3
positive regulation of cell morphogenesis involved in differentiation	147	11	0.000414119	0.00781105	CDH4/EPHA4/FLNA/FN1/MAP1B/BDNF/CXCL12/VEGFA/NRP1/MYADM/SLIT2
response to carbohydrate	223	14	0.00042066	0.00792514	TXNIP/COL6A2/CCN2/RAB11FIP5/GAS6/FOXA2/ITGA2/PPP3CA/PTGS2/TGFBR2/THBS1/UCP2/COLEC12/GPR68
positive regulation of axonogenesis	81	8	0.0004429	0.0083139	CDH4/FN1/MAP1B/BDNF/CXCL12/VEGFA/NRP1/SLIT2
response to fatty acid	84	8	0.0004429	0.0083139	CCN2/AKR1C2/EDN1/PPARG/PID1/PTGS2/UCP2/AKR1C3
organ growth	195	12	0.00044336	0.0083139	BASP1/COL6A1/COL6A2/COL7A1/EDN1/ANXA2/AR/PDGFRB/SOX9/TGFB2/TGFBR2/THBS3
negative regulation of protein transport	181	12	0.00044336	0.0083139	F2R/F2RL1/FN1/RAB11FIP5/GAS6/GBP1/IL1B/IRS1/PPP3CA/SRGN/PKIA/UCP2
chemical homeostasis	1151	42	0.000448605	0.00840248	CD24/NMU/MLLT11/ADM/ADORA1/LPAR1/EDN1/EPAS1/F2R/F2RL1/FHL1/FPR1/PRND/RAB11FIP5/GAS6/ANXA2/FOXA1/FOXA2/IRS1/KCNMA1/SMAD3/MET/MT1E/MT1G/OXTR/ANGPTL4/LIMA1/PPARG/PPP3CA/PRNP/CYP26B1/B2M/CXCL12/SLC39A8/TGM2/UCP2/VEGFA/WNT5A/GPR68/SLC12A8/CAV1/STC2
maintenance of protein location	104	9	0.000458949	0.00855879	TMSB15A/FBN1/FBN2/FLNA/FLNB/SRGN/BCL3/TLN1/CAV1
cell migration involved in heart development	19	4	0.000459773	0.00855879	SEMA3C/ENG/PDGFRB/SNAI2
positive regulation of endothelial cell apoptotic process	23	4	0.000459773	0.00855879	CCL2/THBS1/COL18A1/AKR1C3
negative regulation of anoikis	17	4	0.000459773	0.00855879	ITGA5/ITGB1/SNAI2/CAV1
canonical Wnt signaling pathway	284	16	0.00045981	0.00855879	COL1A1/PRICKLE1/DKK1/FZD2/IGFBP4/IGFBP6/SMAD3/NDP/SDC1/SNAI2/SOX9/TBL1X/TLE4/WNT5A/WNT5B/CAV1
mammary gland morphogenesis	46	6	0.000461733	0.00855879	EPHA2/AR/TBX3/TGFBR2/WNT5A/CAV1
coronary vasculature development	49	6	0.000461733	0.00855879	ADAMTS6/PRICKLE1/PDGFRB/PRDM1/VEGFA/NRP1
bone growth	45	6	0.000461733	0.00855879	COL6A1/COL6A2/COL7A1/ANXA2/TGFBR2/THBS3
regulation of cardiocyte differentiation	64	6	0.000461733	0.00855879	SEMA3C/PRICKLE1/EDN1/EFNB2/DKK1/TGFB2
neuron migration	149	11	0.00046531	0.00861519	FLNA/GAS6/ITGA3/MAP1B/AXL/CXCL12/SPOCK1/NR2F2/VEGFA/NRP1/DNER
regulation of secretion	775	32	0.000468979	0.00867315	NMU/ADORA1/EDN1/F2R/F2RL1/FOXF1/FN1/RAB11FIP5/GAS6/GBP1/ANKRD1/FOXA2/IL1B/IL4R/IL6/IL11/IRS1/OXTR/PPP3CA/SRGN/RAB27B/RAC2/SDC1/SDC4/CXCL12/SNAP25/SPP1/TGFB2/UCP2/VEGFC/WNT5A/GPR68
regulation of establishment of protein localization	715	30	0.000492401	0.00900627	NMU/F2R/F2RL1/ABLIM3/FLNA/FN1/RAB11FIP5/GAS6/GBP1/ANKRD1/FOXA2/IL1B/IL4R/IL6/IRS1/SMAD3/PPP3CA/SRGN/PKIA/PRNP/MFF/PTGS2/PTPN14/RAC2/SNAP25/TGFB2/UCP2/VEGFC/WNT5A/GPR68
appendage development	175	12	0.000492601	0.00900627	SEMA3C/RDH10/FBN2/DKK1/PITX1/CYP26B1/SOX9/TBX3/NR2F2/TGFB2/WNT5A/RUNX2
limb development	175	12	0.000492601	0.00900627	SEMA3C/RDH10/FBN2/DKK1/PITX1/CYP26B1/SOX9/TBX3/NR2F2/TGFB2/WNT5A/RUNX2
adaptive thermogenesis	150	11	0.000492828	0.00900627	DIO2/EPAS1/ID1/IL4R/OXTR/G0S2/PLAC8/PDGFC/UCP2/VEGFA/CAV1
response to estradiol	127	10	0.000494396	0.00900627	TXNIP/COL1A1/CCN2/FOXA1/ITGA2/OXTR/PDGFRB/PTGS2/NR2F2/TFPI
chronological cell aging	2	2	0.000495482	0.00900627	ENG/SERPINE1
VEGF-activated neuropilin signaling pathway	2	2	0.000495482	0.00900627	VEGFA/NRP1
lateral sprouting involved in mammary gland duct morphogenesis	2	2	0.000495482	0.00900627	AR/WNT5A
cellular response to vitamin E	2	2	0.000495482	0.00900627	COL1A1/PPARG
positive regulation of platelet-derived growth factor production	2	2	0.000495482	0.00900627	PTGS2/SERPINB7
melanocyte proliferation	2	2	0.000495482	0.00900627	FAP/WNT5A
stress response to acid chemical	3	2	0.000495482	0.00900627	KLF2/VEGFA
cellular stress response to acid chemical	3	2	0.000495482	0.00900627	KLF2/VEGFA
positive regulation of retinal ganglion cell axon guidance	2	2	0.000495482	0.00900627	VEGFA/NRP1
Rho protein signal transduction	199	13	0.000495938	0.00900627	CDH13/CDC42EP1/LPAR1/F2R/F2RL1/RHOBTB3/RHOD/ITGA3/ITGB1/MET/PDGFRB/RAC2/NRP1
response to monosaccharide	201	13	0.000495938	0.00900627	TXNIP/COL6A2/CCN2/RAB11FIP5/GAS6/FOXA2/ITGA2/PPP3CA/PTGS2/TGFBR2/THBS1/UCP2/GPR68
negative regulation of cellular macromolecule biosynthetic process	1459	49	0.000508256	0.00921958	KLF2/CITED2/BASP1/TXNIP/TWIST2/PRICKLE1/GLIS3/EDN1/MECOM/FOXF1/DKK1/FOXD1/FLNA/GAS6/ANKRD1/H1-0/H1-2/FOXA1/ID1/IRF1/AR/JUN/JUND/SMAD3/MEIS2/MUC1/NEDD4/NFIX/PITX1/PPARG/PKIA/PTPRK/BCL3/PRDM1/SNAI2/SOX9/TBL1X/TBX3/NR2F1/NR2F2/TLE4/VEGFA/WNT5A/ZNF175/H4C8/CAV1/RUNX2/LDB2/MACROH2A1
negative regulation of establishment of protein localization	184	12	0.0005189	0.00940029	F2R/F2RL1/FN1/RAB11FIP5/GAS6/GBP1/IL1B/IRS1/PPP3CA/SRGN/PKIA/UCP2
negative regulation of macromolecule biosynthetic process	1536	51	0.000520413	0.00940029	KLF2/CITED2/BASP1/TXNIP/TWIST2/PRICKLE1/GLIS3/EDN1/MECOM/BEND6/FOXF1/DKK1/FOXD1/FLNA/GAS6/ANKRD1/H1-0/H1-2/FOXA1/ID1/IL6/IRF1/AR/JUN/JUND/SMAD3/MEIS2/MUC1/NEDD4/NFIX/PITX1/PPARG/PKIA/PTPRK/BCL3/PRDM1/SNAI2/SOX9/TBL1X/TBX3/NR2F1/NR2F2/TLE4/VEGFA/WNT5A/ZNF175/H4C8/CAV1/RUNX2/LDB2/MACROH2A1
antigen processing and presentation of peptide antigen via MHC class I	46	6	0.000521136	0.00940029	HLA-A/HLA-B/HLA-H/TAPBPL/B2M/ERAP2
positive regulation of T cell mediated immunity	46	6	0.000521136	0.00940029	HLA-A/HLA-B/HLA-H/IL1B/IL6/B2M
negative regulation of Ras protein signal transduction	47	6	0.000521136	0.00940029	ITGA3/ITGB1/MET/STMN3/RASA1/TGFB2
central nervous system development	948	37	0.0005245	0.00945038	BASP1/COL4A1/VCAN/LPAR1/ENG/EPHA4/EXT1/ALDH1A3/DKK1/FLNA/CLCF1/ID1/IL6ST/ITGB1/NPTX1/OXTR/PITX1/PCDH18/PPARG/PPP3CA/AXL/PDGFC/PRDM8/TWSG1/CXCL12/SMARCA1/SOX9/SPOCK1/TBX3/NR2F2/TGFBR2/WNT5A/CNTNAP1/NRP1/DNER/SLIT2/PITPNM1
hormone secretion	306	17	0.000525789	0.00946302	NMU/ADM/ADORA1/EDN1/FOXD1/RAB11FIP5/FOXA2/IL1B/IL6/IL11/IRS1/PPP3CA/SNAP25/SPP1/TBX3/UCP2/GPR68
positive regulation of leukocyte mediated immunity	131	10	0.00052657	0.0094665	F2RL1/CLCF1/HLA-A/HLA-B/HLA-H/IL1B/IL4R/IL6/B2M/TNFSF13
Ras protein signal transduction	430	21	0.000537249	0.00964772	CDH13/CDKN1A/CDC42EP1/RASSF1/LPAR1/F2R/F2RL1/RHOBTB3/RHOD/ITGA3/ITGB1/JUN/MET/STMN3/PDGFRB/RAB27B/RAC2/RASA1/RRAS/TGFB2/NRP1
positive regulation of reproductive process	66	7	0.000540668	0.0096983	CITED2/AR/LFNG/OXTR/SOX9/WNT5A/PDE5A
vascular process in circulatory system	161	11	0.00055196	0.00987885	ADM/ADORA1/EDN1/F2R/F2RL1/KCNMB1/OXTR/PTGS2/ACTA2/CAV1/SLIT2
platelet activation	152	11	0.00055196	0.00987885	MYL9/MYL12A/COL1A1/F2R/FLNA/GAS6/IL6/MYH9/AXL/TLN1/VCL
digestive tract development	131	10	0.000560459	0.00999019	CDKN1A/FOXF1/SMAD3/OXTR/PDGFC/PRDM1/STRA6/TGFB2/TGFBR2/WNT5A
negative regulation of canonical Wnt signaling pathway	133	10	0.000560459	0.00999019	PRICKLE1/DKK1/IGFBP4/IGFBP6/SNAI2/SOX9/TLE4/WNT5A/WNT5B/CAV1
positive regulation of BMP signaling pathway	32	5	0.000565677	0.00999019	ENG/FOXD1/CCN1/PELO/TWSG1
mesodermal cell differentiation	34	5	0.000565677	0.00999019	FOXF1/DKK1/ITGA2/ITGA3/ITGB1
positive regulation of cytosolic calcium ion concentration involved in phospholipase C-activating G protein-coupled signaling pathway	31	5	0.000565677	0.00999019	LPAR1/EDN1/F2R/F2RL1/TGM2
negative regulation of intrinsic apoptotic signaling pathway in response to DNA damage	31	5	0.000565677	0.00999019	MUC1/BCL2L1/CXCL12/SNAI2/CD44
antigen processing and presentation of endogenous peptide antigen via MHC class Ib	8	3	0.000566243	0.00999019	HLA-A/HLA-B/HLA-H
maternal process involved in parturition	8	3	0.000566243	0.00999019	EDN1/LDOC1/OXTR
positive regulation of cardiac epithelial to mesenchymal transition	8	3	0.000566243	0.00999019	ENG/TGFB2/TGFBR2
smooth muscle cell chemotaxis	9	3	0.000566243	0.00999019	LPAR1/PDGFRB/SLIT2
vascular smooth muscle cell development	8	3	0.000566243	0.00999019	ADM/ENG/VEGFA
positive regulation of axon guidance	8	3	0.000566243	0.00999019	CXCL12/VEGFA/NRP1
protein localization to membrane raft	8	3	0.000566243	0.00999019	CD24/RFTN1/CAV1
regulation of lymphocyte proliferation	205	13	0.00057206	0.0100818	CD24/CLCF1/IL1B/IL6/IL6ST/IRF1/IL20RB/PRNP/TWSG1/RAC2/SDC4/TGFBR2/PDE5A
negative regulation of biosynthetic process	1625	53	0.00057978	0.0101578	KLF2/CITED2/BASP1/TXNIP/TWIST2/PRICKLE1/GLIS3/EDN1/MECOM/BEND6/FOXF1/DKK1/FOXD1/FLNA/GAS6/ANKRD1/H1-0/H1-2/FOXA1/ID1/IL6/IRF1/AR/JUN/JUND/SMAD3/MEIS2/MUC1/NEDD4/NFIX/PITX1/PPARG/PID1/PKIA/PTPRK/BCL3/PRDM1/SNAI2/SOX9/TBL1X/TBX3/NR2F1/NR2F2/TLE4/VEGFA/WNT5A/ZNF175/H4C8/CAV1/RUNX2/AKR1C3/LDB2/MACROH2A1
osteoblast development	19	4	0.00058079	0.0101578	JUND/SMAD3/PTHLH/RUNX2
female genitalia development	18	4	0.00058079	0.0101578	AXL/STRA6/TBX3/WNT5A
retinoic acid metabolic process	22	4	0.00058079	0.0101578	RDH10/ALDH1A3/CYP26B1/AKR1C3
retina vasculature development in camera-type eye	18	4	0.00058079	0.0101578	COL4A1/NDP/PDGFRB/NRP1
cellular response to low-density lipoprotein particle stimulus	23	4	0.00058079	0.0101578	CDH13/ITGB1/PPARG/SOCS5
cellular response to fluid shear stress	21	4	0.00058079	0.0101578	KLF2/PTGS2/TFPI2/SOCS5
regulation of nucleic acid-templated transcription	3499	101	0.000584112	0.0102049	CDH13/CDKN1A/FSTL3/KLF2/CITED2/BASP1/CEBPD/TXNIP/MLLT11/FSTL1/TWIST2/COL1A1/NCOA7/PRICKLE1/GLIS3/EDN1/ELF4/ENG/EPAS1/MECOM/F2R/F2RL1/FBN1/EFEMP1/BEND6/ABLIM3/FOXF1/DKK1/FOXD1/FLNA/FZD2/GAS6/ANKRD1/H1-0/H1-2/FOXA1/FOXA2/HOXC4/ID1/CCN1/IL1B/IL6/IL11/IRF1/AR/ITGA3/JUN/JUND/AGRN/SMAD3/MEIS2/MET/MN1/MUC1/NDP/NEDD4/NFIX/DUXA/SERPINE1/PLAC8/PITX1/PELO/CYTL1/PPARG/PID1/PPP3CA/PKIA/PRNP/PRDM8/TWSG1/PTPN14…
regulation of peptide secretion	465	22	0.000588475	0.0102699	NMU/ADORA1/F2R/F2RL1/FN1/RAB11FIP5/GAS6/GBP1/ANKRD1/FOXA2/IL1B/IL4R/IL6/IRS1/PPP3CA/SRGN/SNAP25/TGFB2/UCP2/VEGFC/WNT5A/GPR68
regulation of blood vessel size	136	10	0.000596133	0.0103923	ADM/ADORA1/EDN1/F2R/F2RL1/KCNMB1/OXTR/PTGS2/ACTA2/CAV1
regulation of mononuclear cell proliferation	206	13	0.000599533	0.010429	CD24/CLCF1/IL1B/IL6/IL6ST/IRF1/IL20RB/PRNP/TWSG1/RAC2/SDC4/TGFBR2/PDE5A
regulation of protein kinase B signaling	228	13	0.000599533	0.010429	AKR1C2/EPHA2/ENG/F3/GAS6/IRS1/ITGB1/MET/PDGFRB/AXL/RRAS/THBS1/AKR1C3
pattern specification process	434	21	0.000607	0.0105475	CITED2/BASP1/SEMA3C/EDN1/ENG/FOXF1/DKK1/FOXD1/FOXA1/FOXA2/HOXC4/AR/LFNG/SMAD3/CYP26B1/TBX3/NR2F2/TGFBR2/WNT5A/IRX3/NRP1
diterpenoid metabolic process	92	8	0.000613444	0.0106366	RDH10/ALDH1A3/AGRN/CYP26B1/SDC1/SDC4/STRA6/AKR1C3
interferon-gamma-mediated signaling pathway	90	8	0.000613444	0.0106366	GBP1/HLA-A/HLA-B/HLA-H/IRF1/PPARG/B2M/CD44
positive regulation of ERK1 and ERK2 cascade	245	14	0.00062792	0.0108758	CCN2/EPHA2/EPHA4/F2R/F2RL1/GAS6/JUN/MET/PDGFRB/AXL/PDGFC/CCL2/NRP1/CD44
regulation of tube size	137	10	0.000633665	0.0109518	ADM/ADORA1/EDN1/F2R/F2RL1/KCNMB1/OXTR/PTGS2/ACTA2/CAV1
response to hydrogen peroxide	141	10	0.000633665	0.0109518	KLF2/TXNIP/COL1A1/GPR37/IL6/JUN/MET/PDGFRB/AXL/SDC1
regulation of RNA biosynthetic process	3507	101	0.000635247	0.0109674	CDH13/CDKN1A/FSTL3/KLF2/CITED2/BASP1/CEBPD/TXNIP/MLLT11/FSTL1/TWIST2/COL1A1/NCOA7/PRICKLE1/GLIS3/EDN1/ELF4/ENG/EPAS1/MECOM/F2R/F2RL1/FBN1/EFEMP1/BEND6/ABLIM3/FOXF1/DKK1/FOXD1/FLNA/FZD2/GAS6/ANKRD1/H1-0/H1-2/FOXA1/FOXA2/HOXC4/ID1/CCN1/IL1B/IL6/IL11/IRF1/AR/ITGA3/JUN/JUND/AGRN/SMAD3/MEIS2/MET/MN1/MUC1/NDP/NEDD4/NFIX/DUXA/SERPINE1/PLAC8/PITX1/PELO/CYTL1/PPARG/PID1/PPP3CA/PKIA/PRNP/PRDM8/TWSG1/PTPN14…
cellular response to drug	355	18	0.000644624	0.0111073	KLF2/EDN1/LDOC1/GAS6/ANKRD1/GPR37/ID1/IL1B/IL6/AGRN/KCNMB1/MET/PPP3CA/AXL/PRNP/PTGS2/SOX9/SLIT2
regulation of protein secretion	438	21	0.000644733	0.0111073	NMU/F2R/F2RL1/FN1/RAB11FIP5/GAS6/GBP1/ANKRD1/FOXA2/IL1B/IL4R/IL6/IRS1/PPP3CA/SRGN/SNAP25/TGFB2/UCP2/VEGFC/WNT5A/GPR68
regulation of T cell mediated immunity	66	7	0.000652478	0.0112288	HLA-A/HLA-B/HLA-H/IL1B/IL6/IL20RB/B2M
cell-cell adhesion via plasma-membrane adhesion molecules	270	14	0.000655547	0.0112695	CDH4/CDH13/DSG2/ALCAM/NTNG1/ITGA5/ITGB1/FXYD5/PCDH18/TENM3/PTPRF/TGFB2/TGFBR2/MYADM
regulation of vascular smooth muscle cell proliferation	87	6	0.000657648	0.0112805	CDKN1A/EDN1/JUN/MMP2/PPARG/TPM1
vascular smooth muscle cell proliferation	87	6	0.000657648	0.0112805	CDKN1A/EDN1/JUN/MMP2/PPARG/TPM1
positive regulation of cell junction assembly	32	5	0.000658286	0.0112805	SMAD3/SDC4/VEGFA/CAV1/NRP1
vascular endothelial growth factor receptor signaling pathway	91	8	0.000663443	0.0113568	MYOF/IL1B/ITGA5/NEDD4/AXL/VEGFA/VEGFC/NRP1
head development	759	31	0.000666946	0.0114046	BASP1/COL1A1/COL4A1/DDX10/LPAR1/EXT1/ALDH1A3/DKK1/FLNA/ID1/ITGB1/MMP2/OXTR/PITX1/PCDH18/PPP3CA/AXL/TWSG1/RRAS/CXCL12/STRA6/SMARCA1/SOX9/TBX3/NR2F2/TGFBR2/WNT5A/CRISPLD2/NRP1/SLIT2/PITPNM1
negative regulation of kinase activity	244	14	0.000684198	0.0116872	CDKN1A/PIK3IP1/FOXA2/IL1B/GADD45B/PRKAG2/CAMK2N1/PKIA/NR2F2/CAV1/GPRC5A/MACROH2A1/SOCS5/MVP
positive regulation of protein kinase B signaling	168	11	0.000688086	0.0117412	AKR1C2/ENG/F3/GAS6/IRS1/ITGB1/MET/PDGFRB/AXL/THBS1/AKR1C3
phagocytosis	342	14	0.000713902	0.0121466	ADORA1/F2RL1/GAS6/IL1B/ITGA2/ITGB1/MET/MYH9/PPARG/AXL/CCL2/TGM2/THBS1/COLEC12
phosphatidylinositol 3-kinase signaling	136	10	0.000714594	0.0121466	PIK3IP1/EDN1/F2R/F2RL1/IRS1/NEDD4/PDGFRB/PDGFC/SOX9/TGFB2
positive regulation of phosphatidylinositol 3-kinase signaling	70	7	0.000714863	0.0121466	F2R/F2RL1/NEDD4/PDGFRB/PDGFC/SOX9/TGFB2
cellular response to amino acid stimulus	67	7	0.000714863	0.0121466	COL1A1/COL4A1/COL6A1/SH3BP4/MMP2/PDGFC/BCL2L1
primary metabolic process	11112	258	0.000717942	0.0121788	CD24/TSPAN5/CDH13/CDKN1A/FSTL3/SPEG/KLF2/CITED2/BASP1/CEBPD/TXNIP/MLLT11/CKAP4/SLC27A2/GLIPR1/PRSS23/FSTL1/ADAMTS6/AHNAK2/PIK3IP1/LACTB/ALPK2/TWIST2/TDRD9/CPT1C/COL1A1/COL4A2/COL7A1/ADM/ADORA1/NCOA7/PRICKLE1/VCAN/CCN2/CTSZ/SH3RF2/RDH10/AKR1C2/GLIS3/DIO2/AFP/DPYD/LPAR1/EDN1/EFNB2/EPHA2/ELF4/ENG/EPAS1/EPHA4/MECOM/EXT1/F2R/F2RL1/F3/FAP/ALDH1A3/FBN1/EFEMP1/BEND6/ABLIM3/ELL2/FOXF1/DKK1/PTGR1/FOXD1/LIM…
transcription, DNA-templated	3600	103	0.00072075	0.0121788	CDH13/CDKN1A/FSTL3/KLF2/CITED2/BASP1/CEBPD/TXNIP/MLLT11/FSTL1/TWIST2/COL1A1/COL4A2/NCOA7/PRICKLE1/CCN2/GLIS3/EDN1/ELF4/ENG/EPAS1/MECOM/F2R/F2RL1/FBN1/EFEMP1/ABLIM3/ELL2/FOXF1/DKK1/FOXD1/FLNA/FZD2/GAS6/ANKRD1/CAVIN1/H1-0/H1-2/FOXA1/FOXA2/HOXC4/ID1/CCN1/IL1B/IL6/IL11/IRF1/AR/ITGA3/JUN/JUND/AGRN/SMAD3/MEIS2/MET/MN1/MUC1/NDP/NEDD4/NFIX/DUXA/SERPINE1/PLAC8/PITX1/PELO/CYTL1/PPARG/PID1/PPP3CA/PKIA/PRNP/…
blastoderm segmentation	19	4	0.000722802	0.0121788	BASP1/TBX3/WNT5A/NRP1
negative regulation of chondrocyte differentiation	21	4	0.000722802	0.0121788	EFEMP1/PTHLH/SNAI2/SOX9
negative regulation of chemokine production	20	4	0.000722802	0.0121788	EPHA2/F2RL1/IL6/SOCS5
osteoclast development	19	4	0.000722802	0.0121788	FBN1/ANXA2/FAM20C/GPR68
lymph vessel morphogenesis	19	4	0.000722802	0.0121788	EPHA2/PTPN14/VEGFA/VEGFC
positive regulation of transforming growth factor beta production	19	4	0.000722802	0.0121788	SMAD3/PTGS2/THBS1/SERPINB7
monocarboxylic acid transport	158	11	0.000726163	0.0122099	SLC27A2/CPT1C/EDN1/IL1B/PPARG/STRA6/SLC16A2/SLCO2A1/THBS1/ABCC3/SLC16A3
glycosaminoglycan metabolic process	157	11	0.000726163	0.0122099	VCAN/EXT1/DSE/IL1B/AGRN/CHST15/PDGFRB/SDC1/SDC4/CD44/HS3ST3A1
regulation of systemic arterial blood pressure mediated by a chemical signal	49	6	0.00073552	0.0123543	CTSZ/EDN1/F2R/F2RL1/OXTR/TPM1
negative regulation of cell growth	184	12	0.000738158	0.0123857	CDKN1A/SEMA4B/SEMA3C/FHL1/SH3BP4/SMAD3/PPARG/SPP1/TGFB2/WNT5A/NRP1/SLIT2
negative regulation of transferase activity	274	15	0.000746119	0.0125062	CDKN1A/PIK3IP1/FOXA2/IL1B/GADD45B/PRKAG2/PPARG/CAMK2N1/PKIA/NR2F2/CAV1/GPRC5A/MACROH2A1/SOCS5/MVP
negative regulation of hydrolase activity	458	21	0.000748083	0.0125261	COL7A1/SH3RF2/SH3BP4/GAS6/ANOS1/SERPINE1/ANGPTL4/CRIM1/SERPINB6/PLAUR/PTGS2/SH2D4A/SPOCK1/TFPI/TGFB2/THBS1/VEGFA/TFPI2/SERPINB7/SLIT2/CD44
endocardial cushion morphogenesis	33	5	0.00076179	0.0127292	ENG/SNAI2/SOX9/TGFB2/TGFBR2
regulation of renal system process	33	5	0.00076179	0.0127292	ADORA1/EDN1/F2R/F2RL1/GAS6
response to amino acid	111	9	0.000796162	0.0132897	COL1A1/COL4A1/COL6A1/CCN2/EDN1/SH3BP4/MMP2/PDGFC/BCL2L1
positive regulation of neuron projection development	269	15	0.000807009	0.0134568	CDH4/DPYSL3/LPAR1/EPHA4/FN1/ANKRD1/ITGA3/MAP1B/TENM3/BDNF/CXCL12/VEGFA/WNT5A/NRP1/SLIT2
cellular response to metal ion	184	12	0.000813433	0.0135499	FSTL3/EDN1/ALOX5AP/JUN/JUND/MT1E/MT1G/PRNP/B2M/PTGS2/WNT5A/AKR1C3
protein localization to cell periphery	294	16	0.000816441	0.013586	TSPAN5/EPHA2/FLNA/GAS6/GBP1/ANXA2/AR/ITGA3/ITGB1/KRT18/PID1/PRNP/BCL2L1/SNAP25/CAV1/MYADM
negative regulation of protein modification process	592	25	0.000819853	0.0136085	CDKN1A/NCOA7/SH3RF2/ENG/MECOM/F2RL1/DKK1/GBP1/IL1B/JUN/GADD45B/PRKAG2/PID1/CAMK2N1/PKIA/PRNP/PMEPA1/NR2F2/CAV1/GPRC5A/MYADM/SLIT2/MACROH2A1/SOCS5/MVP
positive regulation of cell-matrix adhesion	50	6	0.00082033	0.0136085	CDH13/SMAD3/NINJ1/SDC4/VEGFA/NRP1
zymogen activation	52	6	0.00082033	0.0136085	CTSZ/ANXA2/SERPINE1/PLAU/THBS1/C1R
hormone metabolic process	218	13	0.000824833	0.0136691	ADM/CTSZ/RDH10/AKR1C2/DIO2/AFP/ALDH1A3/FOXA1/IL1B/CYP26B1/SPP1/STC2/AKR1C3
positive regulation of production of molecular mediator of immune response	91	8	0.000833456	0.0137163	F2RL1/CLCF1/IL1B/IL4R/IL6/B2M/WNT5A/TNFSF13
regulation of protein localization to plasma membrane	93	8	0.000833456	0.0137163	EPHA2/GBP1/AR/ITGA3/ITGB1/PID1/PRNP/BCL2L1
retinoic acid biosynthetic process	9	3	0.000835341	0.0137163	RDH10/ALDH1A3/AKR1C3
regulation of alkaline phosphatase activity	9	3	0.000835341	0.0137163	ITGA2/SMAD3/TGFB2
regulation of nitric oxide mediated signal transduction	10	3	0.000835341	0.0137163	THBS1/VEGFA/PDE5A
venous blood vessel morphogenesis	9	3	0.000835341	0.0137163	EFNB2/ENG/VEGFA
actin crosslink formation	9	3	0.000835341	0.0137163	DPYSL3/FLNA/ACTN1
bone trabecula formation	9	3	0.000835341	0.0137163	COL1A1/FBN2/MMP2
regulation of cardiac epithelial to mesenchymal transition	9	3	0.000835341	0.0137163	ENG/TGFB2/TGFBR2
renal system process	115	9	0.000849715	0.0139239	ADM/ADORA1/EDN1/F2R/F2RL1/GAS6/ITGA3/KCNMA1/AKR1C3
negative regulation of leukocyte cell-cell adhesion	122	9	0.000849715	0.0139239	IL4R/IRF1/IL20RB/PRNP/TWSG1/SDC4/CXCL12/PDE5A/SOCS5
negative regulation of ossification	79	7	0.000853757	0.0139759	TWIST2/DKK1/ID1/SMAD3/SRGN/TWSG1/SOX9
regulation of leukocyte proliferation	216	13	0.000862181	0.0140995	CD24/CLCF1/IL1B/IL6/IL6ST/IRF1/IL20RB/PRNP/TWSG1/RAC2/SDC4/TGFBR2/PDE5A
epithelial cell morphogenesis	34	5	0.000876971	0.0142689	FLNB/ID1/AR/MET/COL18A1
regulation of mesenchymal cell proliferation	34	5	0.000876971	0.0142689	FOXF1/SOX9/TGFBR2/VEGFA/WNT5A
positive regulation of blood pressure	35	5	0.000876971	0.0142689	NMU/ADORA1/OXTR/NR2F2/TPM1
insulin-like growth factor receptor signaling pathway	37	5	0.000876971	0.0142689	IGF2R/IGFBP4/IRS1/AR/CRIM1
dopaminergic neuron differentiation	35	5	0.000876971	0.0142689	DKK1/FOXA1/FOXA2/VEGFA/WNT5A
regulation of cellular protein localization	508	23	0.000879277	0.014292	EPHA2/ABLIM3/FLNA/RAB11FIP5/GAS6/GBP1/CARD10/IL1B/AR/ITGA3/ITGB1/SMAD3/PID1/PKIA/PRNP/MFF/PTGS2/PTPN14/RAC2/BCL2L1/BDNF/WNT5A/MACROH2A1
positive regulation of stem cell differentiation	20	4	0.000887713	0.0144146	SEMA3C/LTBP3/SOX9/TGFB2
transcription by RNA polymerase II	2768	83	0.000901547	0.0146245	CDH13/CDKN1A/FSTL3/KLF2/CITED2/CEBPD/TXNIP/FSTL1/NCOA7/CCN2/GLIS3/EDN1/ELF4/ENG/EPAS1/MECOM/F2RL1/FBN1/ABLIM3/ELL2/FOXF1/DKK1/FOXD1/FLNA/ANKRD1/H1-0/H1-2/FOXA1/FOXA2/HOXC4/ID1/CCN1/IL1B/IL6/IL11/IRF1/AR/ITGA3/JUN/JUND/AGRN/SMAD3/MEIS2/MET/MUC1/NEDD4/NFIX/DUXA/SERPINE1/PLAC8/PITX1/PELO/CYTL1/PPARG/PID1/PPP3CA/PKIA/PRDM8/TWSG1/BCL3/PRDM1/NABP1/SNAI2/SMARCA1/SOX9/TBL1X/TBX3/NR2F1/NR2F2/TGFB1I1/TGFB2…
positive regulation of blood vessel endothelial cell migration	79	6	0.000912488	0.0147871	SRPX2/PTGS2/THBS1/VEGFA/VEGFC/NRP1
regulation of cellular localization	879	34	0.000926546	0.0149998	EFNB2/EPHA2/F2R/ABLIM3/FOXF1/FLNA/RAB11FIP5/GAS6/GBP1/CARD10/ANXA2/FOXA2/IL1B/IL4R/AR/ITGA3/ITGB1/SMAD3/MAP1B/NEDD4/PID1/PKIA/PRNP/MFF/PTGS2/PTPN14/RAC2/BCL2L1/BDNF/UCP2/WNT5A/GPR68/CAV1/MACROH2A1
cellular response to nitrogen compound	612	26	0.000954177	0.0154316	KLF2/COL1A1/COL4A1/COL6A1/EDN1/EPHA4/FBN1/LDOC1/SH3BP4/ID1/IL1B/IRS1/AGRN/MMP2/PPARG/PID1/PDGFC/PRNP/PTGS2/BCL2L1/SOX9/UCP2/COLEC12/CAV1/CAV2/SLIT2
protein localization to plasma membrane	244	14	0.000993279	0.0160479	TSPAN5/EPHA2/FLNA/GAS6/GBP1/ANXA2/AR/ITGA3/ITGB1/KRT18/PID1/PRNP/BCL2L1/MYADM
vasoconstriction	73	7	0.00101311	0.0163519	ADM/EDN1/F2R/OXTR/PTGS2/ACTA2/CAV1
positive regulation of cytoskeleton organization	220	13	0.00102608	0.0165447	CDC42EP1/CCN2/LPAR1/EDN1/F2RL1/LIMCH1/FLNA/ID1/SMAD3/MET/SDC4/TPM1/NRP1
retinal ganglion cell axon guidance	21	4	0.00107744	0.0173035	ALCAM/VEGFA/NRP1/SLIT2
positive regulation of chondrocyte differentiation	21	4	0.00107744	0.0173035	ANXA2/SMAD3/SOX9/RUNX2
extracellular matrix assembly	25	4	0.00107744	0.0173035	GAS6/EFEMP2/SMAD3/SOX9
positive regulation of cell migration involved in sprouting angiogenesis	38	4	0.00107744	0.0173035	SRPX2/PTGS2/VEGFA/NRP1
negative regulation of apoptotic signaling pathway	222	13	0.00111734	0.0179264	IL1B/AR/MUC1/SERPINE1/PLAUR/PTGS2/BCL2L1/CXCL12/SNAI2/THBS1/SCG2/NRP1/CD44
regulation of nitric oxide biosynthetic process	62	6	0.00112053	0.0179418	KLF2/EDN1/IL1B/SMAD3/PTGS2/CAV1
platelet-derived growth factor receptor signaling pathway	56	6	0.00112053	0.0179418	TXNIP/F3/PDGFRB/PDGFC/VEGFA/NRP1
digestive system development	143	10	0.00112819	0.0180466	CDKN1A/FOXF1/SMAD3/OXTR/PDGFC/PRDM1/STRA6/TGFB2/TGFBR2/WNT5A
prostanoid metabolic process	36	5	0.00114558	0.0182884	AKR1C2/EDN1/PTGR1/PTGS2/AKR1C3
prostaglandin metabolic process	36	5	0.00114558	0.0182884	AKR1C2/EDN1/PTGR1/PTGS2/AKR1C3
aminoglycan metabolic process	167	11	0.00115448	0.0183758	VCAN/EXT1/DSE/IL1B/AGRN/CHST15/PDGFRB/SDC1/SDC4/CD44/HS3ST3A1
positive regulation of stress-activated MAPK cascade	171	11	0.00115448	0.0183758	CCN2/SH3RF2/EDN1/EPHA4/F2RL1/DKK1/IL1B/GADD45B/TGFB2/VEGFA/WNT5A
positive regulation of developmental growth	180	11	0.00115448	0.0183758	CDH4/BASP1/EDN1/FN1/AGRN/MAP1B/BDNF/CXCL12/TGFBR2/VEGFA/NRP1
regulation of metal ion transport	376	18	0.00116376	0.0185053	ADORA1/F2R/FHL1/FLNA/ANXA2/KCNMB1/NEDD4/PDGFRB/FXYD5/PRNP/B2M/PTGS2/CCL2/CXCL12/AHNAK/NETO2/CAV1/STC2
regulation of RNA metabolic process	3738	105	0.00116951	0.0185347	CDH13/CDKN1A/FSTL3/KLF2/CITED2/BASP1/CEBPD/TXNIP/MLLT11/FSTL1/AHNAK2/TWIST2/COL1A1/NCOA7/PRICKLE1/GLIS3/EDN1/ELF4/ENG/EPAS1/MECOM/F2R/F2RL1/FBN1/EFEMP1/BEND6/ABLIM3/FOXF1/DKK1/FOXD1/FLNA/FZD2/GAS6/ANKRD1/H1-0/H1-2/FOXA1/FOXA2/HOXC4/ID1/CCN1/IL1B/IL6/IL11/IRF1/AR/ITGA3/JUN/JUND/AGRN/SMAD3/MEIS2/MET/MN1/MUC1/NDP/NEDD4/NFIX/DUXA/SERPINE1/PLAC8/PITX1/PELO/CYTL1/PPARG/PID1/PPP3CA/PKIA/PRNP/PRDM8/TWSG1…
membranous septum morphogenesis	10	3	0.00117366	0.0185347	FZD2/TGFB2/TGFBR2
diterpenoid biosynthetic process	10	3	0.00117366	0.0185347	RDH10/ALDH1A3/AKR1C3
dichotomous subdivision of an epithelial terminal unit	10	3	0.00117366	0.0185347	SEMA3C/FOXD1/NRP1
dendritic cell apoptotic process	10	3	0.00117366	0.0185347	GAS6/AXL/CXCL12
negative regulation of long-term synaptic potentiation	10	3	0.00117366	0.0185347	ADORA1/EPHA4/PRNP
regulation of dendritic cell apoptotic process	10	3	0.00117366	0.0185347	GAS6/AXL/CXCL12
regulation of biosynthetic process	4259	116	0.00117883	0.018598	CDH13/CDKN1A/FSTL3/KLF2/CITED2/BASP1/CEBPD/TXNIP/MLLT11/FSTL1/TWIST2/COL1A1/NCOA7/PRICKLE1/CCN2/GLIS3/DIO2/EDN1/ELF4/ENG/EPAS1/MECOM/F2R/F2RL1/FBN1/EFEMP1/BEND6/ABLIM3/FOXF1/DKK1/FOXD1/FLNA/FZD2/PARM1/GAS6/ANKRD1/H1-0/H1-2/FOXA1/FOXA2/HOXC4/ID1/IGFBP7/CCN1/IL1B/IL6/IL11/IRF1/IRS1/AR/ITGA2/ITGA3/JUN/JUND/AGRN/SMAD3/MEIS2/MET/MN1/MUC1/NDP/NEDD4/NFIX/DUXA/SERPINE1/PLAC8/PRKAG2/PDGFRB/PITX1/PELO/CYTL…
cellular response to organonitrogen compound	555	24	0.00118508	0.0186783	KLF2/COL1A1/COL4A1/COL6A1/EDN1/EPHA4/FBN1/LDOC1/SH3BP4/ID1/IL1B/IRS1/MMP2/PPARG/PID1/PDGFC/PRNP/PTGS2/BCL2L1/SOX9/UCP2/CAV1/CAV2/SLIT2
ureteric bud development	96	8	0.00119309	0.0187496	BASP1/FOXD1/SMAD3/SDC1/SDC4/SOX9/VEGFA/SLIT2
positive regulation of protein binding	94	8	0.00119309	0.0187496	EPHA4/ANXA2/LFNG/B2M/BDNF/WNT5A/CAV1/NRP1
regulation of potassium ion transport	105	8	0.00119309	0.0187496	ADORA1/FHL1/FLNA/KCNMB1/NEDD4/PRNP/NETO2/CAV1
regulation of transcription, DNA-templated	3445	98	0.00120498	0.018918	CDH13/CDKN1A/FSTL3/KLF2/CITED2/BASP1/CEBPD/TXNIP/MLLT11/FSTL1/TWIST2/COL1A1/NCOA7/PRICKLE1/GLIS3/EDN1/ELF4/ENG/EPAS1/MECOM/F2R/F2RL1/FBN1/EFEMP1/ABLIM3/FOXF1/DKK1/FOXD1/FLNA/FZD2/GAS6/ANKRD1/H1-0/H1-2/FOXA1/FOXA2/HOXC4/ID1/CCN1/IL1B/IL6/IL11/IRF1/AR/ITGA3/JUN/JUND/AGRN/SMAD3/MEIS2/MET/MN1/MUC1/NDP/NEDD4/NFIX/DUXA/SERPINE1/PLAC8/PITX1/PELO/CYTL1/PPARG/PID1/PPP3CA/PKIA/PRNP/PRDM8/TWSG1/PTPRK/ACTA2/…
positive regulation of stress-activated protein kinase signaling cascade	172	11	0.00121279	0.019022	CCN2/SH3RF2/EDN1/EPHA4/F2RL1/DKK1/IL1B/GADD45B/TGFB2/VEGFA/WNT5A
regulation of MAP kinase activity	335	17	0.00121421	0.0190257	CD24/ADORA1/LPAR1/EDN1/EPHA4/F2R/DKK1/FPR1/IL1B/GADD45B/PDGFRB/PDGFC/THBS1/VEGFA/WNT5A/CAV1/PDE5A
female sex differentiation	118	9	0.0012359	0.019312	AFP/LFNG/AXL/BCL2L1/STRA6/TBX3/VEGFA/WNT5A/SLIT2
regulation of vasoconstriction	56	6	0.00123727	0.019312	ADM/EDN1/F2R/OXTR/PTGS2/CAV1
positive regulation of phagocytosis	57	6	0.00123727	0.019312	F2RL1/GAS6/IL1B/ITGA2/PPARG/CCL2
positive regulation of protein tyrosine kinase activity	54	6	0.00123727	0.019312	CD24/ADORA1/EPHA4/GAS6/PRNP/BDNF
regulation of protein serine/threonine kinase activity	496	22	0.00124689	0.0194433	CD24/CDKN1A/ADORA1/LPAR1/EDN1/EPHA4/F2R/DKK1/FPR1/IL1B/GADD45B/PRKAG2/PDGFRB/PKIA/PDGFC/NR2F2/THBS1/VEGFA/WNT5A/CAV1/PDE5A/MACROH2A1
cellular protein localization	1830	59	0.00125375	0.0195314	CD24/TSPAN5/TXNIP/SLC27A2/TMSB15A/COL1A1/ADORA1/PRICKLE1/EPHA2/ABLIM3/FLNA/FLNB/RFTN1/SH3BP4/RAB11FIP5/GAS6/GBP1/CARD10/RHOD/ANXA2/ID1/IL1B/AR/ITGA3/ITGB1/AGRN/KLC1/KRT18/SMAD3/NEDD4/PID1/PPP3CA/TBC1D2/SRGN/PKIA/PRNP/MFF/PTGS2/PTPN14/PTPRK/RAB27B/RAC2/BCL2L1/BCL3/BDNF/SNAP25/SOX9/TLN1/VCL/WNT5A/SYNDIG1/UNC93B1/CNTNAP1/CAV1/AKR1C3/NRP1/MYADM/MACROH2A1/TRAM2
protein processing	310	14	0.00125873	0.01959	CTSZ/F3/ANXA2/CFH/CFI/MYH9/SERPINE1/PLAU/SRGN/PRNP/CPXM1/THBS1/C1R/C1S
mesonephric epithelium development	97	8	0.00127798	0.0198512	BASP1/FOXD1/SMAD3/SDC1/SDC4/SOX9/VEGFA/SLIT2
mesonephric tubule development	97	8	0.00127798	0.0198512	BASP1/FOXD1/SMAD3/SDC1/SDC4/SOX9/VEGFA/SLIT2
response to hexose	196	12	0.00129272	0.0200597	TXNIP/COL6A2/CCN2/RAB11FIP5/GAS6/FOXA2/PPP3CA/PTGS2/TGFBR2/THBS1/UCP2/GPR68
motor neuron axon guidance	22	4	0.00129389	0.0200597	EPHA4/ALCAM/NRP1/SLIT2
regulation of gastrulation	43	5	0.00130065	0.0200871	COL5A1/DKK1/FOXA2/PHLDB2/MYADM
apoptotic cell clearance	39	5	0.00130065	0.0200871	GAS6/AXL/CCL2/TGM2/THBS1
positive regulation of nitric oxide biosynthetic process	42	5	0.00130065	0.0200871	KLF2/EDN1/IL1B/SMAD3/PTGS2
positive regulation of nitric oxide metabolic process	42	5	0.00130065	0.0200871	KLF2/EDN1/IL1B/SMAD3/PTGS2
response to tumor necrosis factor	257	14	0.00135945	0.0209751	KLF2/COL1A1/EDN1/F2RL1/GAS6/GBP1/ANKRD1/KRT18/TNFRSF11B/PID1/PTGS2/CCL2/TNFSF13/CD70
leukocyte proliferation	283	15	0.00136301	0.0210099	CD24/ELF4/F2RL1/CLCF1/IL1B/IL6/IL6ST/IRF1/IL20RB/PRNP/TWSG1/RAC2/SDC4/TGFBR2/PDE5A
cellular macromolecule localization	1840	59	0.00143016	0.022024	CD24/TSPAN5/TXNIP/SLC27A2/TMSB15A/COL1A1/ADORA1/PRICKLE1/EPHA2/ABLIM3/FLNA/FLNB/RFTN1/SH3BP4/RAB11FIP5/GAS6/GBP1/CARD10/RHOD/ANXA2/ID1/IL1B/AR/ITGA3/ITGB1/AGRN/KLC1/KRT18/SMAD3/NEDD4/PID1/PPP3CA/TBC1D2/SRGN/PKIA/PRNP/MFF/PTGS2/PTPN14/PTPRK/RAB27B/RAC2/BCL2L1/BCL3/BDNF/SNAP25/SOX9/TLN1/VCL/WNT5A/SYNDIG1/UNC93B1/CNTNAP1/CAV1/AKR1C3/NRP1/MYADM/MACROH2A1/TRAM2
terpenoid metabolic process	104	8	0.00146216	0.0222753	RDH10/ALDH1A3/AGRN/CYP26B1/SDC1/SDC4/STRA6/AKR1C3
positive regulation of glomerular filtration	3	2	0.00146446	0.0222753	F2RL1/GAS6
receptor-mediated endocytosis of virus by host cell	3	2	0.00146446	0.0222753	CAV1/CAV2
response to anoxia	3	2	0.00146446	0.0222753	CCN2/OXTR
VEGF-activated platelet-derived growth factor receptor signaling pathway	3	2	0.00146446	0.0222753	PDGFRB/VEGFA
positive regulation of cell proliferation by VEGF-activated platelet derived growth factor receptor signaling pathway	3	2	0.00146446	0.0222753	PDGFRB/VEGFA
development involved in symbiotic interaction	3	2	0.00146446	0.0222753	ANXA2/NEDD4
positive regulation of integrin biosynthetic process	3	2	0.00146446	0.0222753	AR/TGFB2
angiogenesis involved in coronary vascular morphogenesis	3	2	0.00146446	0.0222753	PDGFRB/NRP1
endocytosis involved in viral entry into host cell	3	2	0.00146446	0.0222753	CAV1/CAV2
platelet-derived growth factor production	3	2	0.00146446	0.0222753	PTGS2/SERPINB7
regulation of platelet-derived growth factor production	3	2	0.00146446	0.0222753	PTGS2/SERPINB7
regulation of smooth muscle cell-matrix adhesion	3	2	0.00146446	0.0222753	SERPINE1/PLAU
regulation of neuron apoptotic process	202	12	0.00147532	0.0224192	CTSZ/F2R/CLCF1/JUN/AXL/PRNP/RASA1/BCL2L1/BDNF/CCL2/TGFB2/NRP1
regulation of DNA-binding transcription factor activity	412	19	0.00148493	0.0225229	EDN1/FLNA/FZD2/GAS6/FOXA1/FOXA2/ID1/IL1B/IL6/AR/JUN/SMAD3/NDP/CYTL1/PPARG/PPP3CA/PRNP/VEGFA/WNT5A
positive regulation of protein transport	402	19	0.00148493	0.0225229	NMU/F2R/F2RL1/ABLIM3/FLNA/GAS6/ANKRD1/IL1B/IL4R/IL6/SMAD3/PRNP/MFF/PTGS2/RAC2/TGFB2/VEGFC/WNT5A/GPR68
renal system process involved in regulation of systemic arterial blood pressure	23	4	0.00153898	0.0232333	ADORA1/F2R/F2RL1/GAS6
endocardial cushion formation	23	4	0.00153898	0.0232333	ENG/SNAI2/TGFB2/TGFBR2
chondrocyte development involved in endochondral bone morphogenesis	23	4	0.00153898	0.0232333	COL6A1/COL6A2/COL7A1/TGFBR2
positive regulation of heart rate	25	4	0.00153898	0.0232333	NMU/ADM/EDN1/TPM1
branching involved in salivary gland morphogenesis	23	4	0.00153898	0.0232333	SEMA3C/SNAI2/TGM2/NRP1
response to temperature stimulus	208	12	0.00154071	0.0232376	CDKN1A/ADM/ADORA1/MYOF/IGFBP7/PLAC8/PPARG/PTGS2/CXCL12/TGFB1I1/THBS1/UCP2
mast cell chemotaxis	12	3	0.0015872	0.0237829	RAC2/VEGFA/VEGFC
negative regulation of acute inflammatory response	12	3	0.0015872	0.0237829	ADORA1/IL20RB/PPARG
positive regulation of heat generation	11	3	0.0015872	0.0237829	NMU/IL1B/PTGS2
negative regulation of cell adhesion mediated by integrin	11	3	0.0015872	0.0237829	MUC1/SERPINE1/SNAI2
positive regulation of phagocytosis, engulfment	11	3	0.0015872	0.0237829	F2RL1/ITGA2/PPARG
retina vasculature morphogenesis in camera-type eye	11	3	0.0015872	0.0237829	COL4A1/NDP/NRP1
positive regulation of membrane invagination	11	3	0.0015872	0.0237829	F2RL1/ITGA2/PPARG
cell surface receptor signaling pathway involved in cell-cell signaling	569	24	0.00162576	0.024338	CD24/COL1A1/ADORA1/PRICKLE1/DKK1/FZD2/IGFBP4/IGFBP6/ITGA3/SMAD3/MET/NDP/PPP3CA/AXL/SDC1/SNAI2/SOX9/TBL1X/TGFB1I1/TLE4/WNT5A/WNT5B/CAV1/CCN4
neural crest cell development	78	7	0.00163476	0.02445	SEMA4B/SEMA3C/RDH10/EDN1/SNAI2/SOX9/NRP1
response to lipopolysaccharide	324	16	0.00163781	0.0244729	ADM/EDN1/F2R/LDOC1/ANKRD1/IL1B/IL6/JUN/JUND/MGST1/SERPINE1/AXL/PTGS2/CCL2/TFPI/WNT5A
regulation of intrinsic apoptotic signaling pathway in response to DNA damage	39	5	0.00165651	0.0247065	MUC1/BCL2L1/CXCL12/SNAI2/CD44
positive regulation of sprouting angiogenesis	67	5	0.00165651	0.0247065	SRPX2/ITGA5/PTGS2/VEGFA/NRP1
mesonephros development	101	8	0.0016668	0.0247912	BASP1/FOXD1/SMAD3/SDC1/SDC4/SOX9/VEGFA/SLIT2
bone mineralization	104	8	0.0016668	0.0247912	FBN2/SMAD3/SRGN/FAM20C/PTGS2/PTHLH/SOX9/TUFT1
negative regulation of developmental growth	107	8	0.0016668	0.0247912	SEMA4B/SEMA3C/PLAC8/SPP1/TGFBR2/WNT5A/STC2/NRP1
stem cell differentiation	199	12	0.00167869	0.0249449	SEMA4B/SEMA3C/PRICKLE1/RDH10/EDN1/FOXA1/LTBP3/SNAI2/SOX9/TGFB2/RUNX2/NRP1
regulation of stress-activated MAPK cascade	235	13	0.00168151	0.0249638	CCN2/SH3RF2/EDN1/EPHA4/MECOM/F2RL1/DKK1/IL1B/GADD45B/PRDX1/TGFB2/VEGFA/WNT5A
positive regulation of secretion	404	19	0.00171391	0.0254215	NMU/ADORA1/EDN1/F2R/F2RL1/ANKRD1/IL1B/IL4R/IL6/OXTR/RAB27B/SDC1/SDC4/CXCL12/SPP1/TGFB2/VEGFC/WNT5A/GPR68
cellular response to hypoxia	160	10	0.00171953	0.0254814	CITED2/VASN/EDN1/EPAS1/ANKRD1/KCNMB1/PTGS2/VEGFA/CA9/STC2
regulation of canonical Wnt signaling pathway	236	13	0.001749	0.0258705	COL1A1/PRICKLE1/DKK1/IGFBP4/IGFBP6/SMAD3/SNAI2/SOX9/TBL1X/TLE4/WNT5A/WNT5B/CAV1
cellular response to tumor necrosis factor	235	13	0.001749	0.0258705	KLF2/COL1A1/EDN1/F2RL1/GAS6/GBP1/ANKRD1/KRT18/TNFRSF11B/PID1/CCL2/TNFSF13/CD70
positive regulation of lymphocyte mediated immunity	105	8	0.00177728	0.0261925	CLCF1/HLA-A/HLA-B/HLA-H/IL1B/IL6/B2M/TNFSF13
myotube differentiation	108	8	0.00177728	0.0261925	MYOF/IL4R/MYH9/PPP3CA/CYP26B1/BDNF/CAV2/DNER
positive regulation of peptidyl-serine phosphorylation	103	8	0.00177728	0.0261925	GAS6/IL6/IL11/PTGS2/VEGFA/WNT5A/CAV1/CD44
negative regulation of T cell activation	106	8	0.00177728	0.0261925	IL4R/IRF1/IL20RB/PRNP/TWSG1/SDC4/PDE5A/SOCS5
heterotypic cell-cell adhesion	59	6	0.00179962	0.0264975	DSG2/IL1B/ITGA5/ITGB1/MYADM/CD44
growth plate cartilage chondrocyte differentiation	24	4	0.0018146	0.0265482	COL6A1/COL6A2/COL7A1/TGFBR2
adrenal gland development	24	4	0.0018146	0.0265482	FSTL3/CITED2/SMAD3/STRA6
branching involved in mammary gland duct morphogenesis	25	4	0.0018146	0.0265482	EPHA2/AR/TBX3/WNT5A
renal system vasculature development	24	4	0.0018146	0.0265482	PDGFRB/ACTA2/SERPINB7/NRP1
kidney vasculature development	24	4	0.0018146	0.0265482	PDGFRB/ACTA2/SERPINB7/NRP1
secondary palate development	24	4	0.0018146	0.0265482	FZD2/TGFB2/TGFBR2/WNT5A
regulation of anoikis	24	4	0.0018146	0.0265482	ITGA5/ITGB1/SNAI2/CAV1
regulation of stress-activated protein kinase signaling cascade	237	13	0.00181872	0.0265844	CCN2/SH3RF2/EDN1/EPHA4/MECOM/F2RL1/DKK1/IL1B/GADD45B/PRDX1/TGFB2/VEGFA/WNT5A
regulation of transcription by RNA polymerase II	2632	78	0.00183007	0.0267259	CDH13/CDKN1A/FSTL3/KLF2/CITED2/CEBPD/TXNIP/FSTL1/NCOA7/GLIS3/EDN1/ELF4/ENG/EPAS1/MECOM/F2RL1/FBN1/ABLIM3/FOXF1/DKK1/FOXD1/ANKRD1/H1-0/H1-2/FOXA1/FOXA2/HOXC4/ID1/CCN1/IL1B/IL6/IL11/IRF1/AR/ITGA3/JUN/JUND/AGRN/SMAD3/MEIS2/MET/MUC1/NEDD4/NFIX/DUXA/SERPINE1/PLAC8/PITX1/PELO/CYTL1/PPARG/PID1/PPP3CA/PKIA/PRDM8/TWSG1/BCL3/PRDM1/SNAI2/SMARCA1/SOX9/TBL1X/TBX3/NR2F1/NR2F2/TGFB2/TLE4/VEGFA/WNT5A/ZNF22/CA9/Z…
positive regulation of lymphocyte activation	333	14	0.00183225	0.0267336	CD24/EFNB2/CLCF1/GAS6/IL1B/IL4R/IL6/IL6ST/AXL/CCL2/TGFBR2/CAV1/TNFSF13/SOCS5
lipid metabolic process	1415	47	0.00184928	0.0269473	SLC27A2/GLIPR1/PIK3IP1/LACTB/CPT1C/ADM/ADORA1/RDH10/AKR1C2/AFP/EDN1/ALDH1A3/PTGR1/ABHD12/ANKRD1/NAAA/CYP2S1/IGFBP7/CCN1/IL1B/IRS1/AGRN/MET/G0S2/ANGPTL4/PRKAG2/PDGFRB/PPARG/ACER3/CYP26B1/PTGS2/NCEH1/PLAAT4/MSMO1/SDC1/SDC4/STRA6/SNAI2/SPP1/TBL1X/NR2F2/CAV1/AKR1C3/B3GALNT1/MACROH2A1/PITPNM1/SOCS5
embryonic limb morphogenesis	125	9	0.00185359	0.0269473	RDH10/FBN2/DKK1/PITX1/CYP26B1/TBX3/TGFB2/WNT5A/RUNX2
embryonic appendage morphogenesis	125	9	0.00185359	0.0269473	RDH10/FBN2/DKK1/PITX1/CYP26B1/TBX3/TGFB2/WNT5A/RUNX2
regulation of embryonic development	130	9	0.00185359	0.0269473	COL5A1/DKK1/FZD2/FOXA2/AR/LFNG/WNT5A/PHLDB2/MYADM
regulation of systemic arterial blood pressure by hormone	40	5	0.00185901	0.0269774	CTSZ/EDN1/F2R/F2RL1/OXTR
semaphorin-plexin signaling pathway	40	5	0.00185901	0.0269774	SEMA4B/SEMA3C/FLNA/MET/NRP1
T cell mediated immunity	102	8	0.00189346	0.0273787	RFTN1/HLA-A/HLA-B/HLA-H/IL1B/IL6/IL20RB/B2M
regulation of phosphatidylinositol 3-kinase signaling	106	8	0.00189346	0.0273787	PIK3IP1/F2R/F2RL1/NEDD4/PDGFRB/PDGFC/SOX9/TGFB2
negative regulation of angiogenesis	178	8	0.00189346	0.0273787	KLF2/COL4A2/EPHA2/CARD10/SERPINE1/PPARG/TGFB2/THBS1
negative regulation of extrinsic apoptotic signaling pathway	104	8	0.00189346	0.0273787	IL1B/AR/SERPINE1/BCL2L1/SNAI2/THBS1/SCG2/NRP1
regulation of potassium ion transmembrane transport	90	7	0.00189722	0.0274085	FHL1/FLNA/KCNMB1/NEDD4/PRNP/NETO2/CAV1
regulation of cell shape	151	10	0.00190099	0.0274384	CDC42EP1/LPAR1/RHOBTB3/FN1/RHOD/MYH9/RASA1/CCL2/TPM1/VEGFA
regulation of heart contraction	217	12	0.00190459	0.0274656	NMU/ADM/ADORA1/CCN2/DSG2/EDN1/EPAS1/FLNA/TGFB2/TPM1/CAV1/PDE5A
peptide secretion	582	24	0.00191659	0.0276139	NMU/ADORA1/EDN1/F2R/F2RL1/FN1/RAB11FIP5/GAS6/GBP1/ANKRD1/FOXA2/IL1B/IL4R/IL6/IRS1/PPP3CA/SRGN/SNAP25/TGFB2/UCP2/VEGFC/WNT5A/SCG2/GPR68
proteolysis	1842	56	0.0019446	0.0279925	PRSS23/ADAMTS6/LACTB/COL7A1/PRICKLE1/CCN2/CTSZ/SH3RF2/EPHA4/F2R/F3/FAP/FN1/GAS6/ANPEP/ANXA2/CFH/CFI/CCN1/IL1B/AR/ANOS1/SMAD3/MMP2/MYH9/NEDD4/OLR1/SERPINE1/PAPPA/CPA4/CRIM1/SERPINB6/PLAU/PLAUR/PPARG/CAMK2N1/SRGN/TENM3/PRNP/CPXM1/PTGS2/ERAP2/SPOCK1/TBL1X/TFPI/TGFB1I1/THBS1/C1R/C1S/VEGFA/TFPI2/CAV1/SERPINB7/ADAM19/CD44/SOCS5
cellular divalent inorganic cation homeostasis	483	21	0.0019589	0.0281731	CD24/NMU/ADM/ADORA1/LPAR1/EDN1/F2R/F2RL1/FPR1/ANXA2/SMAD3/MT1E/MT1G/OXTR/PRNP/CXCL12/SLC39A8/TGM2/WNT5A/CAV1/STC2
metal ion homeostasis	648	26	0.00198522	0.0285263	CD24/NMU/ADM/ADORA1/LPAR1/EDN1/EPAS1/F2R/F2RL1/FPR1/PRND/ANXA2/KCNMA1/SMAD3/MT1E/MT1G/OXTR/PRNP/B2M/CXCL12/SLC39A8/TGM2/WNT5A/SLC12A8/CAV1/STC2
nitrogen compound metabolic process	10641	245	0.00198756	0.0285344	CD24/TSPAN5/CDH13/CDKN1A/FSTL3/SPEG/KLF2/CITED2/BASP1/CEBPD/TXNIP/MLLT11/CKAP4/PRSS23/FSTL1/ADAMTS6/AHNAK2/LACTB/ALPK2/TWIST2/TDRD9/CPT1C/COL1A1/COL4A2/COL7A1/ADM/ADORA1/NCOA7/PRICKLE1/VCAN/CCN2/CTSZ/SH3RF2/AKR1C2/GLIS3/DIO2/AFP/DPYD/LPAR1/EDN1/EFNB2/EPHA2/ELF4/ENG/EPAS1/EPHA4/MECOM/EXT1/F2R/F2RL1/F3/FAP/FBN1/EFEMP1/BEND6/ABLIM3/ELL2/FOXF1/DKK1/FOXD1/LIMCH1/FLNA/FN1/CLCF1/MMD/FPR1/OPN3/FZD2/MSRB3…
receptor internalization	107	8	0.00201555	0.0289104	ADM/EFNB2/DKK1/ITGB1/NEDD4/SNAP25/VEGFA/CAV1
lymphocyte proliferation	264	14	0.00204157	0.0292577	CD24/ELF4/CLCF1/IL1B/IL6/IL6ST/IRF1/IL20RB/PRNP/TWSG1/RAC2/SDC4/TGFBR2/PDE5A
positive regulation of protein serine/threonine kinase activity	323	16	0.00205453	0.0294173	CD24/ADORA1/LPAR1/EDN1/EPHA4/F2R/DKK1/FPR1/IL1B/GADD45B/PDGFRB/PDGFC/THBS1/VEGFA/WNT5A/PDE5A
positive regulation of inflammatory response	133	9	0.00206923	0.0295752	IL1B/IL6/IL6ST/ITGA2/SERPINE1/PTGS2/TGM2/WNT5A/OSMR
cellular response to interleukin-1	130	9	0.00206923	0.0295752	KLF2/EDN1/GBP1/ANKRD1/IL1B/IL6/CCL2/SOX9/TFPI
regulation of vitamin metabolic process	12	3	0.00208145	0.0295922	IL1B/SNAI2/AKR1C3
embryonic camera-type eye formation	12	3	0.00208145	0.0295922	ALDH1A3/STRA6/WNT5A
bone trabecula morphogenesis	12	3	0.00208145	0.0295922	COL1A1/FBN2/MMP2
leukocyte aggregation	12	3	0.00208145	0.0295922	IL1B/RAC2/CD44
thrombin-activated receptor signaling pathway	12	3	0.00208145	0.0295922	F2R/F2RL1/MET
mast cell migration	13	3	0.00208145	0.0295922	RAC2/VEGFA/VEGFC
receptor metabolic process	184	11	0.00212217	0.0300452	ADM/EDN1/EFNB2/DKK1/ANXA2/ITGB1/NEDD4/PPARG/SNAP25/VEGFA/CAV1
positive regulation of blood coagulation	25	4	0.00212264	0.0300452	F2R/F3/SERPINE1/THBS1
positive regulation of focal adhesion assembly	25	4	0.00212264	0.0300452	SMAD3/SDC4/VEGFA/NRP1
negative regulation of cartilage development	28	4	0.00212264	0.0300452	EFEMP1/PTHLH/SNAI2/SOX9
positive regulation of hemostasis	25	4	0.00212264	0.0300452	F2R/F3/SERPINE1/THBS1
negative regulation of blood vessel morphogenesis	180	8	0.00214374	0.0303022	KLF2/COL4A2/EPHA2/CARD10/SERPINE1/PPARG/TGFB2/THBS1
glomerulus development	60	6	0.00214456	0.0303022	CD24/BASP1/PDGFRB/PODXL/ACTA2/SERPINB7
regulation of cysteine-type endopeptidase activity involved in apoptotic process	209	12	0.00215484	0.0303942	CCN2/F2R/F3/GAS6/CCN1/SMAD3/PLAUR/PPARG/PTGS2/THBS1/VEGFA/CD44
cellular response to inorganic substance	207	12	0.00215484	0.0303942	FSTL3/EDN1/ALOX5AP/JUN/JUND/MT1E/MT1G/PRNP/B2M/PTGS2/WNT5A/AKR1C3
regulation of apoptotic signaling pathway	391	18	0.00218372	0.0307747	MLLT11/IL1B/AR/SMAD3/MUC1/G0S2/SERPINE1/PLAUR/MFF/PTGS2/BCL2L1/CXCL12/SNAI2/THBS1/SCG2/CAV1/NRP1/CD44
mesenchymal cell development	82	7	0.00219121	0.030808	SEMA4B/SEMA3C/RDH10/EDN1/SNAI2/SOX9/NRP1
stem cell development	82	7	0.00219121	0.030808	SEMA4B/SEMA3C/RDH10/EDN1/SNAI2/SOX9/NRP1
mononuclear cell proliferation	266	14	0.00219183	0.030808	CD24/ELF4/CLCF1/IL1B/IL6/IL6ST/IRF1/IL20RB/PRNP/TWSG1/RAC2/SDC4/TGFBR2/PDE5A
protein import into nucleus	157	10	0.00220189	0.0308686	TXNIP/PRICKLE1/FLNA/GAS6/SMAD3/PPP3CA/PKIA/PTGS2/BCL3/AKR1C3
cellular response to reactive oxygen species	162	10	0.00220189	0.0308686	KLF2/GPR37/IL6/JUN/MET/PRDX1/AXL/PTPRK/TPM1/AKR1C3
regulation of extrinsic apoptotic signaling pathway	156	10	0.00220189	0.0308686	IL1B/AR/G0S2/SERPINE1/BCL2L1/SNAI2/THBS1/SCG2/CAV1/NRP1
interferon-gamma production	106	8	0.00227827	0.0319116	F2RL1/GAS6/IL1B/IL20RB/AXL/PRNP/BCL3/WNT5A
endocrine system development	128	9	0.00230442	0.0322499	FSTL3/CITED2/FOXA2/IL6/SMAD3/PITX1/STRA6/SOX9/WNT5A
response to cadmium ion	63	6	0.00233465	0.032588	JUN/MT1E/MT1G/PRNP/B2M/AKR1C3
animal organ formation	62	6	0.00233465	0.032588	CITED2/RDH10/DKK1/AR/TGFBR2/WNT5A
muscle fiber development	61	6	0.00233465	0.032588	FLNC/MYOF/PPP3CA/VEGFA/CAV2/DNER
epithelial tube formation	131	9	0.00242973	0.0338858	ADM/PRICKLE1/FZD2/PODXL/SDC4/SOX9/TGFB2/WNT5A/IRX3
cellular response to hormone stimulus	693	27	0.00243883	0.0339833	AKR1C2/EDN1/FBN1/FOXA1/IGFBP7/IL1B/IRS1/AR/ITGA2/JUN/JUND/AGRN/NEDD4/OXTR/PPARG/PID1/PMEPA1/SPP1/NR2F1/NR2F2/TFPI/TGFB1I1/UCP2/CAV1/CAV2/AKR1C3/SLIT2
cytoskeleton organization	1308	44	0.00245966	0.0340817	TMSB15A/CDC42EP1/RASSF1/CNN2/CCN2/DPYSL3/LPAR1/EDN1/F2RL1/RHOBTB3/ABLIM3/LIMCH1/FLNA/FLNB/ANKRD1/RHOD/ID1/ITGB1/AGRN/KRT18/SMAD3/MAP1B/MET/MYH9/STMN3/LIMA1/PDGFRB/RAC2/RASA1/CCL2/SDC4/CXCL12/SOX9/TLN1/TPM1/TUBA4A/ZYX/CNTNAP1/ACTN1/NRP1/PHLDB2/MYADM/PDLIM7/SLIT2
positive regulation of T cell mediated cytotoxicity	26	4	0.00246493	0.0340817	HLA-A/HLA-B/HLA-H/B2M
antigen processing and presentation of exogenous peptide antigen via MHC class I, TAP-dependent	26	4	0.00246493	0.0340817	HLA-A/HLA-B/HLA-H/B2M
negative regulation of embryonic development	26	4	0.00246493	0.0340817	COL5A1/DKK1/LFNG/WNT5A
negative regulation of axon extension involved in axon guidance	26	4	0.00246493	0.0340817	SEMA4B/SEMA3C/WNT5A/NRP1
positive regulation of coagulation	26	4	0.00246493	0.0340817	F2R/F3/SERPINE1/THBS1
response to lipoprotein particle	31	4	0.00246493	0.0340817	CDH13/ITGB1/PPARG/SOCS5
prostate gland epithelium morphogenesis	26	4	0.00246493	0.0340817	FOXA1/AR/SOX9/WNT5A
positive regulation of cardiocyte differentiation	41	4	0.00246493	0.0340817	SEMA3C/EDN1/EFNB2/TGFB2
regulation of defense response	765	27	0.00248941	0.0343906	ADORA1/F2RL1/FOXF1/RFTN1/CFH/CFI/IL1B/IL6/IL6ST/IRF1/ITGA2/SMAD3/MUC1/SERPINE1/IL20RB/PPARG/PTGS2/TGM2/C1R/C1S/WNT5A/ZYX/COLEC12/UNC93B1/CAV1/OSMR/SOCS5
regulation of organelle organization	1237	42	0.00252124	0.0348005	MLLT11/TMSB15A/CDC42EP1/RASSF1/CCN2/LPAR1/EDN1/F2RL1/ABLIM3/LIMCH1/FLNA/RHOD/H1-0/H1-2/ANXA2/ID1/IL1B/SMAD3/MET/MUC1/STMN3/LIMA1/PDGFRB/PLAUR/PID1/MFF/RAC2/RASA1/BCL2L1/SDC1/SDC4/CXCL12/SNAI2/TPM1/VEGFA/WNT5A/CAV2/NRP1/PHLDB2/MYADM/SLIT2/MACROH2A1
pathway-restricted SMAD protein phosphorylation	65	6	0.00253715	0.03499	ENG/DKK1/PMEPA1/TWSG1/TGFB2/TGFBR2
negative regulation of leukocyte activation	164	10	0.00253997	0.034999	FOXF1/IL4R/IRF1/IL20RB/AXL/PRNP/TWSG1/SDC4/PDE5A/SOCS5
regulation of production of molecular mediator of immune response	133	9	0.00256039	0.0352502	F2RL1/CLCF1/IL1B/IL4R/IL6/B2M/TGFB2/WNT5A/TNFSF13
regulation of macromolecule biosynthetic process	4041	109	0.00256629	0.0353012	CDH13/CDKN1A/FSTL3/KLF2/CITED2/BASP1/CEBPD/TXNIP/MLLT11/FSTL1/TWIST2/COL1A1/NCOA7/PRICKLE1/GLIS3/DIO2/EDN1/ELF4/ENG/EPAS1/MECOM/F2R/F2RL1/FBN1/EFEMP1/BEND6/ABLIM3/FOXF1/DKK1/FOXD1/FLNA/FZD2/PARM1/GAS6/ANKRD1/H1-0/H1-2/FOXA1/FOXA2/HOXC4/ID1/CCN1/IL1B/IL6/IL11/IRF1/IRS1/AR/ITGA2/ITGA3/JUN/JUND/AGRN/SMAD3/MEIS2/MET/MN1/MUC1/NDP/NEDD4/NFIX/DUXA/SERPINE1/PLAC8/PDGFRB/PITX1/PELO/CYTL1/PPARG/PID1/PPP3CA…
phagocytosis, engulfment	112	5	0.00257521	0.0353635	F2RL1/ITGA2/MYH9/PPARG/THBS1
pri-miRNA transcription by RNA polymerase II	44	5	0.00257521	0.0353635	JUN/SMAD3/PPARG/SOX9/TGFB2
organic cyclic compound biosynthetic process	4387	118	0.00261902	0.0359346	CDH13/CDKN1A/FSTL3/KLF2/CITED2/BASP1/CEBPD/TXNIP/MLLT11/SLC27A2/FSTL1/TWIST2/COL1A1/COL4A2/ADM/NCOA7/PRICKLE1/CCN2/GLIS3/EDN1/ELF4/ENG/EPAS1/MECOM/F2R/F2RL1/FBN1/EFEMP1/BEND6/ABLIM3/ELL2/FOXF1/DKK1/FOXD1/FLNA/FZD2/PARM1/GAS6/ANKRD1/CAVIN1/GPR37/H1-0/H1-2/FOXA1/FOXA2/HOXC4/ID1/IGFBP7/CCN1/IL1B/IL6/IL11/IRF1/AR/ITGA3/JUN/JUND/AGRN/SMAD3/MEIS2/MET/MN1/MUC1/NDP/NEDD4/NFIX/NNMT/DUXA/SERPINE1/PLAC8/PRK…
regulation of cellular biosynthetic process	4184	112	0.00263715	0.0361525	CDH13/CDKN1A/FSTL3/KLF2/CITED2/BASP1/CEBPD/TXNIP/MLLT11/FSTL1/TWIST2/COL1A1/NCOA7/PRICKLE1/GLIS3/DIO2/EDN1/ELF4/ENG/EPAS1/MECOM/F2R/F2RL1/FBN1/EFEMP1/BEND6/ABLIM3/FOXF1/DKK1/FOXD1/FLNA/FZD2/PARM1/GAS6/ANKRD1/H1-0/H1-2/FOXA1/FOXA2/HOXC4/ID1/CCN1/IL1B/IL6/IL11/IRF1/IRS1/AR/ITGA2/ITGA3/JUN/JUND/AGRN/SMAD3/MEIS2/MET/MN1/MUC1/NDP/NEDD4/NFIX/DUXA/SERPINE1/PLAC8/PRKAG2/PDGFRB/PITX1/PELO/CYTL1/PPARG/PID1…
endothelial cell morphogenesis	13	3	0.0026614	0.0362087	ID1/MET/COL18A1
negative regulation of keratinocyte proliferation	13	3	0.0026614	0.0362087	EFNB2/PTPRK/SNAI2
macrophage cytokine production	14	3	0.0026614	0.0362087	GAS6/TGFB2/WNT5A
regulation of heat generation	13	3	0.0026614	0.0362087	NMU/IL1B/PTGS2
retinal metabolic process	13	3	0.0026614	0.0362087	RDH10/ALDH1A3/AKR1C3
regulation of phagocytosis, engulfment	13	3	0.0026614	0.0362087	F2RL1/ITGA2/PPARG
protein heterotrimerization	13	3	0.0026614	0.0362087	COL1A1/COL6A1/COL6A2
glomerular mesangium development	13	3	0.0026614	0.0362087	PDGFRB/ACTA2/SERPINB7
negative regulation of Wnt signaling pathway	164	10	0.00266148	0.0362087	PRICKLE1/DKK1/IGFBP4/IGFBP6/SNAI2/SOX9/TLE4/WNT5A/WNT5B/CAV1
regulation of peptidyl-serine phosphorylation	135	9	0.00269655	0.0365029	DKK1/GAS6/IL6/IL11/PTGS2/VEGFA/WNT5A/CAV1/CD44
alpha-beta T cell activation	134	9	0.00269655	0.0365029	ELF4/IL4R/IL6/IRF1/TWSG1/BCL3/PRDM1/TGFBR2/SOCS5
negative regulation of lymphocyte activation	137	9	0.00269655	0.0365029	IL4R/IRF1/IL20RB/AXL/PRNP/TWSG1/SDC4/PDE5A/SOCS5
regulation of morphogenesis of an epithelium	134	9	0.00269655	0.0365029	PRICKLE1/DKK1/FZD2/AR/SNAI2/SOX9/VEGFA/WNT5A/PHLDB2
cell fate specification	84	7	0.0026967	0.0365029	DKK1/FOXA1/FOXA2/AR/ITGB1/SOX9/NRP1
myoblast differentiation	85	7	0.0026967	0.0365029	PRICKLE1/EPAS1/ANKRD1/PITX1/SDC1/SOX9/TBX3
cellular hormone metabolic process	115	8	0.00272191	0.0367823	ADM/RDH10/AKR1C2/AFP/ALDH1A3/CYP26B1/SPP1/AKR1C3
regulation of protein localization to cell periphery	111	8	0.00272191	0.0367823	EPHA2/GBP1/AR/ITGA3/ITGB1/PID1/PRNP/BCL2L1
positive regulation of intracellular transport	214	12	0.00273618	0.0369442	ABLIM3/FLNA/GAS6/ANXA2/IL1B/IL4R/SMAD3/NEDD4/PRNP/MFF/PTGS2/RAC2
nucleobase-containing compound biosynthetic process	4171	113	0.00275109	0.037103	CDH13/CDKN1A/FSTL3/KLF2/CITED2/BASP1/CEBPD/TXNIP/MLLT11/FSTL1/TWIST2/COL1A1/COL4A2/ADM/NCOA7/PRICKLE1/CCN2/GLIS3/EDN1/ELF4/ENG/EPAS1/MECOM/F2R/F2RL1/FBN1/EFEMP1/BEND6/ABLIM3/ELL2/FOXF1/DKK1/FOXD1/FLNA/FZD2/PARM1/GAS6/ANKRD1/CAVIN1/H1-0/H1-2/FOXA1/FOXA2/HOXC4/ID1/CCN1/IL1B/IL6/IL11/IRF1/AR/ITGA3/JUN/JUND/AGRN/SMAD3/MEIS2/MET/MN1/MUC1/NDP/NEDD4/NFIX/NNMT/DUXA/SERPINE1/PLAC8/PRKAG2/PDGFRB/PITX1/PELO…
positive regulation of synapse assembly	66	6	0.00275255	0.037103	SRPX2/AGRN/OXTR/BDNF/TPBG/SYNDIG1
skeletal muscle tissue development	161	10	0.00278759	0.0374812	DKK1/FLNB/ANKRD1/PITX1/PPP3CA/CYP26B1/NR2F2/CAV1/CAV2/DNER
cellular response to decreased oxygen levels	170	10	0.00278759	0.0374812	CITED2/VASN/EDN1/EPAS1/ANKRD1/KCNMB1/PTGS2/VEGFA/CA9/STC2
phosphatidylinositol-mediated signaling	164	10	0.00278759	0.0374812	PIK3IP1/EDN1/F2R/F2RL1/IRS1/NEDD4/PDGFRB/PDGFC/SOX9/TGFB2
multi-organism reproductive process	1004	35	0.00279125	0.0374991	FSTL3/TDRD9/ADM/SPACA6/AFP/DSG2/EDN1/PRND/LDOC1/IGF2R/IGFBP7/IL1B/IL4R/AR/ITGA2/ITGA3/ITGA5/ITGB1/MMP2/OXTR/PAPPA/SPA17/AXL/CYP26B1/PTGS2/PTHLH/BCL2L1/PRDM1/SOX9/SPP1/NR2F2/TGFBR2/UCP2/STC2/PDE5A
cellular response to fibroblast growth factor stimulus	142	9	0.00283839	0.0377294	COL1A1/CCN2/ANOS1/FAM20C/CCL2/THBS1/WNT5A/RUNX2/CD44
nitric oxide mediated signal transduction	28	4	0.00284332	0.0377294	FPR1/THBS1/VEGFA/PDE5A
negative regulation of epithelial to mesenchymal transition	30	4	0.00284332	0.0377294	VASN/FOXA1/FOXA2/TGFB2
negative regulation of protein kinase activity	222	12	0.00284443	0.0377294	CDKN1A/IL1B/GADD45B/PRKAG2/CAMK2N1/PKIA/NR2F2/CAV1/GPRC5A/MACROH2A1/SOCS5/MVP
regulation of cellular response to stress	684	26	0.00284697	0.0377294	NCOA7/CCN2/SH3RF2/EDN1/EPHA4/MECOM/F2RL1/DKK1/ANKRD1/GPR37/IL1B/MET/MUC1/GADD45B/PRDX1/PTGS2/PTPRF/BCL2L1/CXCL12/SNAI2/SPP1/TGFB2/VEGFA/WNT5A/CAV1/CD44
neural crest cell differentiation	86	7	0.00288366	0.0377294	SEMA4B/SEMA3C/RDH10/EDN1/SNAI2/SOX9/NRP1
camera-type eye morphogenesis	108	8	0.00288388	0.0377294	COL8A1/EPHA2/ALDH1A3/TENM3/STRA6/SOX9/VEGFA/WNT5A
cell migration involved in endocardial cushion formation	4	2	0.00288569	0.0377294	ENG/SNAI2
endocardial cushion fusion	4	2	0.00288569	0.0377294	TGFB2/TGFBR2
chondrocyte hypertrophy	4	2	0.00288569	0.0377294	SOX9/TGFBR2
purine nucleobase catabolic process	4	2	0.00288569	0.0377294	DPYD/AOX1
calcium-independent cell-matrix adhesion	4	2	0.00288569	0.0377294	FN1/ITGB1
blood coagulation, extrinsic pathway	4	2	0.00288569	0.0377294	F3/TFPI
response to jasmonic acid	4	2	0.00288569	0.0377294	AKR1C2/AKR1C3
regulation of collagen catabolic process	4	2	0.00288569	0.0377294	FAP/ITGB1
formation of radial glial scaffolds	4	2	0.00288569	0.0377294	FLNA/ITGB1
transforming growth factor beta3 production	4	2	0.00288569	0.0377294	CD24/SMAD3
regulation of transforming growth factor beta3 production	4	2	0.00288569	0.0377294	CD24/SMAD3
sequestering of TGFbeta in extracellular matrix	4	2	0.00288569	0.0377294	FBN1/FBN2
neuropilin signaling pathway	4	2	0.00288569	0.0377294	VEGFA/NRP1
regulation of integrin biosynthetic process	4	2	0.00288569	0.0377294	AR/TGFB2
response to cycloheximide	4	2	0.00288569	0.0377294	KLF2/BCL2L1
leukemia inhibitory factor signaling pathway	4	2	0.00288569	0.0377294	IL6ST/LIFR
negative regulation of adiponectin secretion	4	2	0.00288569	0.0377294	RAB11FIP5/IL1B
Harderian gland development	4	2	0.00288569	0.0377294	ALDH1A3/SOX9
caveola assembly	4	2	0.00288569	0.0377294	CAV1/CAV2
cellular response to jasmonic acid stimulus	4	2	0.00288569	0.0377294	AKR1C2/AKR1C3
regulation of renin secretion into blood stream	4	2	0.00288569	0.0377294	F2R/F2RL1
positive regulation of extracellular matrix assembly	5	2	0.00288569	0.0377294	SMAD3/SOX9
regulation of lymphangiogenesis	4	2	0.00288569	0.0377294	EPHA2/VEGFC
positive regulation of extracellular exosome assembly	4	2	0.00288569	0.0377294	SDC1/SDC4
negative regulation of vascular endothelial cell proliferation	27	2	0.00288569	0.0377294	PPARG/CCL2
positive regulation of mesenchymal stem cell differentiation	4	2	0.00288569	0.0377294	LTBP3/SOX9
regulation of nucleobase-containing compound metabolic process	4013	109	0.00289716	0.0378487	CDH13/CDKN1A/FSTL3/KLF2/CITED2/BASP1/CEBPD/TXNIP/MLLT11/FSTL1/AHNAK2/TWIST2/COL1A1/NCOA7/PRICKLE1/GLIS3/EDN1/ELF4/ENG/EPAS1/MECOM/F2R/F2RL1/FBN1/EFEMP1/BEND6/ABLIM3/FOXF1/DKK1/FOXD1/FLNA/CLCF1/FZD2/PARM1/GAS6/ANKRD1/H1-0/H1-2/FOXA1/FOXA2/HOXC4/ID1/CCN1/IL1B/IL6/IL11/IRF1/AR/ITGA3/JUN/JUND/AGRN/SMAD3/MEIS2/MET/MN1/MUC1/NDP/NEDD4/NFIX/DUXA/SERPINE1/PLAC8/PRKAG2/PDGFRB/PITX1/PELO/CYTL1/PPARG/PID1/PP…
nitric oxide biosynthetic process	73	6	0.00298137	0.0389173	KLF2/EDN1/IL1B/SMAD3/PTGS2/CAV1
cellular chemical homeostasis	776	29	0.00309863	0.0404152	CD24/NMU/ADM/ADORA1/LPAR1/EDN1/F2R/F2RL1/FPR1/PRND/RAB11FIP5/GAS6/ANXA2/FOXA2/KCNMA1/SMAD3/MT1E/MT1G/OXTR/PPP3CA/PRNP/CXCL12/SLC39A8/TGM2/UCP2/WNT5A/GPR68/CAV1/STC2
cellular metal ion homeostasis	570	23	0.00313399	0.0408433	CD24/NMU/ADM/ADORA1/LPAR1/EDN1/F2R/F2RL1/FPR1/PRND/ANXA2/KCNMA1/SMAD3/MT1E/MT1G/OXTR/PRNP/CXCL12/SLC39A8/TGM2/WNT5A/CAV1/STC2
cellular response to stress	1928	59	0.00313676	0.0408464	CDKN1A/KLF2/CITED2/VASN/ADM/NCOA7/CCN2/SH3RF2/EDN1/EPHA2/EPAS1/EPHA4/MECOM/F2RL1/DKK1/MSRB3/GAS6/MYOF/ANKRD1/GPR37/IL1B/IL6/JUN/KCNMB1/MET/MGST1/MUC1/GADD45B/NEDD4/PRDX1/SERPINB6/PPARG/AXL/PTGS2/PTPRF/PTPRK/BCL2L1/BCL3/CCL2/CXCL12/NABP1/SNAI2/SPP1/TBX3/TGFB2/THBS1/TLN1/TPM1/UCP2/VEGFA/WNT5A/CA9/TFPI2/H4C8/CAV1/STC2/AKR1C3/CD44/SOCS5
mesenchymal cell proliferation	45	5	0.00315201	0.0409786	FOXF1/SOX9/TGFBR2/VEGFA/WNT5A
positive regulation of reactive oxygen species biosynthetic process	55	5	0.00315201	0.0409786	KLF2/EDN1/IL1B/SMAD3/PTGS2
inositol lipid-mediated signaling	167	10	0.00319483	0.0415019	PIK3IP1/EDN1/F2R/F2RL1/IRS1/NEDD4/PDGFRB/PDGFC/SOX9/TGFB2
divalent inorganic cation homeostasis	503	21	0.00321058	0.0416729	CD24/NMU/ADM/ADORA1/LPAR1/EDN1/F2R/F2RL1/FPR1/ANXA2/SMAD3/MT1E/MT1G/OXTR/PRNP/CXCL12/SLC39A8/TGM2/WNT5A/CAV1/STC2
regulation of interleukin-8 production	66	6	0.0032241	0.0418147	F2R/F2RL1/IL1B/SERPINE1/BCL3/WNT5A
response to glucose	191	11	0.00324711	0.0420045	TXNIP/COL6A2/CCN2/RAB11FIP5/GAS6/FOXA2/PPP3CA/TGFBR2/THBS1/UCP2/GPR68
positive regulation of cardiac muscle hypertrophy	43	4	0.0032596	0.0420045	EDN1/IL6ST/PPP3CA/PDE5A
positive regulation of muscle hypertrophy	43	4	0.0032596	0.0420045	EDN1/IL6ST/PPP3CA/PDE5A
positive regulation of Rho protein signal transduction	28	4	0.0032596	0.0420045	LPAR1/F2R/F2RL1/PDGFRB
positive regulation of vasoconstriction	30	4	0.0032596	0.0420045	F2R/OXTR/PTGS2/CAV1
prostate gland morphogenesis	28	4	0.0032596	0.0420045	FOXA1/AR/SOX9/WNT5A
cellular response to vitamin	29	4	0.0032596	0.0420045	COL1A1/GAS6/PPARG/SNAI2
cellular response to lipoprotein particle stimulus	33	4	0.0032596	0.0420045	CDH13/ITGB1/PPARG/SOCS5
positive regulation of immune response	823	27	0.00329727	0.042456	F2RL1/RFTN1/CLCF1/FPR1/GBP1/CFH/HLA-A/HLA-B/HLA-H/CFI/IL1B/IL4R/IL6/IL6ST/IRF1/MUC1/PRNP/B2M/TGFB2/C1R/C1S/WNT5A/COLEC12/UNC93B1/CAV1/TNFSF13/SOCS5
regulation of natural killer cell differentiation	14	3	0.00333163	0.0426597	GAS6/AXL/PRDM1
nose development	14	3	0.00333163	0.0426597	RDH10/ALDH1A3/STRA6
T-helper 2 cell differentiation	14	3	0.00333163	0.0426597	IL4R/BCL3/SOCS5
regulation of fibrinolysis	14	3	0.00333163	0.0426597	FAP/SERPINE1/THBS1
Sertoli cell development	14	3	0.00333163	0.0426597	FLNA/SDC1/SOX9
regulation of protein kinase C signaling	14	3	0.00333163	0.0426597	VEGFA/WNT5A/MYADM
regulation of membrane invagination	14	3	0.00333163	0.0426597	F2RL1/ITGA2/PPARG
cell cycle	1782	55	0.0033787	0.0432281	CDH13/CDKN1A/CITED2/TXNIP/RASSF1/TDRD9/CCN2/EDN1/MECOM/EVI2B/FAP/FHL1/FLNA/GAS6/SAC3D1/FOXA1/ID1/IL1B/IRF1/ITGB1/JUN/JUND/KRT18/LFNG/SMAD3/MEIS2/MUC1/GADD45B/MYH9/PRKAG2/PDGFRB/PELO/PPP3CA/CAMK2N1/PKIA/PRNP/SUSD2/CYP26B1/PTGS2/PTPRK/BCAT1/RASA1/BCL2L1/CCL2/NABP1/SOX9/TBX3/DYNLT3/NR2F2/TGFB2/THBS1/TUBA4A/WNT5A/CAV2/MACROH2A1
regulation of nucleocytoplasmic transport	112	8	0.00341519	0.0436603	FLNA/GAS6/IL1B/SMAD3/NEDD4/PKIA/PTGS2/PTPN14
aromatic compound biosynthetic process	4242	114	0.00344505	0.044007	CDH13/CDKN1A/FSTL3/KLF2/CITED2/BASP1/CEBPD/TXNIP/MLLT11/FSTL1/TWIST2/COL1A1/COL4A2/ADM/NCOA7/PRICKLE1/CCN2/GLIS3/EDN1/ELF4/ENG/EPAS1/MECOM/F2R/F2RL1/FBN1/EFEMP1/BEND6/ABLIM3/ELL2/FOXF1/DKK1/FOXD1/FLNA/FZD2/PARM1/GAS6/ANKRD1/CAVIN1/GPR37/H1-0/H1-2/FOXA1/FOXA2/HOXC4/ID1/CCN1/IL1B/IL6/IL11/IRF1/AR/ITGA3/JUN/JUND/AGRN/SMAD3/MEIS2/MET/MN1/MUC1/NDP/NEDD4/NFIX/NNMT/DUXA/SERPINE1/PLAC8/PRKAG2/PDGFRB/PITX…
negative regulation of BMP signaling pathway	51	5	0.00347284	0.0442568	FSTL3/FBN1/DKK1/TWSG1/WNT5A
positive regulation of interleukin-8 production	46	5	0.00347284	0.0442568	F2R/F2RL1/IL1B/SERPINE1/WNT5A
genitalia development	46	5	0.00347284	0.0442568	AR/AXL/STRA6/TBX3/WNT5A
positive regulation of nucleocytoplasmic transport	67	6	0.00348127	0.044294	FLNA/GAS6/IL1B/SMAD3/NEDD4/PTGS2
myeloid cell development	67	6	0.00348127	0.044294	KLF2/EVI2B/FBN1/ANXA2/FAM20C/GPR68
cellular response to oxidative stress	289	14	0.00352007	0.0447523	KLF2/NCOA7/EPAS1/MSRB3/GPR37/IL6/JUN/MET/MGST1/PRDX1/AXL/PTPRK/TPM1/AKR1C3
peptidyl-amino acid modification	1219	41	0.0035666	0.0453082	CD24/ADORA1/NCOA7/EFNB2/EPHA2/EPHA4/MECOM/EFEMP1/DKK1/CLCF1/GAS6/H1-2/IL1B/IL6/IL6ST/IL11/ITGA5/MET/MUC1/CPA4/PRKAG2/PDGFRB/PLOD2/P3H2/AXL/PDGFC/PRNP/PTGS2/BDNF/SNAI2/TGFBR2/TGM2/VEGFA/WNT5A/CAV1/NRP1/GPRC5A/MACROH2A1/CD44/SOCS5/MVP
innate immune response	908	30	0.00362395	0.0459964	EDN1/ELF4/F2RL1/FLNB/RFTN1/GBP1/CFH/HLA-A/HLA-B/HLA-H/CFI/IRF1/MUC1/PRDX1/PPARG/AXL/B2M/CCL2/PRDM1/C1R/C1S/WNT5A/ZYX/COLEC12/UNC93B1/H2BC21/IFITM1/H2BC12/CAV1/CD44
cellular homeostasis	925	33	0.00362648	0.0459964	CD24/NMU/ADM/ADORA1/LPAR1/EDN1/F2R/F2RL1/FPR1/PRND/RAB11FIP5/GAS6/ANXA2/FOXA2/KCNMA1/SMAD3/MT1E/MT1G/OXTR/PRDX1/PPP3CA/PRNP/QSOX1/CCL2/CXCL12/SLC39A8/TGM2/UCP2/WNT5A/GPR68/SLC12A8/CAV1/STC2
positive regulation of cell cycle	390	17	0.00368484	0.0466998	CDKN1A/CITED2/CCN2/EDN1/EVI2B/FAP/FOXA1/IL1B/LFNG/MEIS2/MUC1/PDGFRB/TBX3/DYNLT3/TGFB2/WNT5A/MACROH2A1
endothelial cell chemotaxis	32	4	0.00371552	0.0468306	MET/THBS1/VEGFA/NRP1
regulation of fibroblast growth factor receptor signaling pathway	36	4	0.00371552	0.0468306	FAM20C/THBS1/WNT5A/RUNX2
chondroitin sulfate proteoglycan biosynthetic process	30	4	0.00371552	0.0468306	VCAN/DSE/CHST15/CYTL1
cartilage morphogenesis	29	4	0.00371552	0.0468306	COL6A1/COL6A2/COL7A1/SNAI2
negative regulation of protein tyrosine kinase activity	29	4	0.00371552	0.0468306	CAV1/GPRC5A/SOCS5/MVP
membrane assembly	30	4	0.00371552	0.0468306	RFTN1/ANXA2/CAV1/CAV2
negative regulation of endothelial cell apoptotic process	34	4	0.00371552	0.0468306	GAS6/SERPINE1/ANGPTL4/SCG2
metanephros development	89	7	0.00373248	0.0470076	BASP1/RDH10/FBN1/FOXD1/PDGFRB/SOX9/IRX3
cellular response to nutrient	68	6	0.00375337	0.0472338	COL1A1/GAS6/FOXA2/PPARG/PTGS2/SNAI2
regulation of cellular macromolecule biosynthetic process	3918	105	0.00379945	0.0477083	CDH13/CDKN1A/FSTL3/KLF2/CITED2/BASP1/CEBPD/TXNIP/MLLT11/FSTL1/TWIST2/COL1A1/NCOA7/PRICKLE1/GLIS3/DIO2/EDN1/ELF4/ENG/EPAS1/MECOM/F2R/F2RL1/FBN1/EFEMP1/ABLIM3/FOXF1/DKK1/FOXD1/FLNA/FZD2/PARM1/GAS6/ANKRD1/H1-0/H1-2/FOXA1/FOXA2/HOXC4/ID1/CCN1/IL1B/IL6/IL11/IRF1/IRS1/AR/ITGA2/ITGA3/JUN/JUND/AGRN/SMAD3/MEIS2/MET/MN1/MUC1/NDP/NEDD4/NFIX/DUXA/SERPINE1/PLAC8/PDGFRB/PITX1/PELO/CYTL1/PPARG/PID1/PPP3CA/LARP6…
positive regulation of establishment of protein localization	437	19	0.00380913	0.0477083	NMU/F2R/F2RL1/ABLIM3/FLNA/GAS6/ANKRD1/IL1B/IL4R/IL6/SMAD3/PRNP/MFF/PTGS2/RAC2/TGFB2/VEGFC/WNT5A/GPR68
regulation of plasma membrane bounded cell projection assembly	175	10	0.00381002	0.0477083	CDC42EP1/DPYSL3/EPHA2/F2RL1/AGRN/PODXL/RAC2/CAV1/NRP1/SLIT2
positive regulation of cytokine production involved in immune response	47	5	0.00381648	0.0477083	F2RL1/IL1B/IL6/B2M/WNT5A
neuromuscular junction development	47	5	0.00381648	0.0477083	COL4A1/COL4A5/F2R/AGRN/NEDD4
negative regulation of endothelial cell migration	98	5	0.00381648	0.0477083	CARD10/PPARG/NR2F2/THBS1/SLIT2
collagen fibril organization	52	5	0.00381648	0.0477083	COL1A1/COL5A1/ANXA2/PLOD2/TGFB2
positive regulation of JNK cascade	140	9	0.00381773	0.0477083	CCN2/SH3RF2/EDN1/EPHA4/F2RL1/DKK1/IL1B/GADD45B/WNT5A
response to fibroblast growth factor	148	9	0.00381773	0.0477083	COL1A1/CCN2/ANOS1/FAM20C/CCL2/THBS1/WNT5A/RUNX2/CD44
lymphocyte differentiation	344	16	0.00386786	0.0482318	CLCF1/GAS6/IL4R/IL6/IL11/IRF1/ITGB1/LFNG/AXL/CYP26B1/B2M/BCL3/PRDM1/TGFBR2/RUNX2/SOCS5
regulation of cytosolic calcium ion concentration	350	16	0.00386786	0.0482318	CD24/NMU/ADM/ADORA1/LPAR1/EDN1/F2R/F2RL1/FPR1/ANXA2/SMAD3/OXTR/PRNP/TGM2/WNT5A/CAV1
regulation of hemopoiesis	418	18	0.0038686	0.0482318	FSTL3/MYL9/EVI2B/FBN1/GAS6/IL4R/IRF1/JUN/MEIS2/AXL/CYP26B1/B2M/PRDM1/TGFBR2/THBS1/GPR68/H4C8/SOCS5
positive regulation of growth	267	13	0.00390254	0.0486173	CDH4/BASP1/EDN1/RFTN1/FN1/AGRN/MAP1B/BDNF/CXCL12/TGFB2/TGFBR2/VEGFA/NRP1
positive regulation of secretion by cell	373	17	0.00399821	0.0497706	NMU/EDN1/F2R/F2RL1/ANKRD1/IL4R/IL6/OXTR/RAB27B/SDC1/SDC4/CXCL12/SPP1/TGFB2/VEGFC/WNT5A/GPR68
negative regulation of vasculature development	192	8	0.00401945	0.0499963	KLF2/COL4A2/EPHA2/CARD10/SERPINE1/PPARG/TGFB2/THBS1
positive regulation of DNA-binding transcription factor activity	255	13	0.00403671	0.0501723	EDN1/FZD2/FOXA1/IL1B/IL6/AR/SMAD3/NDP/CYTL1/PPARG/PPP3CA/VEGFA/WNT5A
nitric oxide metabolic process	77	6	0.00404093	0.0501861	KLF2/EDN1/IL1B/SMAD3/PTGS2/CAV1
protein secretion	550	22	0.0040767	0.0504837	NMU/F2R/F2RL1/FN1/RAB11FIP5/GAS6/GBP1/ANKRD1/FOXA2/IL1B/IL4R/IL6/IRS1/PPP3CA/SRGN/SNAP25/TGFB2/UCP2/VEGFC/WNT5A/SCG2/GPR68
tripartite regional subdivision	15	3	0.00409624	0.0504837	BASP1/TBX3/WNT5A
anterior/posterior axis specification, embryo	15	3	0.00409624	0.0504837	BASP1/TBX3/WNT5A
prostaglandin transport	15	3	0.00409624	0.0504837	EDN1/IL1B/SLCO2A1
terpenoid biosynthetic process	15	3	0.00409624	0.0504837	RDH10/ALDH1A3/AKR1C3
positive regulation of vascular endothelial growth factor receptor signaling pathway	19	3	0.00409624	0.0504837	IL1B/ITGA5/VEGFA
cell-cell adhesion mediated by integrin	15	3	0.00409624	0.0504837	ITGA5/ITGB1/PODXL
post-embryonic animal organ development	15	3	0.00409624	0.0504837	FBN1/EFEMP1/VEGFA
coronary vasculature morphogenesis	17	3	0.00409624	0.0504837	PDGFRB/VEGFA/NRP1
positive regulation of interleukin-8 secretion	15	3	0.00409624	0.0504837	F2R/F2RL1/WNT5A
regulation of cell projection assembly	177	10	0.00415092	0.0511186	CDC42EP1/DPYSL3/EPHA2/F2RL1/AGRN/PODXL/RAC2/CAV1/NRP1/SLIT2
trabecula morphogenesis	48	5	0.00418378	0.0514839	COL1A1/ENG/FBN2/MMP2/TGFB2
cardiac atrium morphogenesis	30	4	0.0042128	0.051683	ENG/CCN1/TGFB2/WNT5A
aorta morphogenesis	35	4	0.0042128	0.051683	EFNB2/ENG/PDGFRB/TGFB2
antigen processing and presentation of exogenous peptide antigen via MHC class I	30	4	0.0042128	0.051683	HLA-A/HLA-B/HLA-H/B2M
positive regulation of adherens junction organization	31	4	0.0042128	0.051683	SMAD3/SDC4/VEGFA/NRP1
fatty acid transport	93	7	0.00422214	0.0517581	SLC27A2/CPT1C/EDN1/IL1B/PPARG/SLCO2A1/THBS1
granulocyte chemotaxis	120	8	0.00423817	0.0519152	EDN1/IL1B/RAC2/CCL2/TGFB2/THBS1/SCG2/SLIT2
response to peptide hormone	417	18	0.00428802	0.0524859	COL1A1/ADM/CCN2/EDN1/FBN1/GCNT1/IL1B/IRS1/JUND/OXTR/PPARG/PID1/PTGS2/CXCL12/UCP2/CAV1/CAV2/STC2
negative regulation of axonogenesis	69	6	0.00434448	0.0530962	SEMA4B/SEMA3C/SPP1/WNT5A/NRP1/SLIT2
cellular response to retinoic acid	69	6	0.00434448	0.0530962	COL1A1/PPARG/CYP26B1/SOX9/WNT5A/WNT5B
protein maturation	378	15	0.00439512	0.0536639	TSPAN5/CTSZ/F3/ANXA2/CFH/CFI/MYH9/SERPINE1/PLAU/SRGN/PRNP/CPXM1/THBS1/C1R/C1S
regulation of lymphocyte mediated immunity	146	9	0.00439759	0.0536639	CLCF1/HLA-A/HLA-B/HLA-H/IL1B/IL6/IL20RB/B2M/TNFSF13
neuron apoptotic process	230	12	0.00443611	0.054093	CTSZ/F2R/CLCF1/JUN/AXL/PRNP/RASA1/BCL2L1/BDNF/CCL2/TGFB2/NRP1
isoprenoid metabolic process	123	8	0.00446595	0.0544156	RDH10/ALDH1A3/AGRN/CYP26B1/SDC1/SDC4/STRA6/AKR1C3
regulation of heart rate	99	7	0.00448446	0.0545175	NMU/ADM/DSG2/EDN1/EPAS1/TPM1/CAV1
neurotransmitter biosynthetic process	102	7	0.00448446	0.0545175	KLF2/DPYD/EDN1/IL1B/SMAD3/PTGS2/CAV1
kidney morphogenesis	94	7	0.00448446	0.0545175	BASP1/FOXD1/GCNT1/PDGFRB/SOX9/VEGFA/IRX3
cell maturation	169	10	0.00451547	0.0548264	CDKN1A/KLF2/EPAS1/FOXA1/AGRN/PPARG/AXL/FAM20C/VEGFA/RUNX2
heterocycle biosynthetic process	4233	113	0.00451667	0.0548264	CDH13/CDKN1A/FSTL3/KLF2/CITED2/BASP1/CEBPD/TXNIP/MLLT11/FSTL1/TWIST2/COL1A1/COL4A2/ADM/NCOA7/PRICKLE1/CCN2/GLIS3/EDN1/ELF4/ENG/EPAS1/MECOM/F2R/F2RL1/FBN1/EFEMP1/BEND6/ABLIM3/ELL2/FOXF1/DKK1/FOXD1/FLNA/FZD2/PARM1/GAS6/ANKRD1/CAVIN1/H1-0/H1-2/FOXA1/FOXA2/HOXC4/ID1/CCN1/IL1B/IL6/IL11/IRF1/AR/ITGA3/JUN/JUND/AGRN/SMAD3/MEIS2/MET/MN1/MUC1/NDP/NEDD4/NFIX/NNMT/DUXA/SERPINE1/PLAC8/PRKAG2/PDGFRB/PITX1/PELO…
positive regulation of wound healing	55	5	0.00457563	0.0555002	F2R/F3/SERPINE1/TGFBR2/THBS1
negative regulation of neuron apoptotic process	147	9	0.0046054	0.0558193	F2R/CLCF1/JUN/AXL/RASA1/BCL2L1/BDNF/CCL2/NRP1
small GTPase mediated signal transduction	547	22	0.00464731	0.0562409	CDH13/CDKN1A/CDC42EP1/RASSF1/LPAR1/F2R/F2RL1/RHOBTB3/RHOD/ITGA3/ITGB1/JUN/MET/STMN3/PDGFRB/RAB27B/RAC2/RASA1/RRAS/TGFB2/NRP1/SLIT2
His-Purkinje system development	5	2	0.00473861	0.0562409	DSG2/TBX3
apoptotic process involved in heart morphogenesis	5	2	0.00473861	0.0562409	CCN1/TGFB2
negative regulation of transcription by RNA polymerase I	5	2	0.00473861	0.0562409	FLNA/MACROH2A1
substrate-dependent cerebral cortex tangential migration	5	2	0.00473861	0.0562409	NRP1/SLIT2
protein transport into membrane raft	5	2	0.00473861	0.0562409	CD24/RFTN1
plasma membrane raft assembly	5	2	0.00473861	0.0562409	CAV1/CAV2
plasma membrane raft organization	5	2	0.00473861	0.0562409	CAV1/CAV2
myoblast fate commitment	5	2	0.00473861	0.0562409	EPAS1/PITX1
positive regulation of hair follicle maturation	5	2	0.00473861	0.0562409	TGFB2/WNT5A
response to cortisol	5	2	0.00473861	0.0562409	IGFBP7/SLIT2
dichotomous subdivision of terminal units involved in salivary gland branching	5	2	0.00473861	0.0562409	SEMA3C/NRP1
positive regulation of mast cell chemotaxis	6	2	0.00473861	0.0562409	VEGFA/VEGFC
smooth muscle cell-matrix adhesion	5	2	0.00473861	0.0562409	SERPINE1/PLAU
cell adhesion involved in heart morphogenesis	5	2	0.00473861	0.0562409	TGFB2/TGFBR2
monocyte aggregation	5	2	0.00473861	0.0562409	IL1B/CD44
cellular response to heparin	5	2	0.00473861	0.0562409	SOX9/SLIT2
response to prostaglandin D	5	2	0.00473861	0.0562409	AKR1C2/AKR1C3
cellular response to prostaglandin D stimulus	5	2	0.00473861	0.0562409	AKR1C2/AKR1C3
ductus arteriosus closure	5	2	0.00473861	0.0562409	FOXF1/STRA6
dentinogenesis	5	2	0.00473861	0.0562409	SERPINE1/FAM20C
synapse pruning	5	2	0.00473861	0.0562409	EPHA4/DKK1
regulation of peptidyl-tyrosine autophosphorylation	5	2	0.00473861	0.0562409	VEGFA/CAV1
regulation of endodermal cell differentiation	5	2	0.00473861	0.0562409	COL5A1/DKK1
regulation of vascular endothelial growth factor production	32	4	0.00475311	0.0562409	IL1B/IL6/IL6ST/PTGS2
negative regulation of interferon-gamma production	31	4	0.00475311	0.0562409	GAS6/IL20RB/AXL/PRNP
response to prostaglandin	31	4	0.00475311	0.0562409	AKR1C2/EDN1/PPARG/AKR1C3
alpha-beta T cell proliferation	32	4	0.00475311	0.0562409	ELF4/IRF1/TWSG1/TGFBR2
cardiac epithelial to mesenchymal transition	32	4	0.00475311	0.0562409	ENG/SNAI2/TGFB2/TGFBR2
regulation of transcription from RNA polymerase II promoter in response to hypoxia	32	4	0.00475311	0.0562409	CITED2/EPAS1/VEGFA/CA9
negative regulation of blood circulation	36	4	0.00475311	0.0562409	ADM/ADORA1/F2R/PDE5A
cytokine production involved in immune response	95	7	0.0047589	0.0562409	F2RL1/GAS6/IL1B/IL6/B2M/TGFB2/WNT5A
regulation of interferon-gamma production	95	7	0.0047589	0.0562409	GAS6/IL1B/IL20RB/AXL/PRNP/BCL3/WNT5A
negative regulation of intrinsic apoptotic signaling pathway	96	7	0.0047589	0.0562409	MUC1/PLAUR/PTGS2/BCL2L1/CXCL12/SNAI2/CD44
regulation of cysteine-type endopeptidase activity	232	12	0.00492874	0.0582054	CCN2/F2R/F3/GAS6/CCN1/SMAD3/PLAUR/PPARG/PTGS2/THBS1/VEGFA/CD44
regulation of fat cell differentiation	128	8	0.00494962	0.0583056	IL6/SMAD3/PPARG/PTGS2/SNAI2/TGFB1I1/WNT5A/WNT5B
lymphangiogenesis	16	3	0.00495894	0.0583056	EPHA2/PTPN14/VEGFC
pulmonary valve morphogenesis	16	3	0.00495894	0.0583056	STRA6/TGFB2/SLIT2
parturition	17	3	0.00495894	0.0583056	EDN1/LDOC1/OXTR
wound healing, spreading of epidermal cells	17	3	0.00495894	0.0583056	COL5A1/ITGA5/PHLDB2
morphogenesis of an epithelial bud	16	3	0.00495894	0.0583056	RDH10/AR/WNT5A
somitogenesis	72	6	0.00500156	0.0586355	SEMA3C/FOXF1/DKK1/LFNG/SMAD3/WNT5A
cardiac ventricle morphogenesis	72	6	0.00500156	0.0586355	SEMA3C/ENG/FOXF1/TGFB2/TGFBR2/TPM1
embryonic heart tube development	73	6	0.00500156	0.0586355	CITED2/ENG/SMAD3/TBX3/TGFBR2/WNT5A
reactive nitrogen species metabolic process	80	6	0.00500156	0.0586355	KLF2/EDN1/IL1B/SMAD3/PTGS2/CAV1
cellular metabolic process	11116	254	0.00507385	0.0594396	CD24/CDH13/CDKN1A/FSTL3/SPEG/KLF2/CITED2/BASP1/CEBPD/TXNIP/MLLT11/CKAP4/SLC27A2/PRSS23/FSTL1/AHNAK2/PIK3IP1/ALPK2/TWIST2/TDRD9/CPT1C/COL1A1/COL4A2/COL7A1/ADM/ADORA1/CMBL/NCOA7/PRICKLE1/VCAN/CCN2/CTSZ/CYB561/SH3RF2/RDH10/AKR1C2/GLIS3/DIO2/AFP/DPYD/LPAR1/EDN1/EFNB2/EPHA2/ELF4/ENG/EPAS1/EPHA4/MECOM/EXT1/F2R/F2RL1/F3/FAP/ALDH1A3/FBN1/EFEMP1/BEND6/ABLIM3/ELL2/FOXF1/DKK1/PTGR1/FOXD1/LIMCH1/FLNA/FN1/CLC…
regulation of leukocyte differentiation	265	13	0.00524977	0.0614558	FSTL3/EVI2B/FBN1/GAS6/IL4R/IRF1/JUN/AXL/CYP26B1/PRDM1/TGFBR2/GPR68/SOCS5
heart contraction	244	12	0.00528075	0.0617736	NMU/ADM/ADORA1/CCN2/DSG2/EDN1/EPAS1/FLNA/TGFB2/TPM1/CAV1/PDE5A
symbiont process	764	28	0.00532359	0.0622296	EFNB2/EPHA2/F2RL1/FN1/GAS6/ANPEP/ANXA2/CFH/IL6ST/ITGA2/ITGA5/ITGB1/JUN/KLC1/KRT18/SMAD3/MET/NEDD4/AXL/B2M/BCL2L1/CCL2/CXCL12/TLN1/ZYX/IFITM1/CAV1/CAV2
mammary gland duct morphogenesis	33	4	0.00533809	0.0623086	EPHA2/AR/TBX3/WNT5A
semi-lunar valve development	32	4	0.00533809	0.0623086	STRA6/SNAI2/TGFB2/SLIT2
interleukin-8 production	73	6	0.00535615	0.062429	F2R/F2RL1/IL1B/SERPINE1/BCL3/WNT5A
regulation of cardiac muscle contraction	79	6	0.00535615	0.062429	ADORA1/CCN2/DSG2/FLNA/CAV1/PDE5A
cellular response to vascular endothelial growth factor stimulus	67	5	0.00543641	0.0633186	MT1G/PDGFRB/VEGFA/VEGFC/NRP1
cell-cell junction assembly	123	8	0.00547242	0.0636001	CDH4/CDH13/EPHA2/SNAI2/TLN1/VCL/CNTNAP1/CAV1
regulation of interleukin-6 production	123	8	0.00547242	0.0636001	KLF2/F2R/F2RL1/GAS6/IL1B/IL6/WNT5A/SOCS5
embryonic skeletal system development	125	8	0.00547242	0.0636001	COL1A1/RDH10/EXT1/HOXC4/SMAD3/TGFBR2/WNT5A/RUNX2
response to glucocorticoid	149	9	0.00551415	0.0640388	CDKN1A/ADM/EDN1/IGFBP7/IL6/PAPPA/PTGS2/SDC1/SLIT2
import into nucleus	178	10	0.00553761	0.0642651	TXNIP/PRICKLE1/FLNA/GAS6/SMAD3/PPP3CA/PKIA/PTGS2/BCL3/AKR1C3
epidermis development	458	19	0.00560421	0.0649911	TXNIP/COL7A1/KRT80/CCN2/DSG2/EPHA2/DKK1/FLNB/KRT18/KRT81/KRT83/CYP26B1/PTHLH/SOX9/TGFB2/WNT5A/AKR1C3/LDB2/MACROH2A1
regulation of hormone secretion	261	13	0.00577371	0.0669086	NMU/ADORA1/EDN1/RAB11FIP5/FOXA2/IL1B/IL11/IRS1/PPP3CA/SNAP25/SPP1/UCP2/GPR68
positive regulation of leukocyte mediated cytotoxicity	55	5	0.00590705	0.0681003	F2RL1/HLA-A/HLA-B/HLA-H/B2M
regulation of cardiac muscle hypertrophy	74	5	0.00590705	0.0681003	EDN1/IL6ST/SMAD3/PPP3CA/PDE5A
neuron projection regeneration	55	5	0.00590705	0.0681003	ADM/EPHA4/JUN/PTPRF/SPP1
protein localization to cell surface	54	5	0.00590705	0.0681003	FLNA/RAB11FIP5/PTPRK/BDNF/VCL
protein trimerization	54	5	0.00590705	0.0681003	COL1A1/COL6A1/COL6A2/ALOX5AP/MGST1
cellular response to fatty acid	55	5	0.00590705	0.0681003	AKR1C2/EDN1/PPARG/PID1/AKR1C3
plasma membrane invagination	121	5	0.00590705	0.0681003	F2RL1/ITGA2/MYH9/PPARG/THBS1
heat generation	17	3	0.00592305	0.0681003	NMU/IL1B/PTGS2
renal filtration cell differentiation	17	3	0.00592305	0.0681003	CD24/BASP1/PODXL
glomerular visceral epithelial cell differentiation	17	3	0.00592305	0.0681003	CD24/BASP1/PODXL
positive regulation of calcium ion import	17	3	0.00592305	0.0681003	PDGFRB/CCL2/CXCL12
protein localization to nucleus	269	13	0.00595736	0.0683394	TXNIP/COL1A1/PRICKLE1/FLNA/GAS6/CARD10/SMAD3/PPP3CA/PKIA/PTGS2/BCL3/SOX9/AKR1C3
regulation of T cell mediated cytotoxicity	33	4	0.0059693	0.0683394	HLA-A/HLA-B/HLA-H/B2M
vascular endothelial growth factor production	34	4	0.0059693	0.0683394	IL1B/IL6/IL6ST/PTGS2
response to vitamin D	35	4	0.0059693	0.0683394	PTGS2/SNAI2/SPP1/STC2
negative regulation of gene silencing	35	4	0.0059693	0.0683394	H1-0/H1-2/PPARG/PPP3CA
bone cell development	33	4	0.0059693	0.0683394	FBN1/ANXA2/FAM20C/GPR68
negative regulation of cell activation	184	10	0.00599377	0.0685708	FOXF1/IL4R/IRF1/IL20RB/AXL/PRNP/TWSG1/SDC4/PDE5A/SOCS5
response to interleukin-1	152	9	0.00601758	0.0687943	KLF2/EDN1/GBP1/ANKRD1/IL1B/IL6/CCL2/SOX9/TFPI
embryonic epithelial tube formation	124	8	0.00603632	0.0689596	ADM/PRICKLE1/FZD2/SDC4/SOX9/TGFB2/WNT5A/IRX3
gliogenesis	266	13	0.00614564	0.0701587	LPAR1/EPHA4/CLCF1/IL1B/IL6/IL6ST/PPARG/PRDM8/CCL2/SOX9/TGFB2/CNTNAP1/DNER
positive regulation of leukocyte cell-cell adhesion	214	11	0.00621624	0.0709145	CD24/EFNB2/IL1B/IL4R/IL6/IL6ST/CCL2/TGFBR2/CAV1/CD44/SOCS5
negative regulation of cell cycle	587	22	0.00624074	0.0711435	CDKN1A/RASSF1/EVI2B/FAP/FHL1/GAS6/IRF1/SMAD3/MUC1/PRKAG2/CAMK2N1/PRNP/SUSD2/PTGS2/PTPRK/BCL2L1/CCL2/NABP1/NR2F2/TGFB2/THBS1/MACROH2A1
signal release	453	19	0.00628998	0.0716541	NMU/ADM/ADORA1/EDN1/FOXD1/RAB11FIP5/NAAA/FOXA2/IL1B/IL6/IL11/IRS1/PPP3CA/SLC6A9/SNAP25/SPP1/TBX3/UCP2/GPR68
ventricular cardiac muscle tissue development	54	5	0.00640564	0.0729202	DSG2/ENG/TBX3/TGFB2/TPM1
interspecies interaction between organisms	812	29	0.00643419	0.0731935	EFNB2/EPHA2/F2RL1/FN1/GAS6/ANPEP/ANXA2/CFH/IL6ST/ITGA2/ITGA5/ITGB1/JUN/KLC1/KRT18/SMAD3/MET/NEDD4/AXL/B2M/BCL2L1/CCL2/CXCL12/TLN1/ZYX/IFITM1/H2BC12/CAV1/CAV2
regulation of cytokine production involved in immune response	77	6	0.00653033	0.0741823	F2RL1/IL1B/IL6/B2M/TGFB2/WNT5A
regulation of phagocytosis	80	6	0.00653033	0.0741823	F2RL1/GAS6/IL1B/ITGA2/PPARG/CCL2
cardiac atrium development	34	4	0.00664828	0.0752568	ENG/CCN1/TGFB2/WNT5A
vascular endothelial growth factor signaling pathway	43	4	0.00664828	0.0752568	PDGFRB/VEGFA/VEGFC/NRP1
anoikis	34	4	0.00664828	0.0752568	ITGA5/ITGB1/SNAI2/CAV1
membrane biogenesis	35	4	0.00664828	0.0752568	RFTN1/ANXA2/CAV1/CAV2
regulation of calcium ion import	36	4	0.00664828	0.0752568	PDGFRB/PRNP/CCL2/CXCL12
alpha-beta T cell differentiation	101	7	0.00667941	0.0755561	IL4R/IL6/IRF1/BCL3/PRDM1/TGFBR2/SOCS5
cation homeostasis	711	26	0.00677929	0.0766321	CD24/NMU/ADM/ADORA1/LPAR1/EDN1/EPAS1/F2R/F2RL1/FPR1/PRND/ANXA2/KCNMA1/SMAD3/MT1E/MT1G/OXTR/PRNP/B2M/CXCL12/SLC39A8/TGM2/WNT5A/SLC12A8/CAV1/STC2
positive regulation of hydrolase activity	763	27	0.00679947	0.0768064	CCN2/LPAR1/EPHA2/EPHA4/F2R/F2RL1/F3/FN1/CCN1/ITGA2/ITGB1/JUN/AGRN/SMAD3/PDGFRB/PPARG/TBC1D19/TBC1D2/RASA1/BDNF/CCL2/TPM1/VEGFA/WNT5A/CAV1/CAV2/NRP1
heart process	252	12	0.00689376	0.0772144	NMU/ADM/ADORA1/CCN2/DSG2/EDN1/EPAS1/FLNA/TGFB2/TPM1/CAV1/PDE5A
anterior/posterior pattern specification	211	11	0.00691111	0.0772144	BASP1/SEMA3C/FOXF1/DKK1/FOXA2/HOXC4/LFNG/SMAD3/TBX3/NR2F2/WNT5A
regulation of synapse organization	214	11	0.00691111	0.0772144	EPHA4/DKK1/SRPX2/AGRN/NEDD4/OXTR/PRNP/BDNF/TPBG/WNT5A/SYNDIG1
regulation of muscle hypertrophy	76	5	0.00693303	0.0772144	EDN1/IL6ST/SMAD3/PPP3CA/PDE5A
negative regulation of T cell proliferation	56	5	0.00693303	0.0772144	IL20RB/PRNP/TWSG1/SDC4/PDE5A
pancreas development	77	6	0.00696025	0.0772144	FOXF1/FOXA2/IL6/MEIS2/SOX9/WNT5A
positive regulation of T cell cytokine production	18	3	0.00699151	0.0772144	IL1B/IL6/B2M
chondrocyte morphogenesis involved in endochondral bone morphogenesis	18	3	0.00699151	0.0772144	COL6A1/COL6A2/COL7A1
growth plate cartilage chondrocyte morphogenesis	18	3	0.00699151	0.0772144	COL6A1/COL6A2/COL7A1
mammary gland alveolus development	18	3	0.00699151	0.0772144	FOXF1/AR/VEGFA
mammary gland lobule development	18	3	0.00699151	0.0772144	FOXF1/AR/VEGFA
glomerular epithelial cell differentiation	18	3	0.00699151	0.0772144	CD24/BASP1/PODXL
chondrocyte morphogenesis	18	3	0.00699151	0.0772144	COL6A1/COL6A2/COL7A1
negative regulation of vascular smooth muscle cell proliferation	41	3	0.00699151	0.0772144	CDKN1A/PPARG/TPM1
renal response to blood flow involved in circulatory renin-angiotensin regulation of systemic arterial blood pressure	6	2	0.00700337	0.0772144	F2R/F2RL1
renin secretion into blood stream	6	2	0.00700337	0.0772144	F2R/F2RL1
positive regulation of alkaline phosphatase activity	6	2	0.00700337	0.0772144	ITGA2/SMAD3
terpenoid catabolic process	6	2	0.00700337	0.0772144	CYP26B1/AKR1C3
nucleobase catabolic process	6	2	0.00700337	0.0772144	DPYD/AOX1
negative regulation of vitamin metabolic process	6	2	0.00700337	0.0772144	SNAI2/AKR1C3
post-embryonic eye morphogenesis	6	2	0.00700337	0.0772144	FBN1/EFEMP1
regulation of NK T cell differentiation	6	2	0.00700337	0.0772144	PRDM1/TGFBR2
axonogenesis involved in innervation	6	2	0.00700337	0.0772144	NPTX1/NRP1
regulation of prostatic bud formation	6	2	0.00700337	0.0772144	AR/WNT5A
ciliary neurotrophic factor-mediated signaling pathway	6	2	0.00700337	0.0772144	IL6ST/LIFR
adiponectin secretion	6	2	0.00700337	0.0772144	RAB11FIP5/IL1B
regulation of adiponectin secretion	6	2	0.00700337	0.0772144	RAB11FIP5/IL1B
response to heparin	6	2	0.00700337	0.0772144	SOX9/SLIT2
regulation of smooth muscle cell chemotaxis	7	2	0.00700337	0.0772144	LPAR1/SLIT2
maintenance of protein location in extracellular region	7	2	0.00700337	0.0772144	FBN1/FBN2
odontoblast differentiation	6	2	0.00700337	0.0772144	SERPINE1/FAM20C
motor neuron migration	6	2	0.00700337	0.0772144	VEGFA/NRP1
regulation of extracellular exosome assembly	6	2	0.00700337	0.0772144	SDC1/SDC4
regulation of guanyl-nucleotide exchange factor activity	7	2	0.00700337	0.0772144	EPHA4/MET
regulation of mesenchymal stem cell differentiation	6	2	0.00700337	0.0772144	LTBP3/SOX9
regulation of synapse assembly	104	7	0.00704838	0.0776576	SRPX2/AGRN/OXTR/BDNF/TPBG/WNT5A/SYNDIG1
ear development	210	11	0.00715575	0.0787725	RDH10/EDN1/ALDH1A3/FZD2/PDGFRB/CYTL1/SDC4/STRA6/SOX9/TGFB2/WNT5A
developmental maturation	271	13	0.00715936	0.0787725	CDKN1A/KLF2/EPAS1/FOXA1/AGRN/MMP2/PPARG/AXL/FAM20C/TGFB2/VEGFA/WNT5A/RUNX2
Notch signaling pathway	189	10	0.00726261	0.079854	TSPAN5/BEND6/FOXA1/IL6ST/LFNG/SNAI2/SOX9/TGFB2/TGFBR2/DNER
ion homeostasis	790	28	0.00727119	0.0798938	CD24/NMU/MLLT11/ADM/ADORA1/LPAR1/EDN1/EPAS1/F2R/F2RL1/FHL1/FPR1/PRND/ANXA2/KCNMA1/SMAD3/MT1E/MT1G/OXTR/PRNP/B2M/CXCL12/SLC39A8/TGM2/WNT5A/SLC12A8/CAV1/STC2
cell cycle arrest	241	12	0.00735213	0.0807281	CDKN1A/RASSF1/EVI2B/FAP/GAS6/IRF1/SMAD3/MUC1/PRKAG2/PRNP/TGFB2/THBS1
Wnt signaling pathway, calcium modulating pathway	35	4	0.00737649	0.0808303	DKK1/FZD2/PPP3CA/WNT5A
positive regulation of smooth muscle cell migration	45	4	0.00737649	0.0808303	LPAR1/ITGA2/PDGFRB/NRP1
lung epithelium development	35	4	0.00737649	0.0808303	KLF2/FOXA1/STRA6/SOX9
regulation of reactive oxygen species biosynthetic process	94	6	0.00741029	0.0811454	KLF2/EDN1/IL1B/SMAD3/PTGS2/CAV1
positive regulation of cell growth	163	9	0.00743132	0.0812204	CDH4/EDN1/FN1/MAP1B/BDNF/CXCL12/TGFB2/VEGFA/NRP1
intrinsic apoptotic signaling pathway in response to DNA damage	102	7	0.00743226	0.0812204	EPHA2/MUC1/BCL2L1/BCL3/CXCL12/SNAI2/CD44
negative regulation of protein binding	103	7	0.00743226	0.0812204	CTSZ/DKK1/ID1/MET/B2M/PTPRF/CAV1
regulation of Wnt signaling pathway	311	14	0.00748346	0.0816301	COL1A1/PRICKLE1/DKK1/IGFBP4/IGFBP6/ITGA3/SMAD3/SNAI2/SOX9/TBL1X/TLE4/WNT5A/WNT5B/CAV1
release of cytochrome c from mitochondria	58	5	0.00749002	0.0816301	MLLT11/JUN/PLAUR/MFF/BCL2L1
smooth muscle cell differentiation	76	5	0.00749002	0.0816301	ADM/ENG/FOXF1/SOX9/VEGFA
regulation of morphogenesis of a branching structure	56	5	0.00749002	0.0816301	AR/SNAI2/SOX9/VEGFA/WNT5A
positive regulation of intracellular protein transport	158	9	0.00774218	0.0843212	ABLIM3/FLNA/GAS6/IL1B/SMAD3/PRNP/MFF/PTGS2/RAC2
regulation of JNK cascade	184	10	0.00782465	0.0851618	CCN2/SH3RF2/EDN1/EPHA4/MECOM/F2RL1/DKK1/IL1B/GADD45B/WNT5A
sensory perception of pain	102	7	0.00783139	0.0851776	NMU/ADORA1/EDN1/F2R/ITGA2/PTGS2/CXCL12
muscle tissue morphogenesis	82	6	0.00788096	0.0856012	ENG/FZD2/ANKRD1/TGFB2/TPM1/WNT5A
mononuclear cell migration	85	6	0.00788096	0.0856012	IL6/SERPINE1/CCL2/CXCL12/THBS1/SLIT2
positive regulation of response to wounding	64	5	0.00807743	0.087643	F2R/F3/SERPINE1/TGFBR2/THBS1
type 2 immune response	36	4	0.00815536	0.087643	IL4R/IL6/BCL3/SOCS5
cellular response to cadmium ion	37	4	0.00815536	0.087643	JUN/MT1E/MT1G/AKR1C3
regulation of pri-miRNA transcription by RNA polymerase II	37	4	0.00815536	0.087643	JUN/SMAD3/SOX9/TGFB2
regulation of extracellular matrix organization	39	4	0.00815536	0.087643	FAP/SMAD3/SOX9/PHLDB2
regulation of systemic arterial blood pressure by circulatory renin-angiotensin	19	3	0.00816689	0.087643	CTSZ/F2R/F2RL1
blood vessel endothelial cell proliferation involved in sprouting angiogenesis	55	3	0.00816689	0.087643	EPHA2/THBS1/VEGFA
pulmonary valve development	19	3	0.00816689	0.087643	STRA6/TGFB2/SLIT2
growth plate cartilage morphogenesis	19	3	0.00816689	0.087643	COL6A1/COL6A2/COL7A1
negative regulation of Rho protein signal transduction	19	3	0.00816689	0.087643	ITGA3/ITGB1/MET
response to muscle stretch	19	3	0.00816689	0.087643	EDN1/ANKRD1/JUN
smooth muscle tissue development	21	3	0.00816689	0.087643	ENG/STRA6/SOX9
Sertoli cell differentiation	20	3	0.00816689	0.087643	FLNA/SDC1/SOX9
trachea development	19	3	0.00816689	0.087643	FOXF1/SOX9/TGFBR2
branch elongation of an epithelium	20	3	0.00816689	0.087643	RDH10/SOX9/WNT5A
mitochondrion morphogenesis	20	3	0.00816689	0.087643	PID1/MFF/BCL2L1
kidney mesenchyme development	19	3	0.00816689	0.087643	BASP1/FOXD1/PDGFRB
positive regulation of extracellular matrix organization	20	3	0.00816689	0.087643	SMAD3/SOX9/PHLDB2
inorganic ion homeostasis	722	26	0.00823372	0.0883015	CD24/NMU/ADM/ADORA1/LPAR1/EDN1/EPAS1/F2R/F2RL1/FPR1/PRND/ANXA2/KCNMA1/SMAD3/MT1E/MT1G/OXTR/PRNP/B2M/CXCL12/SLC39A8/TGM2/WNT5A/SLC12A8/CAV1/STC2
icosanoid metabolic process	108	7	0.00824611	0.0883167	AKR1C2/EDN1/PTGR1/ALOX5AP/CYP2S1/PTGS2/AKR1C3
cellular component assembly involved in morphogenesis	105	7	0.00824611	0.0883167	EDN1/ANKRD1/ITGB1/PDGFRB/TPM1/CNTNAP1/PHLDB2
interleukin-6 production	132	8	0.00836262	0.0894456	KLF2/F2R/F2RL1/GAS6/IL1B/IL6/WNT5A/SOCS5
granulocyte migration	134	8	0.00836262	0.0894456	EDN1/IL1B/RAC2/CCL2/TGFB2/THBS1/SCG2/SLIT2
cellular response to calcium ion	80	6	0.00837278	0.0894948	EDN1/ALOX5AP/JUN/JUND/WNT5A/AKR1C3
production of molecular mediator of immune response	268	10	0.00841964	0.0899361	F2RL1/CLCF1/GAS6/IL1B/IL4R/IL6/B2M/TGFB2/WNT5A/TNFSF13
regulation of synapse structure or activity	220	11	0.00848211	0.0905433	EPHA4/DKK1/SRPX2/AGRN/NEDD4/OXTR/PRNP/BDNF/TPBG/WNT5A/SYNDIG1
heart looping	58	5	0.00869605	0.0927041	ENG/SMAD3/TBX3/TGFBR2/WNT5A
positive regulation of cytokine biosynthetic process	57	5	0.00869605	0.0927041	IL1B/IRF1/BCL3/THBS1/WNT5A
nucleosome assembly	146	8	0.0087431	0.0931441	H1-0/H1-2/H2BC5/SOX9/H2BC21/H4C8/H2BC12/MACROH2A1
cellular calcium ion homeostasis	448	18	0.00877808	0.0934549	CD24/NMU/ADM/ADORA1/LPAR1/EDN1/F2R/F2RL1/FPR1/ANXA2/SMAD3/OXTR/PRNP/CXCL12/TGM2/WNT5A/CAV1/STC2
stress-activated MAPK cascade	284	13	0.00879629	0.093587	CCN2/SH3RF2/EDN1/EPHA4/MECOM/F2RL1/DKK1/IL1B/GADD45B/PRDX1/TGFB2/VEGFA/WNT5A
learning or memory	247	12	0.00887227	0.094333	DKK1/ITGA3/ITGA5/ITGB1/JUN/MEIS2/OXTR/PRNP/PTGS2/BDNF/STRA6/SNAP25
negative regulation of cell-matrix adhesion	42	4	0.00898623	0.0951053	SERPINE1/RASA1/THBS1/PHLDB2
regulation of animal organ formation	38	4	0.00898623	0.0951053	CITED2/DKK1/AR/WNT5A
negative regulation of epithelial cell differentiation	46	4	0.00898623	0.0951053	ID1/SOX9/TBX3/CAV1
embryonic camera-type eye development	37	4	0.00898623	0.0951053	RDH10/ALDH1A3/STRA6/WNT5A
response to interleukin-6	37	4	0.00898623	0.0951053	FOXA2/IL6/IL6ST/PID1
regulation of cardiac muscle cell contraction	42	4	0.00898623	0.0951053	ADORA1/DSG2/FLNA/CAV1
positive regulation of stem cell proliferation	37	4	0.00898623	0.0951053	LTBP3/TBX3/VEGFA/VEGFC
neural tube development	161	9	0.00908577	0.0960325	SEMA3C/ADM/PRICKLE1/EPHA2/FZD2/FOXA1/SDC4/TGFB2/WNT5A
regulation of cell division	162	9	0.00908577	0.0960325	TXNIP/EVI2B/IL1B/PDGFC/SUSD2/BCL2L1/TGFB2/VEGFA/VEGFC
immunoglobulin mediated immune response	212	7	0.00912374	0.0963707	CLCF1/CFI/IL4R/BCL3/C1R/C1S/TNFSF13
rhythmic process	276	13	0.00931422	0.0983181	NMU/ADORA1/AFP/OPN3/ID1/JUN/JUND/OXTR/SERPINE1/PPARG/AXL/TGFB2/SLIT2
monocyte chemotaxis	64	5	0.00934665	0.0985313	IL6/SERPINE1/CCL2/CXCL12/SLIT2
regulation of stem cell proliferation	64	5	0.00934665	0.0985313	LTBP3/SNAI2/TBX3/VEGFA/VEGFC
plasma membrane organization	83	6	0.00942183	0.0991941	COL5A1/MYOF/AR/TGFB2/CAV1/CAV2
regulation of biomineral tissue development	86	6	0.00942183	0.0991941	FBN2/GAS6/SMAD3/SRGN/FAM20C/SOX9
notochord development	20	3	0.00945145	0.0992464	EPHA2/SOX9/WNT5A
response to interferon-alpha	20	3	0.00945145	0.0992464	GAS6/AXL/IFITM1
decidualization	20	3	0.00945145	0.0992464	PTGS2/SPP1/STC2
establishment of monopolar cell polarity	20	3	0.00945145	0.0992464	FOXF1/MAP1B/WNT5A
response to antibiotic	323	14	0.00956996	0.0998817	KLF2/TXNIP/COL1A1/EDN1/GPR37/ID1/IL6/JUN/KCNMB1/MET/PDGFRB/AXL/BCL2L1/SDC1
B cell mediated immunity	213	7	0.00958734	0.0998817	CLCF1/CFI/IL4R/BCL3/C1R/C1S/TNFSF13
NK T cell differentiation	8	2	0.00966077	0.0998817	PRDM1/TGFBR2
negative regulation of antigen processing and presentation	7	2	0.00966077	0.0998817	TAPBPL/THBS1
antigen processing and presentation of endogenous peptide antigen via MHC class I	7	2	0.00966077	0.0998817	B2M/ERAP2
olfactory bulb interneuron development	7	2	0.00966077	0.0998817	WNT5A/SLIT2
corticospinal tract morphogenesis	7	2	0.00966077	0.0998817	EPHA4/SLIT2
positive regulation of fever generation	7	2	0.00966077	0.0998817	IL1B/PTGS2
positive regulation of transforming growth factor beta1 production	7	2	0.00966077	0.0998817	THBS1/SERPINB7
positive regulation of toll-like receptor 3 signaling pathway	7	2	0.00966077	0.0998817	F2RL1/CAV1
lung saccule development	7	2	0.00966077	0.0998817	FOXA1/STRA6
negative regulation of gastric acid secretion	7	2	0.00966077	0.0998817	NMU/OXTR
lung lobe development	7	2	0.00966077	0.0998817	FOXF1/TGFBR2
lung lobe morphogenesis	7	2	0.00966077	0.0998817	FOXF1/TGFBR2
endothelial cell fate commitment	7	2	0.00966077	0.0998817	NR2F2/NRP1
renal system vasculature morphogenesis	7	2	0.00966077	0.0998817	PDGFRB/NRP1
kidney vasculature morphogenesis	7	2	0.00966077	0.0998817	PDGFRB/NRP1
cellular response to hyperoxia	7	2	0.00966077	0.0998817	PPARG/CAV1
protein localization to extracellular region	8	2	0.00966077	0.0998817	FBN1/FBN2
extracellular exosome assembly	7	2	0.00966077	0.0998817	SDC1/SDC4
modulation of age-related behavioral decline	7	2	0.00966077	0.0998817	DKK1/PRNP
anterior head development	7	2	0.00966077	0.0998817	DDX10/SOX9
pericyte cell differentiation	7	2	0.00966077	0.0998817	EPHA2/ACTA2
negative regulation of gastrulation	7	2	0.00966077	0.0998817	COL5A1/DKK1

## Sheet: spot B - MaMel19
Supplementary table S3B: Over-represented biological processes (GO-bp) among over-expressed genes in MaMel19 (spot B)
Threshold: adjusted p-value <0.1 (q-value)
Description	Set size	Gene count	p-value	q-value	Genes
MHC class II protein complex assembly	4	4	9.9094e-08	0.00159621	HLA-DMA/HLA-DMB/HLA-DRA/HLA-DRB1
MHC protein complex assembly	5	4	4.88487e-07	0.00393427	HLA-DMA/HLA-DMB/HLA-DRA/HLA-DRB1
extracellular matrix organization	348	21	8.44885e-07	0.00453647	EMILIN1/COL5A2/COL11A1/HAPLN1/ABI3BP/ITGA6/LAMA4/MMP1/MMP3/MMP15/MMP16/PDGFA/ERO1B/ADAMTS9/BGN/DDR1/JAM3/LOXL4/LOXL3/ITGA10/SH3PXD2A
peptide antigen assembly with MHC class II protein complex	3	3	5.60878e-06	0.0225865	HLA-DMA/HLA-DMB/HLA-DRA
extracellular structure organization	402	21	7.64902e-06	0.0246421	EMILIN1/COL5A2/COL11A1/HAPLN1/ABI3BP/ITGA6/LAMA4/MMP1/MMP3/MMP15/MMP16/PDGFA/ERO1B/ADAMTS9/BGN/DDR1/JAM3/LOXL4/LOXL3/ITGA10/SH3PXD2A
peptide antigen assembly with MHC protein complex	4	3	2.21378e-05	0.0594327	HLA-DMA/HLA-DMB/HLA-DRA
cardiac chamber formation	12	4	4.37958e-05	0.0924134	NKX2-5/MEF2C/SOX11/TBX2
antigen processing and presentation of exogenous peptide antigen via MHC class II	98	9	4.58969e-05	0.0924134	DYNLL2/HLA-DMA/HLA-DMB/HLA-DPA1/HLA-DQB1/HLA-DRA/HLA-DRB1/HLA-DRB4/CD74

## Sheet: spot C - MaMel63a
Supplementary table S3C: Over-represented biological processes (GO-bp) among over-expressed genes in MaMel63a (spot C)
Threshold: adjusted p-value <0.1 (q-value)
Description	Set size	Gene count	p-value	q-value	Genes
developmental pigmentation	44	15	2.29316e-14	3.69383e-10	DCT/EDNRB/RAB38/MITF/CITED1/GPR143/SLC45A2/LEF1/MREG/RAB27A/SOX10/TYR/LRMDA/HPS4/CD63
pigmentation	95	19	4.18489e-13	3.37051e-09	LYST/DCT/EDNRB/RAB38/MC1R/MITF/CITED1/GPR143/SLC45A2/LEF1/MREG/RAB27A/RAB17/PMEL/SOX10/TYR/LRMDA/HPS4/CD63
localization	6555	216	9.68981e-13	5.20278e-09	ARPC1B/BCAP31/SLC25A13/CDK2/SPRY1/TUBB4A/GPNMB/MERTK/VAT1/SORBS1/ADCY1/CHL1/TRAF3IP2/AP3M2/SLC27A3/DUSP10/PACSIN2/MRAP2/LYST/TMC6/CTHRC1/NUS1/CLCN7/SERPINA3/TBC1D16/TANGO2/CHCHD4/SLC31A2/SIRPA/CRYAB/CSPG4/CTNNB1/CTSG/CTSH/ROPN1B/CXADR/ATP6V0E2/DYNC1I1/EDNRB/EGR3/A2M/ERBB3/ABCD1/FABP5/ACSL3/PHACTR1/FGF13/NLGN1/TRAK1/EFR3B/ATP10B/EPB41L3/GPD1L/KANK1/PLEKHM2/NUP210/ANKRD28/ANKS1A/SLC7A8/RHOQ/HEY2/LR…
establishment of localization	5179	175	2.24029e-10	9.02165e-07	ARPC1B/BCAP31/SLC25A13/CDK2/SPRY1/MERTK/VAT1/SORBS1/ADCY1/TRAF3IP2/AP3M2/SLC27A3/PACSIN2/LYST/TMC6/NUS1/CLCN7/SERPINA3/TBC1D16/TANGO2/CHCHD4/SLC31A2/SIRPA/CRYAB/CTNNB1/CTSG/CTSH/CXADR/ATP6V0E2/DYNC1I1/EDNRB/A2M/ERBB3/ABCD1/FABP5/ACSL3/FGF13/NLGN1/TRAK1/ATP10B/GPD1L/NUP210/ANKRD28/SLC7A8/RHOQ/LRRC8B/WBP2/CA14/RAB38/MTOR/FYN/MCOLN2/FBXO7/QPCT/SAMM50/IBTK/GHR/GJB1/NSG1/GPM6B/SLC24A5/GRB10/PYCARD/ZDH…
regulation of response to stimulus	4234	148	3.26416e-10	1.05158e-06	ARPC1B/BCAP31/CDK2/SPRY1/GPNMB/MAD2L2/MERTK/SORBS1/POLR3G/TRAF3IP2/DUSP10/CHN2/MRAP2/CTHRC1/CPN1/SIRPA/CRYAB/CSPG4/CTLA4/CTNNB1/CTSG/CTSH/CMTM8/CXADR/DLX5/EDNRB/A2M/ERBB3/ABCD1/F12/FABP5/FGF13/NLGN1/ANKRD6/ZNF365/GPD1L/KANK1/ANKS1A/RHOQ/HEY1/HEY2/DAAM2/FOS/PRAME/WBP2/LY96/MTOR/FYN/IFI6/FBXO7/PLEKHG3/GHR/ARHGEF16/GRB10/GRB14/PYCARD/TMOD2/HMOX1/APOD/APOE/RBPMS2/IGFBP1/BMP8A/IRF4/ITPKB/NRROS/LGALS3/…
transport	5065	171	4.18432e-10	1.12335e-06	ARPC1B/BCAP31/SLC25A13/CDK2/MERTK/VAT1/SORBS1/ADCY1/TRAF3IP2/AP3M2/SLC27A3/PACSIN2/LYST/TMC6/NUS1/CLCN7/SERPINA3/TBC1D16/TANGO2/CHCHD4/SLC31A2/SIRPA/CRYAB/CTNNB1/CTSG/CTSH/CXADR/ATP6V0E2/DYNC1I1/EDNRB/A2M/ERBB3/ABCD1/FABP5/ACSL3/FGF13/NLGN1/TRAK1/ATP10B/GPD1L/NUP210/ANKRD28/SLC7A8/RHOQ/LRRC8B/CA14/RAB38/MTOR/FYN/MCOLN2/FBXO7/QPCT/SAMM50/IBTK/GHR/GJB1/NSG1/GPM6B/SLC24A5/GRB10/PYCARD/ZDHHC1/SNX10/H…
positive regulation of response to stimulus	2373	94	1.77438e-09	3.66e-06	ARPC1B/BCAP31/GPNMB/MAD2L2/MERTK/SORBS1/POLR3G/TRAF3IP2/CHN2/MRAP2/CPN1/CSPG4/CTLA4/CTNNB1/CTSG/CTSH/DLX5/A2M/ERBB3/F12/FABP5/NLGN1/ANKRD6/KANK1/DAAM2/WBP2/LY96/MTOR/FYN/GHR/GRB10/GRB14/PYCARD/TMOD2/HMOX1/BMP8A/IRF4/ITPKB/LGALS3/MC1R/CITED1/MYC/P2RX7/CXXC5/PLCG2/PLSCR1/ATP6AP1/SEPTIN4/LURAP1/RNF125/TNFRSF19/PRR5/PRKCB/PRKCZ/PROS1/KLK6/PSAP/DHX33/PELI2/SELENON/WDFY1/RRAGD/AVPI1/S100A1/S100A13/CEAC…
pigment cell differentiation	33	10	1.81773e-09	3.66e-06	EDNRB/RAB38/MITF/CITED1/MREG/RAB27A/SOX10/LRMDA/HPS4/CD63
enzyme linked receptor protein signaling pathway	1016	54	2.76018e-09	4.81835e-06	ARPC1B/SPRY1/SORBS1/NUS1/CSPG4/CTNNB1/ATP6V0E2/DLX5/ERBB3/KANK1/ANKS1A/RHOQ/FOS/FYN/IFI6/GHR/GRB10/GRB14/APOD/RBPMS2/IGFBP1/BMP8A/NRROS/CITED1/NDN/LEF1/PDGFRL/TRIM33/ATP6V1B2/ATP6V1C1/ATP6V1E1/ATP6V0B/ATP6AP1/PRKCB/PRKCZ/CGN/SEMA6A/SORT1/CEACAM1/SDCBP/BMP8B/SNCA/TGFBR3/NCK2/IRS2/NRP2/CDK5R1/ATP6V0D1/RPS6KA5/CD63/NUP93/ZFYVE16/RASSF2/GAB2
regulation of multicellular organismal process	3093	115	2.99127e-09	4.81835e-06	SPRY1/GPNMB/MAD2L2/MERTK/POLR3G/DUSP10/CTHRC1/NUS1/SIRPA/CTLA4/CTNNB1/CTSH/CTSK/CXADR/CYP2J2/DCT/E2F2/EDNRB/EGR3/ERBB3/ABCD1/ALDH1A1/F12/FABP5/FGF13/NLGN1/ANKRD6/ZNF365/TRAK1/GPD1L/KANK1/HEY1/HEY2/DAAM2/FOS/LY96/MTOR/FYN/MCOLN2/FBXO7/GHR/GPM6B/LAMA1/GRB10/PYCARD/HMOX1/APOD/APOE/IL1RAP/IRF4/ITPKB/KCNN2/LGALS3/LUM/MAF/MBP/MC1R/MITF/CITED1/MYC/ATP1A1/NPTX2/OMG/P2RX7/LEF1/UBE2J1/PLCG2/ATP6AP1/ACP5/LU…
regulation of signaling	3567	130	3.45863e-09	5.06469e-06	BCAP31/CDK2/SPRY1/GPNMB/MAD2L2/MERTK/SORBS1/ADCY1/TRAF3IP2/DUSP10/CHN2/PACSIN2/MRAP2/CTHRC1/TBC1D16/TPRG1L/SIRPA/CSPG4/CTNNB1/CTSH/CMTM8/CXADR/DLX5/A2M/ERBB3/FABP5/FGF13/NLGN1/ANKRD6/GPD1L/KANK1/ANKS1A/RHOQ/HEY1/HEY2/DAAM2/PRAME/WBP2/LY96/MTOR/FYN/IFI6/PLEKHG3/GHR/NSG1/ARHGEF16/GRB10/GRB14/PYCARD/TMOD2/HMOX1/APOD/APOE/RBPMS2/IGFBP1/BMP8A/IRF4/ITPKB/NRROS/LGALS3/PIM3/MC1R/CITED1/MYC/NPTX2/GPR143/P…
regulation of signal transduction	3183	119	3.88569e-09	5.2159e-06	BCAP31/CDK2/SPRY1/GPNMB/MAD2L2/MERTK/SORBS1/TRAF3IP2/DUSP10/CHN2/MRAP2/CTHRC1/SIRPA/CSPG4/CTNNB1/CTSH/CMTM8/DLX5/A2M/ERBB3/FABP5/FGF13/NLGN1/ANKRD6/GPD1L/KANK1/ANKS1A/RHOQ/HEY1/HEY2/DAAM2/PRAME/WBP2/LY96/MTOR/FYN/IFI6/PLEKHG3/GHR/ARHGEF16/GRB10/GRB14/PYCARD/TMOD2/HMOX1/APOD/APOE/RBPMS2/IGFBP1/BMP8A/IRF4/ITPKB/NRROS/LGALS3/MC1R/CITED1/MYC/NPTX2/GPR143/P2RX7/LEF1/TBC1D7/CXXC5/TRIM33/PLSCR1/ATP6AP1/…
signaling	6475	200	6.53423e-09	7.85113e-06	ARPC1B/BCAP31/CDK2/SPRY1/GPNMB/MAD2L2/MERTK/SORBS1/ADCY1/CHL1/TRAF3IP2/PDIA5/DUSP10/CHN2/PACSIN2/MRAP2/GLMP/SORCS1/CTHRC1/NUS1/TBC1D16/TPRG1L/SIRPA/CRYAB/CSPG4/CTLA4/CTNNB1/CTSH/ROPN1B/CMTM8/CXADR/ATP6V0E2/DLX5/E2F2/EDNRB/EGR3/A2M/STK32A/ERBB3/FABP5/FGF13/NLGN1/ANKRD6/GPD1L/KANK1/ANKS1A/RHOQ/HEY1/HEY2/DAAM2/FOS/PRAME/WBP2/LY96/RAB38/MTOR/FYN/IFI6/PLEKHG3/GHR/GJB1/NSG1/ARHGEF16/GPR19/LAMA1/NKIRAS1…
regulation of cell communication	3532	128	6.82368e-09	7.85113e-06	BCAP31/CDK2/SPRY1/GPNMB/MAD2L2/MERTK/SORBS1/ADCY1/TRAF3IP2/DUSP10/CHN2/PACSIN2/MRAP2/CTHRC1/TPRG1L/SIRPA/CSPG4/CTNNB1/CTSH/CMTM8/CXADR/DLX5/A2M/ERBB3/FABP5/FGF13/NLGN1/ANKRD6/GPD1L/KANK1/ANKS1A/RHOQ/HEY1/HEY2/DAAM2/PRAME/WBP2/LY96/MTOR/FYN/IFI6/PLEKHG3/GHR/NSG1/ARHGEF16/GRB10/GRB14/PYCARD/TMOD2/HMOX1/APOD/APOE/RBPMS2/IGFBP1/BMP8A/IRF4/ITPKB/NRROS/LGALS3/PIM3/MC1R/CITED1/MYC/NPTX2/GPR143/P2RX7/LEF…
response to organic substance	3172	118	7.47803e-09	8.03041e-06	ARPC1B/BCAP31/SPRY1/ST3GAL6/SORBS1/ADCY1/PDIA5/DUSP10/NUS1/CPN1/SIRPA/CRYAB/CTNNB1/CTSG/CTSH/ATP6V0E2/DLX5/EDNRB/EGR3/F12/ACSL3/KANK1/RHOQ/FOS/WBP2/LY96/SDF2L1/MTOR/FYN/IFI6/FBXO2/GHR/GLDC/GRB10/GRB14/PYCARD/SNX10/HMOX1/HSPB2/IFIT2/APOE/RBPMS2/IGFBP1/BMP8A/IL1RAP/IRF4/ISG20/NRROS/LUM/PIM3/CITED1/MYC/NDN/ATP1A1/P2RX7/LEF1/TBC1D7/UBE2J1/TRIM33/ATP6V1B2/ATP6V1C1/ATP6V1E1/ATP6V0B/PLCG2/PLSCR1/ATP6AP1…
signal transduction	6031	188	1.03479e-08	1.04178e-05	ARPC1B/BCAP31/CDK2/SPRY1/GPNMB/MAD2L2/MERTK/SORBS1/ADCY1/CHL1/TRAF3IP2/PDIA5/DUSP10/CHN2/MRAP2/GLMP/SORCS1/CTHRC1/NUS1/SIRPA/CRYAB/CSPG4/CTLA4/CTNNB1/CTSH/ROPN1B/CMTM8/ATP6V0E2/DLX5/E2F2/EDNRB/A2M/STK32A/ERBB3/FABP5/FGF13/NLGN1/ANKRD6/GPD1L/KANK1/ANKS1A/RHOQ/HEY1/HEY2/DAAM2/FOS/PRAME/WBP2/LY96/RAB38/MTOR/FYN/IFI6/PLEKHG3/GHR/NSG1/ARHGEF16/GPR19/LAMA1/NKIRAS1/GRB10/GRB14/PYCARD/TMOD2/HMOX1/IFIT2/A…
transmembrane receptor protein tyrosine kinase signaling pathway	694	41	1.38316e-08	1.31058e-05	ARPC1B/SPRY1/SORBS1/NUS1/CSPG4/CTNNB1/ATP6V0E2/ERBB3/KANK1/ANKS1A/RHOQ/FYN/IFI6/GHR/GRB10/GRB14/APOD/IGFBP1/NDN/PDGFRL/ATP6V1B2/ATP6V1C1/ATP6V1E1/ATP6V0B/ATP6AP1/PRKCB/PRKCZ/SEMA6A/SORT1/CEACAM1/SDCBP/SNCA/NCK2/IRS2/NRP2/CDK5R1/ATP6V0D1/RPS6KA5/CD63/RASSF2/GAB2
cell communication	6522	199	2.09804e-08	1.87752e-05	ARPC1B/BCAP31/CDK2/SPRY1/GPNMB/MAD2L2/MERTK/SORBS1/ADCY1/CHL1/TRAF3IP2/PDIA5/DUSP10/CHN2/PACSIN2/MRAP2/GLMP/SORCS1/CTHRC1/NUS1/TPRG1L/SIRPA/CRYAB/CSPG4/CTLA4/CTNNB1/CTSH/ROPN1B/CMTM8/CXADR/ATP6V0E2/DLX5/E2F2/EDNRB/EGR3/A2M/STK32A/ERBB3/FABP5/FGF13/NLGN1/ANKRD6/GPD1L/KANK1/ANKS1A/RHOQ/HEY1/HEY2/DAAM2/FOS/PRAME/WBP2/LY96/RAB38/MTOR/FYN/IFI6/PLEKHG3/GHR/GJB1/NSG1/ARHGEF16/GPR19/LAMA1/NKIRAS1/GRB10/G…
melanocyte differentiation	23	8	3.04836e-08	2.45801e-05	EDNRB/MITF/CITED1/MREG/RAB27A/SOX10/LRMDA/HPS4
cellular localization	2847	108	3.05191e-08	2.45801e-05	BCAP31/SPRY1/TUBB4A/SORBS1/ADCY1/AP3M2/PACSIN2/MRAP2/LYST/NUS1/TBC1D16/CHCHD4/CRYAB/CTNNB1/ROPN1B/DYNC1I1/ABCD1/ACSL3/FGF13/NLGN1/TRAK1/EFR3B/EPB41L3/GPD1L/PLEKHM2/NUP210/ANKRD28/RHOQ/HEY2/RAB38/FYN/MCOLN2/FBXO7/SAMM50/IBTK/NSG1/ARHGEF16/GPM6B/ZDHHC1/SNX10/HMOX1/APOD/APOE/LGALS3/ARL1/GOLGA7B/PIM3/CITED1/RERE/GPR143/P2RX7/UBE2J1/PEX10/PLCG2/ATP6AP1/EXOSC10/ROPN1/TESC/WIPI1/MCOLN3/STRADB/MACROH2A2/…
insulin receptor signaling pathway	132	16	3.75415e-08	2.87961e-05	SORBS1/ATP6V0E2/KANK1/RHOQ/GRB10/GRB14/IGFBP1/ATP6V1B2/ATP6V1C1/ATP6V1E1/ATP6V0B/ATP6AP1/PRKCB/PRKCZ/IRS2/ATP6V0D1
system development	4783	156	6.66315e-08	4.87863e-05	MAMLD1/SPRY1/GPNMB/MAD2L2/MERTK/ADCY1/CHL1/DUSP10/ZNF689/CTHRC1/NUS1/CRYAB/CSPG4/CTLA4/CTNNB1/CTSH/CTSK/CMTM8/CXADR/DCT/DLX5/E2F2/EDNRB/EGR3/ERBB3/ABCD1/ACSL3/FGF13/NLGN1/ANKRD6/ZNF365/TRAK1/EPB41L3/KANK1/KAZN/ANKS1A/TDRD7/HEY1/HEY2/DAAM2/FOS/MTOR/FYN/FBXO7/GJB1/GPM6B/LAMA1/GRB10/OSTM1/TMOD2/SNX10/HMOX1/IGSF3/KRT27/APOD/APOE/RBPMS2/BMP8A/IL1RAP/IRF4/ITPKB/NRROS/LGALS3/LSAMP/LUM/MAF/MBP/MFGE8/MITF…
intracellular signal transduction	2817	105	7.82642e-08	5.48122e-05	BCAP31/CDK2/SPRY1/GPNMB/MAD2L2/MERTK/ADCY1/TRAF3IP2/DUSP10/CHN2/MRAP2/SIRPA/CRYAB/CSPG4/CTNNB1/CTSH/ROPN1B/E2F2/EDNRB/A2M/STK32A/ERBB3/FGF13/NLGN1/GPD1L/KANK1/RHOQ/LY96/RAB38/MTOR/FYN/IFI6/PLEKHG3/GHR/ARHGEF16/NKIRAS1/PYCARD/HMOX1/APOE/BMP8A/ITPKB/SHC4/MBP/MC1R/MYC/GPR143/P2RX7/TBC1D7/CXXC5/PLCG2/ATP6AP1/SEPTIN4/LURAP1/POLB/RNF125/STRADB/TNFRSF19/PRR5/PRKCB/PBK/PRKCZ/PSAP/PSEN2/DHX33/PCBP4/PELI2/…
cellular response to chemical stimulus	3144	113	9.08545e-08	5.96301e-05	CDK2/SPRY1/ST3GAL6/SORBS1/ADCY1/PDIA5/LYST/NUS1/SIRPA/CRYZ/CTNNB1/CTSG/CTSH/CXADR/ATP6V0E2/CYP2J2/DLX5/EDNRB/EGR3/ABCD1/NLGN1/KANK1/RHOQ/FOS/WBP2/LY96/SDF2L1/MTOR/FYN/IFI6/FBXO7/GHR/ARHGEF16/GLDC/GRB10/GRB14/PYCARD/SNX10/HMOX1/IFIT2/APOE/RBPMS2/IGFBP1/BMP8A/IL1RAP/IRF4/ISG20/ITPKB/NRROS/LGALS3/PIM3/CITED1/MYC/NDN/ATP1A1/P2RX7/LEF1/TRIM33/ATP6V1B2/ATP6V1C1/ATP6V1E1/ATP6V0B/ATP6AP1/TESC/WIPI1/TNFRS…
nervous system development	2296	91	9.25473e-08	5.96301e-05	ADCY1/CHL1/DUSP10/CTHRC1/CSPG4/CTNNB1/CMTM8/DCT/DLX5/EDNRB/EGR3/ERBB3/ABCD1/ACSL3/FGF13/NLGN1/ZNF365/TRAK1/EPB41L3/KANK1/ANKS1A/HEY1/HEY2/DAAM2/FOS/MTOR/FYN/FBXO7/GJB1/GPM6B/LAMA1/GRB10/TMOD2/APOD/APOE/IL1RAP/NRROS/LSAMP/MBP/CITED1/NDN/RERE/NPAS1/NPTX2/SLC11A2/OMG/ATL1/LEF1/PLP1/SEPTIN4/C21orf91/MCOLN3/STRADB/HES6/MACROH2A2/BEX1/PRKCZ/KLK6/SEMA6A/SHTN1/RAP1GAP/S100A1/CX3CL1/RAB17/SGK1/CREB3L2/RTN…
response to peptide hormone	417	29	9.70351e-08	6.0117e-05	SORBS1/ADCY1/ATP6V0E2/EDNRB/KANK1/RHOQ/MTOR/FYN/GHR/GRB10/GRB14/IGFBP1/CITED1/ATP6V1B2/ATP6V1C1/ATP6V1E1/ATP6V0B/ATP6AP1/PRKCB/PRKCZ/AGTRAP/QDPR/SORT1/CEACAM1/TGFBR3/VGF/IRS2/KAT2B/ATP6V0D1
response to insulin	259	22	1.15277e-07	6.87734e-05	SORBS1/ATP6V0E2/KANK1/RHOQ/MTOR/GRB10/GRB14/IGFBP1/CITED1/ATP6V1B2/ATP6V1C1/ATP6V1E1/ATP6V0B/ATP6AP1/PRKCB/PRKCZ/SORT1/CEACAM1/VGF/IRS2/KAT2B/ATP6V0D1
melanin biosynthetic process	19	7	1.45051e-07	8.3446e-05	DCT/SLC24A5/MC1R/CITED1/SLC45A2/PMEL/TYR
cell differentiation	4100	138	1.67926e-07	9.32741e-05	SPRY1/GPNMB/MAD2L2/MERTK/ADCY1/CHL1/DUSP10/ZNF689/CTHRC1/NUS1/CSPG4/CTLA4/CTNNB1/CTSK/ROPN1B/CXADR/DCT/DLX5/EDNRB/EGR3/A2M/ERBB3/FGF13/NLGN1/ZNF365/TRAK1/EPB41L3/KANK1/KAZN/ANKS1A/TDRD7/HEY1/HEY2/DAAM2/FOS/PRAME/RAB38/MTOR/FYN/FBXO7/GPM6B/LAMA1/GRB10/OSTM1/TMOD2/SNX10/KRT27/APOD/APOE/RBPMS2/BMP8A/IRF4/ITPKB/NRROS/LGALS3/SHC4/MAF/MITF/CITED1/MYC/NDN/RERE/NPTX2/SLC11A2/OMG/ATL1/LEF1/UBE2J1/PLCG2/PL…
response to stimulus	9106	252	1.83156e-07	9.64417e-05	ARPC1B/BCAP31/SLC25A13/CDK2/SPRY1/ST3GAL6/GPNMB/MAD2L2/MERTK/VAT1/SORBS1/POLR3G/ADCY1/CHL1/TRAF3IP2/PDIA5/DUSP10/CHN2/MRAP2/GLMP/LYST/TMC6/SORCS1/CTHRC1/NUS1/CLCN7/SERPINA3/CPN1/SIRPA/CRYAB/CRYZ/CSPG4/CST1/CTLA4/CTNNB1/CTSG/CTSH/ROPN1B/CMTM8/CXADR/ATP6V0E2/CYP2J2/DLX5/E2F2/EDNRB/EGR3/A2M/STK32A/ERBB3/ABCD1/F12/FABP5/ACSL3/FGF13/NLGN1/ANKRD6/ZNF365/GPD1L/KANK1/ANKS1A/SLC7A8/RHOQ/HEY1/HEY2/DAAM2/FO…
cellular response to stimulus	7432	216	1.85603e-07	9.64417e-05	ARPC1B/BCAP31/CDK2/SPRY1/ST3GAL6/GPNMB/MAD2L2/MERTK/SORBS1/ADCY1/CHL1/TRAF3IP2/PDIA5/DUSP10/CHN2/MRAP2/GLMP/LYST/SORCS1/CTHRC1/NUS1/SIRPA/CRYAB/CRYZ/CSPG4/CTLA4/CTNNB1/CTSG/CTSH/ROPN1B/CMTM8/CXADR/ATP6V0E2/CYP2J2/DLX5/E2F2/EDNRB/EGR3/A2M/STK32A/ERBB3/ABCD1/FABP5/FGF13/NLGN1/ANKRD6/ZNF365/GPD1L/KANK1/ANKS1A/RHOQ/HEY1/HEY2/DAAM2/FOS/PRAME/WBP2/LY96/RAB38/SDF2L1/MTOR/FYN/IFI6/FBXO7/PLEKHG3/FBXO2/GHR…
melanin metabolic process	20	7	2.1867e-07	0.000110073	DCT/SLC24A5/MC1R/CITED1/SLC45A2/PMEL/TYR
cellular developmental process	4282	142	2.37971e-07	0.000116159	SPRY1/GPNMB/MAD2L2/MERTK/ADCY1/CHL1/DUSP10/PACSIN2/ZNF689/CTHRC1/NUS1/CSPG4/CTLA4/CTNNB1/CTSK/ROPN1B/CXADR/DCT/DLX5/EDNRB/EGR3/A2M/ERBB3/FGF13/NLGN1/ZNF365/TRAK1/EPB41L3/KANK1/KAZN/ANKS1A/TDRD7/RHOQ/HEY1/HEY2/DAAM2/FOS/PRAME/RAB38/MTOR/FYN/FBXO7/GPM6B/LAMA1/GRB10/OSTM1/TMOD2/SNX10/KRT27/APOD/APOE/RBPMS2/BMP8A/IRF4/ITPKB/NRROS/LGALS3/SHC4/MAF/MITF/CITED1/MYC/NDN/RERE/NPTX2/SLC11A2/OMG/P2RX7/ATL1/L…
regulation of multicellular organismal development	2064	79	2.70394e-07	0.000128103	SPRY1/GPNMB/MAD2L2/DUSP10/CTHRC1/CTLA4/CTNNB1/CTSH/CTSK/CXADR/DCT/E2F2/EDNRB/EGR3/ERBB3/FGF13/NLGN1/ANKRD6/ZNF365/TRAK1/KANK1/HEY1/HEY2/DAAM2/FOS/MTOR/FYN/FBXO7/GPM6B/LAMA1/HMOX1/APOE/IL1RAP/IRF4/ITPKB/LGALS3/MAF/MBP/MITF/CITED1/MYC/OMG/P2RX7/LEF1/ATP6AP1/C21orf91/TESC/HES6/MACROH2A2/PRKCB/PRKCZ/KLK6/SEMA6A/SHTN1/SMAP1/S100A1/CEACAM1/CX3CL1/SDCBP/RAB17/NFKBIZ/CREB3L2/RTN4R/TRAK2/SNCA/SOX10/TGFBR3…
negative regulation of response to stimulus	1613	67	2.88795e-07	0.000132912	SPRY1/MAD2L2/MERTK/DUSP10/MRAP2/CTHRC1/SIRPA/CTNNB1/A2M/ERBB3/ABCD1/F12/ANKRD6/GPD1L/KANK1/HEY1/HEY2/PRAME/LY96/MTOR/FYN/IFI6/FBXO7/GRB10/GRB14/PYCARD/HMOX1/APOD/APOE/RBPMS2/IGFBP1/IRF4/NRROS/LGALS3/PIM3/CITED1/MYC/P2RX7/TBC1D7/UBE2J1/TRIM33/ACP5/RNF125/STRADB/PRKCB/PBK/PRKCZ/PROS1/PSAP/SEMA6A/RGS10/RGS12/CEACAM1/CX3CL1/RTN4R/SNCA/SOX10/SPINK1/TGFBR3/SEMA3B/FZD9/NCK2/GSTO1/IL27RA/NUP93/RASSF2/MFN2
protein localization	2693	100	3.07536e-07	0.000137168	BCAP31/SORBS1/TRAF3IP2/AP3M2/PACSIN2/MRAP2/LYST/TBC1D16/TANGO2/CHCHD4/CTNNB1/ROPN1B/ATP6V0E2/ACSL3/FGF13/NLGN1/TRAK1/EFR3B/EPB41L3/GPD1L/PLEKHM2/NUP210/RHOQ/HEY2/WBP2/RAB38/FYN/MCOLN2/FBXO7/SAMM50/NSG1/ARHGEF16/GPM6B/PYCARD/ZDHHC1/SNX10/APOD/APOE/BMP8A/IL1RAP/SFT2D2/NRROS/LGALS3/ARL1/GOLGA7B/PIM3/MBP/RERE/P2RX7/UBE2J1/PEX10/ATP6V1B2/ATP6V1C1/ATP6V1E1/ATP6V0B/ATP6AP1/ROPN1/TESC/WIPI1/STRADB/MACROH…
ATP hydrolysis coupled proton transport	30	8	3.15074e-07	0.000137168	ATP6V0E2/ATP1A1/ATP6V1B2/ATP6V1C1/ATP6V1E1/ATP6V0B/ATP6AP1/ATP6V0D1
cellular response to organic substance	2595	96	3.77222e-07	0.000159902	SPRY1/ST3GAL6/SORBS1/ADCY1/PDIA5/NUS1/SIRPA/CTNNB1/CTSG/CTSH/ATP6V0E2/DLX5/EDNRB/EGR3/KANK1/RHOQ/FOS/WBP2/LY96/SDF2L1/MTOR/FYN/IFI6/GHR/GLDC/GRB10/GRB14/PYCARD/SNX10/HMOX1/IFIT2/RBPMS2/IGFBP1/BMP8A/IL1RAP/IRF4/ISG20/NRROS/PIM3/CITED1/MYC/NDN/ATP1A1/P2RX7/LEF1/TRIM33/ATP6V1B2/ATP6V1C1/ATP6V1E1/ATP6V0B/ATP6AP1/TESC/WIPI1/TNFRSF19/PRKCB/PRKCZ/PSAP/AGTRAP/PELI2/SELENON/CGN/SEMA6A/RRAGD/RGS10/SORT1/CE…
energy coupled proton transmembrane transport, against electrochemical gradient	34	8	4.16024e-07	0.000171829	ATP6V0E2/ATP1A1/ATP6V1B2/ATP6V1C1/ATP6V1E1/ATP6V0B/ATP6AP1/ATP6V0D1
immune system process	3074	103	5.01626e-07	0.000201014	ARPC1B/BCAP31/GPNMB/MAD2L2/MERTK/VAT1/POLR3G/TRAF3IP2/DUSP10/LYST/TMC6/SERPINA3/CPN1/SIRPA/CTLA4/CTNNB1/CTSG/CTSH/CXADR/DYNC1I1/EDNRB/EGR3/A2M/F12/FABP5/SLC7A8/FOS/LY96/MTOR/FYN/IFI6/MCOLN2/FBXO7/QPCT/GRB14/OSTM1/PYCARD/SNX10/GYPC/HMOX1/IFIT2/APOD/IL1RAP/IRF4/ISG20/ITPKB/NRROS/LGALS3/MBP/ASAH1/MITF/CITED1/MYC/SLC11A2/P2RX7/PODXL2/LEF1/PLCG2/PLSCR1/ATP6AP1/POLB/RNF125/TESC/PRKCB/PRKCZ/PROS1/PSAP/W…
neuron projection development	941	47	5.11645e-07	0.000201014	ADCY1/CHL1/CTHRC1/CTNNB1/DLX5/FGF13/NLGN1/ZNF365/TRAK1/EPB41L3/KANK1/MTOR/FYN/FBXO7/LAMA1/GRB10/APOD/APOE/NDN/RERE/NPTX2/SLC11A2/OMG/ATL1/PLP1/C21orf91/STRADB/PRKCZ/KLK6/SEMA6A/SHTN1/RAP1GAP/CX3CL1/RAB17/SGK1/CREB3L2/RTN4R/TRAK2/SEMA3B/NCK2/BRSK1/IRS2/NRP2/CDK5R1/RPS6KA5/GAB2/CDH1
ATP hydrolysis coupled ion transmembrane transport	32	8	5.43415e-07	0.000203442	ATP6V0E2/ATP1A1/ATP6V1B2/ATP6V1C1/ATP6V1E1/ATP6V0B/ATP6AP1/ATP6V0D1
locomotion	1909	72	5.48413e-07	0.000203442	GPNMB/MERTK/CHL1/DUSP10/LYST/CTHRC1/NUS1/SIRPA/CSPG4/CTNNB1/CTSH/ROPN1B/CMTM8/CXADR/DLX5/EDNRB/EGR3/ERBB3/PHACTR1/FGF13/KANK1/ANKS1A/SLC7A8/MTOR/FYN/MCOLN2/FBXO7/GAPDHS/ARHGEF16/LAMA1/GRB10/GRB14/PYCARD/GYPC/HMOX1/APOD/APOE/LGALS3/MITF/NDN/RERE/PODXL2/LEF1/LURAP1/ROPN1/PRKCZ/PROS1/SEMA6A/SHTN1/RAP1GAP/CEACAM1/CX3CL1/SDCBP/SGK1/SNCA/SOX10/TGFBR3/SEMA3B/ALX1/SLC7A5/NCK2/IRS2/TNFRSF14/NRP2/CDK5R1/RP…
organic substance transport	2745	100	5.55714e-07	0.000203442	BCAP31/SLC25A13/SORBS1/TRAF3IP2/AP3M2/SLC27A3/LYST/NUS1/TBC1D16/TANGO2/CHCHD4/ATP6V0E2/ABCD1/FABP5/ACSL3/NLGN1/TRAK1/ATP10B/NUP210/SLC7A8/RHOQ/CA14/RAB38/FYN/MCOLN2/FBXO7/SAMM50/GJB1/NSG1/GPM6B/GRB10/PYCARD/ZDHHC1/SNX10/APOD/APOE/BMP8A/IL1RAP/SFT2D2/ARL1/GOLGA7B/PIM3/MBP/RERE/SLC22A18/P2RX7/SLC45A2/UBE2J1/CYB5R2/PEX10/ATP6V1B2/ATP6V1C1/ATP6V1E1/ATP6V0B/ATP6AP1/TESC/TMEM144/STRADB/PRKCB/PECR/PRKCZ…
regulation of transport	1806	73	5.91928e-07	0.000207915	BCAP31/MERTK/SORBS1/ADCY1/PACSIN2/NUS1/SLC31A2/SIRPA/CRYAB/CTNNB1/EDNRB/ERBB3/FABP5/ACSL3/NLGN1/GPD1L/RHOQ/MTOR/FYN/GPM6B/GRB10/PYCARD/HMOX1/APOD/APOE/BMP8A/IL1RAP/KCNN2/LGALS3/PIM3/MBP/MFGE8/ATP1A1/GPR143/P2RX7/UBE2J1/PLCG2/ATP6AP1/SEPTIN4/TESC/PRKCB/PRKCZ/SELENON/RAB27A/SMAP1/S100A1/CEACAM1/CX3CL1/SDCBP/RAB17/SGK1/MICAL1/SNCA/SPINK1/STXBP2/BEST1/KCNAB1/CAPN3/FZD9/BRSK1/IRS2/TNFRSF14/CDK5R1/HPS4…
phosphorus metabolic process	3236	113	5.93747e-07	0.000207915	SLC25A13/CDK2/CTDSPL/SPRY1/TESK2/GPNMB/MAD2L2/MERTK/ADCY1/SMPDL3A/DUSP10/ACOT7/CKMT1B/NUS1/SIRPA/CRYAB/CSPG4/CTNNB1/CTSG/CTSH/ROPN1B/EDNRB/STK32A/AK2/ERBB3/ABCD1/ALDH1A1/FABP5/ACSL3/NT5DC1/PHACTR1/FGF13/EFR3B/GPD1L/RHOQ/QPRT/RAB38/MTOR/FYN/NUDT14/FBXO7/GALK2/IBTK/GAPDHS/GHR/LAMA1/GRB10/SSU72/PYCARD/APOE/BMP8A/ITPKB/LGALS3/PIM3/MBP/ME2/MYC/ATP1A1/P2RX7/PLA1A/NT5DC3/ATP6V1B2/PLCG2/PLSCR1/ATP6AP1/AC…
cell development	2093	82	6.13645e-07	0.000210311	SPRY1/MERTK/ADCY1/CHL1/DUSP10/CTHRC1/CTNNB1/ROPN1B/CXADR/DCT/DLX5/EDNRB/FGF13/NLGN1/ZNF365/TRAK1/EPB41L3/KANK1/ANKS1A/HEY1/HEY2/DAAM2/MTOR/FYN/FBXO7/LAMA1/GRB10/TMOD2/APOD/APOE/BMP8A/NRROS/MAF/NDN/RERE/NPTX2/SLC11A2/OMG/ATL1/LEF1/UBE2J1/PLP1/ATP6AP1/SEPTIN4/C21orf91/ROPN1/STRADB/HES6/RADIL/PRKCZ/KLK6/SELENON/SEMA6A/SHTN1/RAP1GAP/CX3CL1/RAB17/SGK1/CREB3L2/RTN4R/BMP8B/TRAK2/SOX10/SPINK1/TGFBR3/SEMA…
cell surface receptor signaling pathway	2974	103	6.61676e-07	0.00022061	ARPC1B/SPRY1/MAD2L2/MERTK/SORBS1/CTHRC1/NUS1/CSPG4/CTLA4/CTNNB1/ATP6V0E2/DLX5/EDNRB/ERBB3/NLGN1/ANKRD6/KANK1/ANKS1A/RHOQ/HEY1/HEY2/DAAM2/FOS/LY96/FYN/IFI6/GHR/LAMA1/GRB10/GRB14/PYCARD/HMOX1/IFIT2/APOD/APOE/RBPMS2/IGFBP1/BMP8A/IL1RAP/IRF4/ISG20/ITPKB/NRROS/LGALS3/MITF/CITED1/MYC/NDN/P2RX7/LEF1/PDGFRL/TRIM33/ATP6V1B2/ATP6V1C1/ATP6V1E1/ATP6V0B/PLCG2/PLP1/PLSCR1/ATP6AP1/STRADB/HES6/TNFRSF19/PRKCB/PRK…
macromolecule localization	3037	108	6.78405e-07	0.00022061	BCAP31/SORBS1/TRAF3IP2/AP3M2/SLC27A3/PACSIN2/MRAP2/LYST/NUS1/TBC1D16/TANGO2/CHCHD4/CTNNB1/ROPN1B/ATP6V0E2/ABCD1/ACSL3/FGF13/NLGN1/TRAK1/EFR3B/ATP10B/EPB41L3/GPD1L/PLEKHM2/NUP210/RHOQ/HEY2/WBP2/RAB38/FYN/MCOLN2/FBXO7/SAMM50/NSG1/ARHGEF16/GPM6B/PYCARD/ZDHHC1/SNX10/APOD/APOE/BMP8A/IL1RAP/SFT2D2/NRROS/LGALS3/ARL1/GOLGA7B/PIM3/MBP/RERE/P2RX7/UBE2J1/PEX10/ATP6V1B2/ATP6V1C1/ATP6V1E1/ATP6V0B/ATP6AP1/EXOS…
phosphate-containing compound metabolic process	3209	112	6.84785e-07	0.00022061	SLC25A13/CDK2/CTDSPL/SPRY1/TESK2/GPNMB/MAD2L2/MERTK/ADCY1/SMPDL3A/DUSP10/ACOT7/CKMT1B/NUS1/SIRPA/CRYAB/CSPG4/CTNNB1/CTSG/CTSH/ROPN1B/EDNRB/STK32A/AK2/ERBB3/ABCD1/ALDH1A1/FABP5/ACSL3/NT5DC1/PHACTR1/FGF13/EFR3B/GPD1L/RHOQ/QPRT/RAB38/MTOR/FYN/NUDT14/FBXO7/GALK2/IBTK/GAPDHS/GHR/LAMA1/GRB10/SSU72/PYCARD/APOE/BMP8A/ITPKB/LGALS3/PIM3/MBP/ME2/MYC/ATP1A1/P2RX7/PLA1A/NT5DC3/ATP6V1B2/PLCG2/PLSCR1/ATP6AP1/AC…
ATP hydrolysis coupled transmembrane transport	33	8	7.0272e-07	0.000221949	ATP6V0E2/ATP1A1/ATP6V1B2/ATP6V1C1/ATP6V1E1/ATP6V0B/ATP6AP1/ATP6V0D1
establishment of localization in cell	2191	84	8.70363e-07	0.000267908	BCAP31/SPRY1/ADCY1/AP3M2/LYST/NUS1/TBC1D16/CHCHD4/CRYAB/CTNNB1/DYNC1I1/ABCD1/NLGN1/TRAK1/NUP210/ANKRD28/RAB38/FYN/MCOLN2/FBXO7/SAMM50/IBTK/NSG1/GPM6B/ZDHHC1/HMOX1/APOD/APOE/ARL1/GOLGA7B/PIM3/CITED1/RERE/GPR143/P2RX7/UBE2J1/PEX10/PLCG2/WIPI1/MCOLN3/STRADB/MREG/PRKCB/PECR/PRKCZ/PROS1/SELENON/TBC1D14/RAB27A/RPL10/SORT1/S100A13/CX3CL1/SDCBP/MOAP1/RAB17/CREB3L2/TRAK2/SNCA/STXBP2/GNPTAB/MAIP1/ZDHHC11/M…
cellular response to insulin stimulus	204	18	8.81496e-07	0.000267908	SORBS1/ATP6V0E2/KANK1/RHOQ/GRB10/GRB14/IGFBP1/ATP6V1B2/ATP6V1C1/ATP6V1E1/ATP6V0B/ATP6AP1/PRKCB/PRKCZ/CEACAM1/IRS2/KAT2B/ATP6V0D1
regulation of localization	2746	97	9.18211e-07	0.000271733	BCAP31/GPNMB/MERTK/SORBS1/ADCY1/DUSP10/PACSIN2/MRAP2/NUS1/SLC31A2/SIRPA/CRYAB/CTNNB1/CTSH/EDNRB/ERBB3/FABP5/ACSL3/FGF13/NLGN1/GPD1L/KANK1/PLEKHM2/RHOQ/MTOR/FYN/MCOLN2/IBTK/ARHGEF16/GPM6B/LAMA1/GRB10/PYCARD/HMOX1/APOD/APOE/BMP8A/IL1RAP/KCNN2/LGALS3/PIM3/MBP/MFGE8/MITF/ATP1A1/GPR143/P2RX7/LEF1/UBE2J1/PLCG2/ATP6AP1/EXOSC10/SEPTIN4/TESC/MCOLN3/PRKCB/PRKCZ/SELENON/SEMA6A/SHTN1/RAB27A/SMAP1/S100A1/CEAC…
neurogenesis	1555	66	9.27818e-07	0.000271733	ADCY1/CHL1/DUSP10/CTHRC1/CSPG4/CTNNB1/DCT/DLX5/EDNRB/ERBB3/FGF13/NLGN1/ZNF365/TRAK1/EPB41L3/KANK1/ANKS1A/HEY1/HEY2/DAAM2/MTOR/FYN/FBXO7/LAMA1/GRB10/APOD/APOE/NRROS/NDN/RERE/NPTX2/SLC11A2/OMG/ATL1/LEF1/PLP1/C21orf91/MCOLN3/STRADB/HES6/PRKCZ/KLK6/SEMA6A/SHTN1/RAP1GAP/CX3CL1/RAB17/SGK1/CREB3L2/RTN4R/TRAK2/SOX10/SEMA3B/BHLHE41/FZD9/NCK2/BRSK1/IRS2/NRP2/CDK5R1/NAV2/RPS6KA5/ADGRG1/PICK1/GAB2/CDH1
response to chemical	4641	147	1.03309e-06	0.00029648	ARPC1B/BCAP31/SLC25A13/CDK2/SPRY1/ST3GAL6/GPNMB/SORBS1/ADCY1/CHL1/PDIA5/DUSP10/LYST/NUS1/CPN1/SIRPA/CRYAB/CRYZ/CST1/CTNNB1/CTSG/CTSH/CMTM8/CXADR/ATP6V0E2/CYP2J2/DLX5/EDNRB/EGR3/ABCD1/F12/ACSL3/NLGN1/KANK1/SLC7A8/RHOQ/FOS/WBP2/LY96/SDF2L1/MTOR/FYN/IFI6/FBXO7/FBXO2/GHR/ARHGEF16/GLDC/GRB10/GRB14/PYCARD/SNX10/HMOX1/HSPB2/IFIT2/APOD/APOE/RBPMS2/IGFBP1/BMP8A/IL1RAP/IRF4/ISG20/ITPKB/NRROS/LGALS3/LUM/PIM…
regulation of cell activation	587	31	1.04913e-06	0.00029648	GPNMB/MAD2L2/MERTK/DUSP10/SIRPA/CTLA4/CTNNB1/EGR3/FYN/FBXO7/PYCARD/HMOX1/APOE/IRF4/ITPKB/LGALS3/PLSCR1/PRKCZ/CEACAM1/CX3CL1/NFKBIZ/SNCA/STXBP2/CAPN3/MAD1L1/NCK2/CBFB/IRS2/TNFRSF14/IL27RA/GAB2
secondary metabolite biosynthetic process	27	7	1.22516e-06	0.000337257	DCT/SLC24A5/MC1R/CITED1/SLC45A2/PMEL/TYR
positive regulation of signal transduction	1606	66	1.24461e-06	0.000337257	BCAP31/GPNMB/MERTK/SORBS1/TRAF3IP2/CHN2/MRAP2/CSPG4/CTNNB1/CTSH/DLX5/ERBB3/FABP5/NLGN1/ANKRD6/KANK1/DAAM2/WBP2/LY96/MTOR/FYN/GHR/GRB10/GRB14/PYCARD/TMOD2/HMOX1/BMP8A/ITPKB/MC1R/CITED1/P2RX7/CXXC5/ATP6AP1/SEPTIN4/LURAP1/TNFRSF19/PRR5/PRKCB/PRKCZ/KLK6/PSAP/DHX33/PELI2/WDFY1/RRAGD/AVPI1/S100A13/CX3CL1/SDCBP/MOAP1/RTN4R/BMP8B/TGFBR3/UBE2N/BIRC7/FZD9/NCK2/IRS2/HRK/KAT2B/ADGRG1/GSTO1/CD63/NUP93/RASSF2
cell motility	1688	64	1.27717e-06	0.000337257	GPNMB/MERTK/CHL1/DUSP10/LYST/CTHRC1/NUS1/SIRPA/CSPG4/CTNNB1/CTSH/ROPN1B/CXADR/EDNRB/EGR3/ERBB3/PHACTR1/FGF13/KANK1/ANKS1A/SLC7A8/MTOR/FYN/MCOLN2/GAPDHS/ARHGEF16/LAMA1/GRB14/PYCARD/GYPC/HMOX1/APOD/APOE/LGALS3/MITF/NDN/RERE/PODXL2/LEF1/LURAP1/ROPN1/PRKCZ/PROS1/SEMA6A/SHTN1/CEACAM1/CX3CL1/SDCBP/SGK1/SOX10/TGFBR3/SEMA3B/ALX1/SLC7A5/NCK2/IRS2/TNFRSF14/NRP2/CDK5R1/ADGRG1/IGSF8/CD63/NUP93/CDH1
localization of cell	1688	64	1.27717e-06	0.000337257	GPNMB/MERTK/CHL1/DUSP10/LYST/CTHRC1/NUS1/SIRPA/CSPG4/CTNNB1/CTSH/ROPN1B/CXADR/EDNRB/EGR3/ERBB3/PHACTR1/FGF13/KANK1/ANKS1A/SLC7A8/MTOR/FYN/MCOLN2/GAPDHS/ARHGEF16/LAMA1/GRB14/PYCARD/GYPC/HMOX1/APOD/APOE/LGALS3/MITF/NDN/RERE/PODXL2/LEF1/LURAP1/ROPN1/PRKCZ/PROS1/SEMA6A/SHTN1/CEACAM1/CX3CL1/SDCBP/SGK1/SOX10/TGFBR3/SEMA3B/ALX1/SLC7A5/NCK2/IRS2/TNFRSF14/NRP2/CDK5R1/ADGRG1/IGSF8/CD63/NUP93/CDH1
positive regulation of signaling	1775	71	1.37638e-06	0.000357592	BCAP31/GPNMB/MERTK/SORBS1/TRAF3IP2/CHN2/MRAP2/CSPG4/CTNNB1/CTSH/DLX5/ERBB3/FABP5/NLGN1/ANKRD6/KANK1/DAAM2/WBP2/LY96/MTOR/FYN/GHR/NSG1/GRB10/GRB14/PYCARD/TMOD2/HMOX1/APOE/BMP8A/ITPKB/MC1R/CITED1/P2RX7/CXXC5/ATP6AP1/SEPTIN4/LURAP1/TNFRSF19/PRR5/PRKCB/PRKCZ/KLK6/PSAP/DHX33/PELI2/WDFY1/RRAGD/AVPI1/S100A13/CX3CL1/SDCBP/MOAP1/RTN4R/BMP8B/SNCA/TGFBR3/UBE2N/BIRC7/FZD9/NCK2/IRS2/HRK/KAT2B/SQSTM1/ADGRG1/VA…
cellular pigmentation	50	9	1.45197e-06	0.000370946	LYST/RAB38/GPR143/MREG/RAB27A/RAB17/PMEL/HPS4/CD63
cellular process	16779	392	1.47384e-06	0.000370946	ARPC1B/BCAP31/SLC25A13/CDK2/CTDSPL/SPRY1/TUBB4A/ST3GAL6/TESK2/GPNMB/MAD2L2/MERTK/VAT1/SORBS1/POLR3G/KHDRBS3/ADCY1/CHL1/TRAF3IP2/SMPDL3A/AP3M2/PDIA5/SLC27A3/LZTS1/DUSP10/CHN2/PACSIN2/MRAP2/GLMP/LYST/TMC6/ACOT7/BUD23/SORCS1/ZNF689/CKMT1B/CTHRC1/NUS1/RPL39L/C10orf90/SERPINA3/TBC1D16/TPRG1L/TANGO2/CHCHD4/SLC31A2/CPN1/ZNF280B/SIRPA/CRYAB/CRYZ/CSPG4/CST1/CTLA4/CTNNB1/CTSG/CTSH/CTSK/WDSUB1/ROPN1B/CMTM8/…
neuron development	1071	50	1.58322e-06	0.000392346	ADCY1/CHL1/CTHRC1/CTNNB1/DLX5/EDNRB/FGF13/NLGN1/ZNF365/TRAK1/EPB41L3/KANK1/ANKS1A/MTOR/FYN/FBXO7/LAMA1/GRB10/APOD/APOE/NDN/RERE/NPTX2/SLC11A2/OMG/ATL1/PLP1/C21orf91/STRADB/PRKCZ/KLK6/SEMA6A/SHTN1/RAP1GAP/CX3CL1/RAB17/SGK1/CREB3L2/RTN4R/TRAK2/SEMA3B/NCK2/BRSK1/IRS2/NRP2/CDK5R1/RPS6KA5/PICK1/GAB2/CDH1
negative regulation of signal transduction	1259	54	1.62597e-06	0.000393047	SPRY1/MAD2L2/MERTK/DUSP10/MRAP2/CTHRC1/SIRPA/CTNNB1/ERBB3/ANKRD6/GPD1L/KANK1/HEY1/HEY2/PRAME/LY96/MTOR/FYN/IFI6/GRB10/GRB14/PYCARD/HMOX1/APOD/APOE/RBPMS2/IGFBP1/IRF4/NRROS/LGALS3/CITED1/MYC/P2RX7/TBC1D7/TRIM33/RNF125/STRADB/PRKCB/PBK/PRKCZ/SEMA6A/RGS10/RGS12/CEACAM1/CX3CL1/SNCA/SOX10/SPINK1/TGFBR3/FZD9/NCK2/GSTO1/RASSF2/MFN2
developmental process	6212	185	1.63485e-06	0.000393047	MAMLD1/SPRY1/GPNMB/MAD2L2/MERTK/VAT1/ADCY1/CHL1/DUSP10/PACSIN2/ZNF689/CTHRC1/NUS1/CRYAB/CSPG4/CTLA4/CTNNB1/CTSH/CTSK/ROPN1B/CMTM8/CXADR/DCT/DLX5/E2F2/EDNRB/EGR3/A2M/ERBB3/ABCD1/FABP5/ACSL3/FGF13/NLGN1/ANKRD6/ZNF365/TRAK1/EPB41L3/KANK1/KAZN/ANKS1A/TDRD7/RHOQ/HEY1/HEY2/DAAM2/FOS/PRAME/RAB38/MTOR/FYN/FBXO7/GHR/GJB1/GPM6B/LAMA1/GRB10/OSTM1/TMOD2/SNX10/HMOX1/IGSF3/KRT27/APOD/APOE/RBPMS2/IGFBP1/BMP8A/I…
cellular macromolecule localization	1840	73	1.73605e-06	0.00041124	BCAP31/SORBS1/AP3M2/PACSIN2/MRAP2/TBC1D16/CHCHD4/CTNNB1/ROPN1B/ACSL3/FGF13/NLGN1/TRAK1/EFR3B/EPB41L3/GPD1L/NUP210/RHOQ/HEY2/RAB38/FYN/FBXO7/SAMM50/NSG1/ARHGEF16/GPM6B/ZDHHC1/SNX10/APOD/APOE/LGALS3/ARL1/GOLGA7B/RERE/UBE2J1/PEX10/EXOSC10/ROPN1/TESC/WIPI1/STRADB/MACROH2A2/PECR/PRKCZ/TBC1D14/RRAGD/RAB27A/RPL10/SDCBP/MOAP1/RAB17/TRAK2/GNPTAB/MAIP1/ZDHHC11/CAPN3/FZD9/TBC1D10A/STX7/CDK5R1/SQSTM1/AP1S2/H…
generation of neurons	1459	62	1.92226e-06	0.000445392	ADCY1/CHL1/DUSP10/CTHRC1/CTNNB1/DCT/DLX5/EDNRB/FGF13/NLGN1/ZNF365/TRAK1/EPB41L3/KANK1/ANKS1A/HEY1/HEY2/DAAM2/MTOR/FYN/FBXO7/LAMA1/GRB10/APOD/APOE/NDN/RERE/NPTX2/SLC11A2/OMG/ATL1/LEF1/PLP1/C21orf91/MCOLN3/STRADB/HES6/PRKCZ/KLK6/SEMA6A/SHTN1/RAP1GAP/CX3CL1/RAB17/SGK1/CREB3L2/RTN4R/TRAK2/SOX10/SEMA3B/BHLHE41/FZD9/NCK2/BRSK1/IRS2/NRP2/CDK5R1/RPS6KA5/ADGRG1/PICK1/GAB2/CDH1
negative regulation of cellular process	4759	148	1.94838e-06	0.000445392	CDK2/CTDSPL/SPRY1/TUBB4A/GPNMB/MAD2L2/MERTK/VAT1/CHL1/LZTS1/DUSP10/PACSIN2/MRAP2/CTHRC1/SERPINA3/SIRPA/CRYAB/CST1/CTLA4/CTNNB1/CTSH/CXADR/PTCRA/E2F2/EDNRB/EGR3/A2M/ERBB3/ABCD1/PHACTR1/JAZF1/FGF13/NLGN1/ANKRD6/ZNF365/GPD1L/KANK1/HEY1/HEY2/DAAM2/PRAME/LY96/MTOR/FYN/IFI6/MCOLN2/FBXO7/IBTK/FBXO2/SLC24A5/GRB10/GRB14/PYCARD/TMOD2/HMOX1/APOD/APOE/RBPMS2/IGFBP1/BMP8A/IRF4/ITPKB/NRROS/LGALS3/MAF/PIM3/MBP/…
negative regulation of cell communication	1363	57	1.97506e-06	0.000445392	SPRY1/MAD2L2/MERTK/DUSP10/MRAP2/CTHRC1/SIRPA/CTNNB1/ERBB3/ANKRD6/GPD1L/KANK1/HEY1/HEY2/PRAME/LY96/MTOR/FYN/IFI6/GRB10/GRB14/PYCARD/HMOX1/APOD/APOE/RBPMS2/IGFBP1/BMP8A/IRF4/NRROS/LGALS3/PIM3/CITED1/MYC/P2RX7/TBC1D7/TRIM33/RNF125/STRADB/PRKCB/PBK/PRKCZ/SEMA6A/RGS10/RGS12/CEACAM1/CX3CL1/SNCA/SOX10/SPINK1/TGFBR3/FZD9/NCK2/GSTO1/PICK1/RASSF2/MFN2
response to peptide	481	29	2.02217e-06	0.000445392	SORBS1/ADCY1/ATP6V0E2/EDNRB/KANK1/RHOQ/MTOR/FYN/GHR/GRB10/GRB14/IGFBP1/CITED1/ATP6V1B2/ATP6V1C1/ATP6V1E1/ATP6V0B/ATP6AP1/PRKCB/PRKCZ/AGTRAP/QDPR/SORT1/CEACAM1/TGFBR3/VGF/IRS2/KAT2B/ATP6V0D1
negative regulation of biological process	5698	162	2.03521e-06	0.000445392	CDK2/CTDSPL/SPRY1/TUBB4A/GPNMB/MAD2L2/MERTK/VAT1/CHL1/LZTS1/DUSP10/PACSIN2/MRAP2/CTHRC1/SERPINA3/SIRPA/CRYAB/CST1/CTLA4/CTNNB1/CTSG/CTSH/CTSK/CXADR/PTCRA/E2F2/EDNRB/EGR3/A2M/ERBB3/ABCD1/ALDH1A1/F12/FABP5/PHACTR1/JAZF1/FGF13/NLGN1/ANKRD6/ZNF365/GPD1L/KANK1/RHOQ/HEY1/HEY2/DAAM2/PRAME/LY96/GSPT2/MTOR/FYN/IFI6/MCOLN2/FBXO7/IBTK/FBXO2/GPM6B/SLC24A5/GRB10/GRB14/PYCARD/TMOD2/HMOX1/APOD/APOE/RBPMS2/IGFBP…
cellular response to peptide hormone stimulus	307	22	2.04613e-06	0.000445392	SORBS1/ADCY1/ATP6V0E2/KANK1/RHOQ/FYN/GHR/GRB10/GRB14/IGFBP1/ATP6V1B2/ATP6V1C1/ATP6V1E1/ATP6V0B/ATP6AP1/PRKCB/PRKCZ/AGTRAP/CEACAM1/IRS2/KAT2B/ATP6V0D1
regulation of leukocyte activation	550	29	2.1097e-06	0.000453108	GPNMB/MAD2L2/MERTK/DUSP10/SIRPA/CTLA4/CTNNB1/EGR3/FYN/FBXO7/PYCARD/HMOX1/IRF4/ITPKB/LGALS3/PLSCR1/PRKCZ/CEACAM1/CX3CL1/NFKBIZ/SNCA/STXBP2/MAD1L1/NCK2/CBFB/IRS2/TNFRSF14/IL27RA/GAB2
negative regulation of signaling	1367	57	2.17554e-06	0.000456996	SPRY1/MAD2L2/MERTK/DUSP10/MRAP2/CTHRC1/SIRPA/CTNNB1/ERBB3/ANKRD6/GPD1L/KANK1/HEY1/HEY2/PRAME/LY96/MTOR/FYN/IFI6/GRB10/GRB14/PYCARD/HMOX1/APOD/APOE/RBPMS2/IGFBP1/BMP8A/IRF4/NRROS/LGALS3/PIM3/CITED1/MYC/P2RX7/TBC1D7/TRIM33/RNF125/STRADB/PRKCB/PBK/PRKCZ/SEMA6A/RGS10/RGS12/CEACAM1/CX3CL1/SNCA/SOX10/SPINK1/TGFBR3/FZD9/NCK2/GSTO1/PICK1/RASSF2/MFN2
pigment metabolic process	69	10	2.18455e-06	0.000456996	DCT/SLC24A5/HMOX1/MC1R/CITED1/SLC11A2/GPR143/SLC45A2/PMEL/TYR
positive regulation of biological process	6054	178	2.2975e-06	0.000474463	ARPC1B/BCAP31/CDK2/SPRY1/GPNMB/MAD2L2/MERTK/SORBS1/POLR3G/TRAF3IP2/DUSP10/CHN2/MRAP2/GLMP/BUD23/CTHRC1/NUS1/CPN1/SIRPA/CSPG4/CTLA4/CTNNB1/CTSG/CTSH/DCT/DLX5/E2F2/EDNRB/EGR3/A2M/ERBB3/ABCD1/F12/FABP5/ACSL3/FGF13/NLGN1/ANKRD6/ZNF365/TRAK1/GRAMD4/GPD1L/KANK1/PLEKHM2/RHOQ/HEY1/HEY2/DAAM2/FOS/PRAME/WBP2/LY96/RAB38/MTOR/FYN/MCOLN2/FBXO7/GAPDHS/GHR/NSG1/ARHGEF16/GPM6B/GRB10/GRB14/PYCARD/TMOD2/PNMA3/HMOX…
positive regulation of cell communication	1768	70	2.36257e-06	0.000481725	BCAP31/GPNMB/MERTK/SORBS1/TRAF3IP2/CHN2/MRAP2/CSPG4/CTNNB1/CTSH/DLX5/ERBB3/FABP5/NLGN1/ANKRD6/KANK1/DAAM2/WBP2/LY96/MTOR/FYN/GHR/NSG1/GRB10/GRB14/PYCARD/TMOD2/HMOX1/APOE/BMP8A/ITPKB/MC1R/CITED1/P2RX7/CXXC5/ATP6AP1/SEPTIN4/LURAP1/TNFRSF19/PRR5/PRKCB/PRKCZ/KLK6/PSAP/DHX33/PELI2/WDFY1/RRAGD/AVPI1/S100A13/CX3CL1/SDCBP/MOAP1/RTN4R/BMP8B/SNCA/TGFBR3/UBE2N/BIRC7/FZD9/NCK2/IRS2/HRK/KAT2B/SQSTM1/ADGRG1/GS…
metal ion transport	858	42	2.51545e-06	0.000506487	CDK2/SLC31A2/CTNNB1/ATP6V0E2/FGF13/GPD1L/FYN/MCOLN2/IBTK/SLC24A5/KCNN2/LGALS3/ATOX1/ATP1A1/SLC11A2/P2RX7/ATP6V1B2/ATP6V1C1/ATP6V1E1/ATP6V0B/PLCG2/ATP6AP1/TESC/MCOLN3/PRKCB/PSEN2/SELENON/S100A1/CX3CL1/SGK1/SLC6A8/SNCA/SPINK1/TCN1/BEST1/KCNAB1/MAIP1/TMEM163/CAPN3/ATP6V0D1/GSTO1/CD63
response to organonitrogen compound	950	45	2.7361e-06	0.000544112	BCAP31/SORBS1/ADCY1/CTNNB1/ATP6V0E2/EDNRB/KANK1/RHOQ/FOS/SDF2L1/MTOR/FYN/FBXO2/GHR/GLDC/GRB10/GRB14/APOE/IGFBP1/CITED1/P2RX7/UBE2J1/ATP6V1B2/ATP6V1C1/ATP6V1E1/ATP6V0B/ATP6AP1/PRKCB/PRKCZ/AGTRAP/SELENON/RRAGD/QDPR/RGS10/SORT1/CEACAM1/SNCA/TGFBR3/TYR/VGF/IRS2/KAT2B/ATP6V0D1/EDEM1/CDH1
cellular protein localization	1830	72	2.77451e-06	0.000545021	BCAP31/SORBS1/AP3M2/PACSIN2/MRAP2/TBC1D16/CHCHD4/CTNNB1/ROPN1B/ACSL3/FGF13/NLGN1/TRAK1/EFR3B/EPB41L3/GPD1L/NUP210/RHOQ/HEY2/RAB38/FYN/FBXO7/SAMM50/NSG1/ARHGEF16/GPM6B/ZDHHC1/SNX10/APOD/APOE/LGALS3/ARL1/GOLGA7B/RERE/UBE2J1/PEX10/ROPN1/TESC/WIPI1/STRADB/MACROH2A2/PECR/PRKCZ/TBC1D14/RRAGD/RAB27A/RPL10/SDCBP/MOAP1/RAB17/TRAK2/GNPTAB/MAIP1/ZDHHC11/CAPN3/FZD9/TBC1D10A/STX7/CDK5R1/SQSTM1/AP1S2/HPS4/VAMP…
movement of cell or subcellular component	2138	76	3.32857e-06	0.000645983	GPNMB/MERTK/CHL1/AP3M2/DUSP10/LYST/CTHRC1/NUS1/SIRPA/CSPG4/CTNNB1/CTSH/ROPN1B/CXADR/DLX5/DYNC1I1/EDNRB/EGR3/ERBB3/PHACTR1/FGF13/TRAK1/GPD1L/KANK1/ANKS1A/SLC7A8/MTOR/FYN/MCOLN2/GAPDHS/ARHGEF16/LAMA1/GRB10/GRB14/PYCARD/GYPC/HMOX1/APOD/APOE/KCNN2/LGALS3/MITF/NDN/RERE/ATP1A1/PODXL2/LEF1/LURAP1/ROPN1/PRKCZ/PROS1/SEMA6A/SHTN1/RAP1GAP/CEACAM1/CX3CL1/SDCBP/SGK1/TRAK2/SOX10/TGFBR3/SEMA3B/ALX1/SLC7A5/NCK2/…
plasma membrane bounded cell projection organization	1462	61	3.77717e-06	0.000724317	TUBB4A/ADCY1/CHL1/CTHRC1/CTNNB1/ROPN1B/DLX5/ABCD1/FGF13/NLGN1/ZNF365/TRAK1/EPB41L3/KANK1/RHOQ/MTOR/FYN/FBXO7/POC1B/LAMA1/GRB10/SNX10/APOD/APOE/NDN/RERE/NPTX2/SLC11A2/OMG/P2RX7/ATL1/TBC1D7/PLP1/SEPTIN4/C21orf91/ROPN1/STRADB/PRKCZ/SEPTIN3/KLK6/SEMA6A/SHTN1/RAP1GAP/CX3CL1/SDCBP/RAB17/SGK1/CREB3L2/RTN4R/TRAK2/SEMA3B/NCK2/BRSK1/IRS2/NRP2/CDK5R1/ATP6V0D1/RPS6KA5/PICK1/GAB2/CDH1
cell migration	1537	58	3.86087e-06	0.000731657	GPNMB/MERTK/CHL1/DUSP10/LYST/CTHRC1/NUS1/SIRPA/CSPG4/CTNNB1/CTSH/CXADR/EDNRB/EGR3/FGF13/KANK1/ANKS1A/SLC7A8/MTOR/FYN/MCOLN2/ARHGEF16/LAMA1/GRB14/PYCARD/GYPC/HMOX1/APOD/APOE/LGALS3/MITF/NDN/RERE/PODXL2/LEF1/LURAP1/PRKCZ/PROS1/SEMA6A/SHTN1/CEACAM1/CX3CL1/SDCBP/SGK1/SOX10/TGFBR3/SEMA3B/ALX1/SLC7A5/NCK2/IRS2/TNFRSF14/NRP2/CDK5R1/ADGRG1/CD63/NUP93/CDH1
cell projection organization	1497	62	3.9265e-06	0.000735442	TUBB4A/ADCY1/CHL1/PACSIN2/CTHRC1/CTNNB1/ROPN1B/DLX5/ABCD1/FGF13/NLGN1/ZNF365/TRAK1/EPB41L3/KANK1/RHOQ/MTOR/FYN/FBXO7/POC1B/LAMA1/GRB10/SNX10/APOD/APOE/NDN/RERE/NPTX2/SLC11A2/OMG/P2RX7/ATL1/TBC1D7/PLP1/SEPTIN4/C21orf91/ROPN1/STRADB/PRKCZ/SEPTIN3/KLK6/SEMA6A/SHTN1/RAP1GAP/CX3CL1/SDCBP/RAB17/SGK1/CREB3L2/RTN4R/TRAK2/SEMA3B/NCK2/BRSK1/IRS2/NRP2/CDK5R1/ATP6V0D1/RPS6KA5/PICK1/GAB2/CDH1
pigment biosynthetic process	54	9	4.06592e-06	0.000751167	DCT/SLC24A5/MC1R/CITED1/SLC11A2/GPR143/SLC45A2/PMEL/TYR
phenol-containing compound biosynthetic process	42	8	4.10372e-06	0.000751167	DCT/SLC24A5/MC1R/CITED1/SLC45A2/PMEL/SNCA/TYR
positive regulation of multicellular organismal process	1753	67	4.4495e-06	0.000805309	SPRY1/MAD2L2/POLR3G/DUSP10/CTHRC1/NUS1/CTNNB1/CTSH/DCT/EDNRB/EGR3/ERBB3/F12/FABP5/NLGN1/ZNF365/TRAK1/HEY2/FOS/LY96/MTOR/FYN/MCOLN2/GHR/GPM6B/GRB10/PYCARD/HMOX1/APOE/IL1RAP/IRF4/ITPKB/LUM/MBP/MYC/ATP1A1/P2RX7/LEF1/PLCG2/ATP6AP1/LURAP1/C21orf91/RNF125/TESC/MACROH2A2/PRKCB/PRKCZ/DHX33/SEMA6A/SHTN1/SMAP1/S100A1/CEACAM1/CX3CL1/SDCBP/NFKBIZ/CREB3L2/SOX10/TGFBR3/ALX1/FZD9/CBFB/TNFRSF14/NRP2/GSTO1/IL27RA…
establishment of protein localization	2079	78	4.6117e-06	0.000825392	BCAP31/TRAF3IP2/AP3M2/LYST/TBC1D16/TANGO2/CHCHD4/ATP6V0E2/ACSL3/NLGN1/TRAK1/NUP210/WBP2/RAB38/FYN/MCOLN2/FBXO7/SAMM50/NSG1/GPM6B/PYCARD/ZDHHC1/SNX10/APOD/APOE/BMP8A/IL1RAP/SFT2D2/ARL1/GOLGA7B/PIM3/MBP/RERE/P2RX7/UBE2J1/PEX10/ATP6V1B2/ATP6V1C1/ATP6V1E1/ATP6V0B/ATP6AP1/TESC/STRADB/MACROH2A2/PRKCB/PECR/PRKCZ/TBC1D14/RAB27A/RPL10/S100A13/CX3CL1/SDCBP/MOAP1/RAB17/TRAK2/STXBP2/VGF/GNPTAB/MAIP1/ZDHHC11/…
regulation of immune system process	1545	59	4.7402e-06	0.000839068	ARPC1B/GPNMB/MAD2L2/MERTK/POLR3G/TRAF3IP2/DUSP10/CPN1/SIRPA/CTLA4/CTNNB1/CTSG/CTSH/CXADR/EGR3/A2M/FOS/LY96/MTOR/FYN/FBXO7/PYCARD/HMOX1/APOD/IRF4/ITPKB/LGALS3/MITF/MYC/P2RX7/LEF1/PLCG2/PLSCR1/ATP6AP1/RNF125/TESC/PRKCB/PRKCZ/PROS1/WDFY1/SMAP1/S100A1/CEACAM1/CX3CL1/NFKBIZ/SNCA/STXBP2/UBE2N/MAD1L1/STX7/NCK2/CBFB/IRS2/TNFRSF14/KAT2B/RPS6KA5/IL27RA/RASSF2/GAB2
positive regulation of cellular process	5330	160	4.93092e-06	0.000863339	ARPC1B/BCAP31/CDK2/GPNMB/MAD2L2/MERTK/SORBS1/TRAF3IP2/DUSP10/CHN2/MRAP2/GLMP/BUD23/CTHRC1/NUS1/SIRPA/CSPG4/CTLA4/CTNNB1/CTSH/DCT/DLX5/E2F2/EDNRB/EGR3/ERBB3/ABCD1/F12/FABP5/ACSL3/FGF13/NLGN1/ANKRD6/ZNF365/TRAK1/GRAMD4/KANK1/PLEKHM2/RHOQ/HEY1/HEY2/DAAM2/FOS/PRAME/WBP2/LY96/RAB38/MTOR/FYN/FBXO7/GAPDHS/GHR/NSG1/ARHGEF16/GRB10/GRB14/PYCARD/TMOD2/PNMA3/HMOX1/IFIT2/APOE/RBPMS2/IGFBP1/BMP8A/IL1RAP/IRF4/I…
response to nitrogen compound	1037	47	5.2584e-06	0.000910777	BCAP31/CDK2/SORBS1/ADCY1/CTNNB1/ATP6V0E2/EDNRB/KANK1/RHOQ/FOS/SDF2L1/MTOR/FYN/FBXO2/GHR/GLDC/GRB10/GRB14/APOE/IGFBP1/CITED1/P2RX7/UBE2J1/ATP6V1B2/ATP6V1C1/ATP6V1E1/ATP6V0B/ATP6AP1/PRKCB/PRKCZ/AGTRAP/SELENON/RRAGD/QDPR/RGS10/SORT1/CEACAM1/SNCA/TGFBR3/TYR/VGF/IRS2/KAT2B/CDK5R1/ATP6V0D1/EDEM1/CDH1
anatomical structure development	5810	173	5.69778e-06	0.000976381	MAMLD1/SPRY1/GPNMB/MAD2L2/MERTK/VAT1/ADCY1/CHL1/DUSP10/PACSIN2/ZNF689/CTHRC1/NUS1/CRYAB/CSPG4/CTLA4/CTNNB1/CTSH/CTSK/ROPN1B/CMTM8/CXADR/DCT/DLX5/E2F2/EDNRB/EGR3/ERBB3/ABCD1/FABP5/ACSL3/FGF13/NLGN1/ANKRD6/ZNF365/TRAK1/EPB41L3/KANK1/KAZN/ANKS1A/TDRD7/RHOQ/HEY1/HEY2/DAAM2/FOS/MTOR/FYN/FBXO7/GJB1/GPM6B/LAMA1/GRB10/OSTM1/TMOD2/SNX10/HMOX1/IGSF3/KRT27/APOD/APOE/RBPMS2/IGFBP1/BMP8A/IL1RAP/IRF4/ITPKB/NRR…
leukocyte activation	1257	52	5.78563e-06	0.000981	GPNMB/MAD2L2/MERTK/VAT1/DUSP10/TMC6/SERPINA3/SIRPA/CTLA4/CTNNB1/CTSG/CTSH/CXADR/EGR3/FABP5/MTOR/FYN/FBXO7/QPCT/PYCARD/HMOX1/IRF4/ITPKB/LGALS3/ASAH1/P2RX7/LEF1/PLCG2/PLSCR1/PRKCB/PRKCZ/PSAP/RAB27A/S100A13/CEACAM1/CX3CL1/SDCBP/NFKBIZ/SNCA/STXBP2/TCN1/TPD52/FZD9/MAD1L1/NCK2/CYSTM1/CBFB/IRS2/TNFRSF14/IL27RA/CD63/GAB2
cell projection morphogenesis	636	34	5.98469e-06	0.00100418	ADCY1/CHL1/PACSIN2/CTNNB1/DLX5/FGF13/NLGN1/ZNF365/TRAK1/EPB41L3/KANK1/FYN/GRB10/APOE/NDN/RERE/SLC11A2/OMG/ATL1/STRADB/PRKCZ/SEMA6A/SHTN1/RAP1GAP/SGK1/RTN4R/TRAK2/SEMA3B/BRSK1/IRS2/NRP2/CDK5R1/RPS6KA5/GAB2
ion transport	1638	65	6.53907e-06	0.00108589	SLC25A13/CDK2/SLC27A3/TMC6/CLCN7/SLC31A2/CTNNB1/ATP6V0E2/ABCD1/ACSL3/FGF13/NLGN1/ATP10B/GPD1L/SLC7A8/LRRC8B/CA14/MTOR/FYN/MCOLN2/IBTK/GPM6B/SLC24A5/APOE/KCNN2/LGALS3/ATOX1/ATP1A1/SLC11A2/SLC22A18/P2RX7/CYB5R2/ATP6V1B2/ATP6V1C1/ATP6V1E1/ATP6V0B/PLCG2/ATP6AP1/TESC/MCOLN3/PRKCB/PSAP/PSEN2/SELENON/S100A1/CEACAM1/CX3CL1/SGK1/SLC6A8/SNCA/SPINK1/TCN1/BEST1/KCNAB1/MAIP1/SLC7A5/TMEM163/CAPN3/C15orf48/IRS2…
response to oxygen-containing compound	1577	63	6.6209e-06	0.00108826	ARPC1B/CDK2/SORBS1/ADCY1/DUSP10/SIRPA/CRYAB/CTNNB1/CTSG/CTSH/ATP6V0E2/EDNRB/KANK1/RHOQ/FOS/WBP2/LY96/MTOR/FYN/GHR/GLDC/GRB10/GRB14/PYCARD/HMOX1/APOD/APOE/IGFBP1/PIM3/CITED1/ATP1A1/P2RX7/ATP6V1B2/ATP6V1C1/ATP6V1E1/ATP6V0B/PLCG2/ATP6AP1/ACP5/POLB/TESC/PRKCB/PRKCZ/PSAP/AGTRAP/RRAGD/QDPR/RGS10/SORT1/CEACAM1/CX3CL1/SNCA/SOX10/TGFBR3/TYR/VGF/IRS2/KAT2B/CDK5R1/ATP6V0D1/NUP93/EDEM1/CDH1
amide transport	2037	76	7.42851e-06	0.00120567	BCAP31/TRAF3IP2/AP3M2/LYST/TBC1D16/TANGO2/CHCHD4/ATP6V0E2/ABCD1/ACSL3/NLGN1/TRAK1/NUP210/RAB38/FYN/MCOLN2/FBXO7/SAMM50/NSG1/GPM6B/PYCARD/ZDHHC1/SNX10/APOD/APOE/BMP8A/IL1RAP/SFT2D2/ARL1/GOLGA7B/PIM3/MBP/RERE/P2RX7/UBE2J1/PEX10/ATP6V1B2/ATP6V1C1/ATP6V1E1/ATP6V0B/ATP6AP1/TESC/STRADB/PRKCB/PECR/PRKCZ/PSAP/TBC1D14/RAB27A/RPL10/S100A13/CX3CL1/SDCBP/RAB17/TRAK2/STXBP2/VGF/GNPTAB/ZDHHC11/TBC1D10A/STX7/IR…
protein localization to membrane	597	32	7.48491e-06	0.00120567	SORBS1/MRAP2/ACSL3/FGF13/NLGN1/EFR3B/EPB41L3/RHOQ/RAB38/FYN/SAMM50/NSG1/ARHGEF16/ZDHHC1/APOE/LGALS3/GOLGA7B/TESC/PRKCZ/RPL10/SDCBP/MOAP1/MAIP1/ZDHHC11/CAPN3/FZD9/STX7/CDK5R1/SQSTM1/VAMP3/PICK1/CDH1
multicellular organismal process	7510	211	7.90351e-06	0.00126049	MAMLD1/BCAP31/SPRY1/TESK2/GPNMB/MAD2L2/MERTK/SORBS1/POLR3G/ADCY1/CHL1/DUSP10/MRAP2/ZNF689/CTHRC1/NUS1/RPL39L/SERPINA3/SIRPA/CRYAB/CRYZ/CSPG4/CST1/CTLA4/CTNNB1/CTSG/CTSH/CTSK/ROPN1B/CMTM8/CXADR/CYP2J2/DCT/DLX5/E2F2/EDNRB/EGR3/A2M/ERBB3/ABCD1/ALDH1A1/F12/FABP5/ACSL3/FGF13/NLGN1/ANKRD6/ZNF365/TRAK1/EPB41L3/GPD1L/KANK1/KAZN/ANKS1A/TDRD7/HEY1/HEY2/DAAM2/FOS/LY96/MTOR/FYN/MCOLN2/FBXO7/GHR/GJB1/GPM6B/PO…
protein transport	1974	74	8.13096e-06	0.00128405	BCAP31/TRAF3IP2/AP3M2/LYST/TBC1D16/TANGO2/CHCHD4/ATP6V0E2/ACSL3/NLGN1/TRAK1/NUP210/RAB38/FYN/MCOLN2/FBXO7/SAMM50/NSG1/GPM6B/PYCARD/ZDHHC1/SNX10/APOD/APOE/BMP8A/IL1RAP/SFT2D2/ARL1/GOLGA7B/PIM3/MBP/RERE/P2RX7/UBE2J1/PEX10/ATP6V1B2/ATP6V1C1/ATP6V1E1/ATP6V0B/ATP6AP1/TESC/STRADB/PRKCB/PECR/PRKCZ/TBC1D14/RAB27A/RPL10/S100A13/CX3CL1/SDCBP/RAB17/TRAK2/STXBP2/VGF/GNPTAB/ZDHHC11/TBC1D10A/STX7/IRS2/TNFRSF14…
transition metal ion transport	110	12	8.54839e-06	0.00133687	SLC31A2/ATP6V0E2/ATOX1/SLC11A2/ATP6V1B2/ATP6V1C1/ATP6V1E1/ATP6V0B/ATP6AP1/TCN1/TMEM163/ATP6V0D1
regulation of intracellular signal transduction	1881	71	8.65188e-06	0.00134004	BCAP31/CDK2/SPRY1/GPNMB/MERTK/TRAF3IP2/DUSP10/CHN2/MRAP2/SIRPA/CSPG4/CTNNB1/A2M/ERBB3/NLGN1/GPD1L/KANK1/RHOQ/MTOR/FYN/PLEKHG3/GHR/ARHGEF16/PYCARD/HMOX1/APOE/BMP8A/ITPKB/MC1R/MYC/GPR143/P2RX7/TBC1D7/CXXC5/ATP6AP1/SEPTIN4/LURAP1/RNF125/TNFRSF19/PRR5/PRKCB/PBK/PRKCZ/PSAP/DHX33/PELI2/SELENON/SEMA6A/RRAGD/RAP1GAP/AVPI1/S100A13/CEACAM1/CX3CL1/SDCBP/RTN4R/BMP8B/SPINK1/UBE2N/BIRC7/CAPN3/NCK2/ARHGAP19/IRS…
multicellular organism development	5330	160	9.39557e-06	0.00144137	MAMLD1/SPRY1/GPNMB/MAD2L2/MERTK/ADCY1/CHL1/DUSP10/ZNF689/CTHRC1/NUS1/CRYAB/CSPG4/CTLA4/CTNNB1/CTSH/CTSK/CMTM8/CXADR/DCT/DLX5/E2F2/EDNRB/EGR3/ERBB3/ABCD1/ACSL3/FGF13/NLGN1/ANKRD6/ZNF365/TRAK1/EPB41L3/KANK1/KAZN/ANKS1A/TDRD7/HEY1/HEY2/DAAM2/FOS/MTOR/FYN/FBXO7/GJB1/GPM6B/LAMA1/GRB10/OSTM1/TMOD2/SNX10/HMOX1/IGSF3/KRT27/APOD/APOE/RBPMS2/BMP8A/IL1RAP/IRF4/ITPKB/NRROS/LGALS3/LSAMP/LUM/MAF/MBP/MC1R/MFGE8…
regulation of vesicle-mediated transport	498	28	9.85151e-06	0.00149706	MERTK/ADCY1/PACSIN2/SIRPA/ACSL3/NLGN1/PYCARD/HMOX1/APOE/LGALS3/MFGE8/PLCG2/ATP6AP1/SEPTIN4/PRKCB/RAB27A/SMAP1/CEACAM1/SDCBP/RAB17/MICAL1/SNCA/STXBP2/RAB9A/PICK1/CD63/ZFYVE16/GAB2
nitrogen compound transport	2335	84	1.02425e-05	0.00154192	BCAP31/SLC25A13/TRAF3IP2/AP3M2/LYST/TBC1D16/TANGO2/CHCHD4/ATP6V0E2/ABCD1/ACSL3/NLGN1/TRAK1/NUP210/SLC7A8/RAB38/FYN/MCOLN2/FBXO7/SAMM50/GJB1/NSG1/GPM6B/PYCARD/ZDHHC1/SNX10/APOD/APOE/BMP8A/IL1RAP/SFT2D2/ARL1/GOLGA7B/PIM3/MBP/RERE/P2RX7/UBE2J1/PEX10/ATP6V1B2/ATP6V1C1/ATP6V1E1/ATP6V0B/ATP6AP1/TESC/STRADB/PRKCB/PECR/PRKCZ/PSAP/TBC1D14/RAB27A/RPL10/S100A13/CX3CL1/SDCBP/RAB17/SLC6A8/TRAK2/SNCA/STXBP2/TC…
response to hormone	968	44	1.07439e-05	0.00160122	ARPC1B/SORBS1/ADCY1/CPN1/CRYAB/CTNNB1/CTSH/ATP6V0E2/EDNRB/KANK1/RHOQ/FOS/WBP2/MTOR/FYN/GHR/GRB10/GRB14/IGFBP1/CITED1/ATP1A1/LEF1/ATP6V1B2/ATP6V1C1/ATP6V1E1/ATP6V0B/ATP6AP1/PRKCB/PRKCZ/AGTRAP/QDPR/RGS10/SORT1/CEACAM1/SOX10/TGFBR3/VGF/TRIM63/CBFB/IRS2/KAT2B/CDK5R1/UCN2/ATP6V0D1
cell part morphogenesis	655	34	1.08463e-05	0.00160122	ADCY1/CHL1/PACSIN2/CTNNB1/DLX5/FGF13/NLGN1/ZNF365/TRAK1/EPB41L3/KANK1/FYN/GRB10/APOE/NDN/RERE/SLC11A2/OMG/ATL1/STRADB/PRKCZ/SEMA6A/SHTN1/RAP1GAP/SGK1/RTN4R/TRAK2/SEMA3B/BRSK1/IRS2/NRP2/CDK5R1/RPS6KA5/GAB2
regulation of leukocyte differentiation	265	19	1.09346e-05	0.00160122	DUSP10/CTLA4/CTNNB1/EGR3/FOS/MTOR/FBXO7/IRF4/ITPKB/MITF/MYC/LEF1/ATP6AP1/TESC/PRKCZ/CEACAM1/NFKBIZ/CBFB/RASSF2
cellular response to nitrogen compound	612	32	1.294e-05	0.00187782	CDK2/SORBS1/ADCY1/CTNNB1/ATP6V0E2/KANK1/RHOQ/MTOR/FYN/GHR/GRB10/GRB14/IGFBP1/P2RX7/ATP6V1B2/ATP6V1C1/ATP6V1E1/ATP6V0B/ATP6AP1/PRKCB/PRKCZ/AGTRAP/SELENON/RRAGD/RGS10/CEACAM1/SNCA/IRS2/KAT2B/CDK5R1/ATP6V0D1/CDH1
regulation of developmental process	2607	88	1.36872e-05	0.00196851	SPRY1/GPNMB/MAD2L2/VAT1/DUSP10/CTHRC1/CTLA4/CTNNB1/CTSH/CTSK/CXADR/DCT/E2F2/EDNRB/EGR3/ERBB3/FGF13/NLGN1/ANKRD6/ZNF365/TRAK1/EPB41L3/KANK1/RHOQ/HEY1/HEY2/DAAM2/FOS/PRAME/MTOR/FYN/FBXO7/GHR/GPM6B/LAMA1/HMOX1/APOE/RBPMS2/IL1RAP/IRF4/ITPKB/LGALS3/MAF/MBP/MITF/CITED1/MYC/OMG/P2RX7/LEF1/ATP6AP1/C21orf91/TESC/HES6/MACROH2A2/PRKCB/PRKCZ/KLK6/SEMA6A/SHTN1/SMAP1/S100A1/SORT1/S100A13/CEACAM1/CX3CL1/SDCBP/R…
intracellular transport	1825	69	1.39155e-05	0.00198363	BCAP31/ADCY1/AP3M2/LYST/NUS1/TBC1D16/CHCHD4/CRYAB/CTNNB1/DYNC1I1/ABCD1/NLGN1/TRAK1/NUP210/ANKRD28/RAB38/FYN/FBXO7/SAMM50/NSG1/ZDHHC1/HMOX1/APOD/APOE/ARL1/GOLGA7B/CITED1/RERE/GPR143/P2RX7/UBE2J1/PEX10/WIPI1/STRADB/MREG/PRKCB/PECR/PRKCZ/PROS1/TBC1D14/RAB27A/RPL10/SORT1/S100A13/SDCBP/RAB17/CREB3L2/TRAK2/SNCA/STXBP2/GNPTAB/ZDHHC11/MAP6D1/TBC1D10A/STX7/CDK5R1/SQSTM1/AP1S2/HPS4/VAMP3/RAB9A/PICK1/CD63/N…
plasma membrane bounded cell projection morphogenesis	635	33	1.46684e-05	0.00207262	ADCY1/CHL1/CTNNB1/DLX5/FGF13/NLGN1/ZNF365/TRAK1/EPB41L3/KANK1/FYN/GRB10/APOE/NDN/RERE/SLC11A2/OMG/ATL1/STRADB/PRKCZ/SEMA6A/SHTN1/RAP1GAP/SGK1/RTN4R/TRAK2/SEMA3B/BRSK1/IRS2/NRP2/CDK5R1/RPS6KA5/GAB2
peptide transport	2009	74	1.52872e-05	0.00214127	BCAP31/TRAF3IP2/AP3M2/LYST/TBC1D16/TANGO2/CHCHD4/ATP6V0E2/ACSL3/NLGN1/TRAK1/NUP210/RAB38/FYN/MCOLN2/FBXO7/SAMM50/NSG1/GPM6B/PYCARD/ZDHHC1/SNX10/APOD/APOE/BMP8A/IL1RAP/SFT2D2/ARL1/GOLGA7B/PIM3/MBP/RERE/P2RX7/UBE2J1/PEX10/ATP6V1B2/ATP6V1C1/ATP6V1E1/ATP6V0B/ATP6AP1/TESC/STRADB/PRKCB/PECR/PRKCZ/TBC1D14/RAB27A/RPL10/S100A13/CX3CL1/SDCBP/RAB17/TRAK2/STXBP2/VGF/GNPTAB/ZDHHC11/TBC1D10A/STX7/IRS2/TNFRSF14…
transferrin transport	36	7	1.70295e-05	0.00236475	ATP6V0E2/ATP6V1B2/ATP6V1C1/ATP6V1E1/ATP6V0B/ATP6AP1/ATP6V0D1
animal organ development	3455	113	2.05214e-05	0.00282529	MAMLD1/SPRY1/GPNMB/MAD2L2/MERTK/ADCY1/DUSP10/ZNF689/CTHRC1/CRYAB/CTLA4/CTNNB1/CTSH/CTSK/CXADR/DCT/DLX5/EDNRB/EGR3/ERBB3/ACSL3/FGF13/ANKRD6/ZNF365/KAZN/TDRD7/HEY1/HEY2/DAAM2/FOS/MTOR/FYN/FBXO7/GPM6B/LAMA1/OSTM1/SNX10/HMOX1/IGSF3/KRT27/APOD/RBPMS2/BMP8A/IRF4/ITPKB/NRROS/LGALS3/LUM/MAF/MBP/MITF/CITED1/MYC/RERE/SLC11A2/ACO2/P2RX7/LEF1/PLCG2/PLP1/ATP6AP1/ACP5/SEPTIN4/C21orf91/POLB/TESC/MCOLN3/TNFRSF19…
regulation of cell death	1707	63	2.15588e-05	0.00294295	BCAP31/GPNMB/MERTK/CHL1/CRYAB/CTLA4/CTNNB1/CTSH/PTCRA/EDNRB/EGR3/ERBB3/GRAMD4/TRIM2/HEY2/FOS/PRAME/SDF2L1/MTOR/FYN/IFI6/FBXO7/ARHGEF16/PYCARD/PNMA3/HMOX1/IFIT2/APOE/BMP8A/ITPKB/LGALS3/PIM3/MITF/CITED1/MYC/P2RX7/LEF1/PLCG2/SEPTIN4/STRADB/PRKCZ/PSAP/RPL10/SORT1/CX3CL1/MOAP1/SGK1/MICAL1/BMP8B/SNCA/SOX10/BIRC7/CAPN3/FZD9/NCK2/API5/IRS2/HRK/CDK5R1/SQSTM1/NUP93/RASSF2/MFN2
negative regulation of phosphorylation	448	25	2.19116e-05	0.00296599	CTDSPL/SPRY1/DUSP10/SIRPA/GPD1L/MTOR/FBXO7/IBTK/GRB10/PYCARD/APOE/MYC/P2RX7/TESC/PBK/PRKCZ/SEMA6A/CEACAM1/MICAL1/SNCA/SPINK1/NCK2/IRS2/KAT2B/RASSF2
neuron projection morphogenesis	621	32	2.32722e-05	0.0030991	ADCY1/CHL1/CTNNB1/DLX5/FGF13/NLGN1/ZNF365/TRAK1/EPB41L3/FYN/GRB10/APOE/NDN/RERE/SLC11A2/OMG/ATL1/STRADB/PRKCZ/SEMA6A/SHTN1/RAP1GAP/SGK1/RTN4R/TRAK2/SEMA3B/BRSK1/IRS2/NRP2/CDK5R1/RPS6KA5/GAB2
cellular response to peptide	356	22	2.32798e-05	0.0030991	SORBS1/ADCY1/ATP6V0E2/KANK1/RHOQ/FYN/GHR/GRB10/GRB14/IGFBP1/ATP6V1B2/ATP6V1C1/ATP6V1E1/ATP6V0B/ATP6AP1/PRKCB/PRKCZ/AGTRAP/CEACAM1/IRS2/KAT2B/ATP6V0D1
ferric iron transport	38	7	2.47265e-05	0.00323816	ATP6V0E2/ATP6V1B2/ATP6V1C1/ATP6V1E1/ATP6V0B/ATP6AP1/ATP6V0D1
trivalent inorganic cation transport	38	7	2.47265e-05	0.00323816	ATP6V0E2/ATP6V1B2/ATP6V1C1/ATP6V1E1/ATP6V0B/ATP6AP1/ATP6V0D1
negative regulation of multicellular organismal process	1260	49	2.73415e-05	0.00355175	GPNMB/MAD2L2/MERTK/DUSP10/SIRPA/CTLA4/CTNNB1/CTSK/CXADR/E2F2/EDNRB/ABCD1/ALDH1A1/F12/FGF13/NLGN1/ZNF365/KANK1/HEY2/DAAM2/MTOR/FBXO7/PYCARD/HMOX1/APOD/APOE/ITPKB/MC1R/CITED1/MYC/ATP1A1/OMG/P2RX7/LEF1/ACP5/RNF125/PROS1/SEMA6A/CEACAM1/CX3CL1/RTN4R/TRAK2/SOX10/SEMA3B/TRIM63/CBFB/CDK5R1/RPS6KA5/ADGRG1
transmembrane transport	1514	59	2.82044e-05	0.00363453	SLC25A13/SORBS1/TMC6/CLCN7/CHCHD4/SLC31A2/ATP6V0E2/ABCD1/FABP5/NLGN1/GPD1L/SLC7A8/RHOQ/LRRC8B/MTOR/FYN/MCOLN2/IBTK/GJB1/SLC24A5/GRB10/KCNN2/ATOX1/ATP1A1/SLC11A2/SLC22A18/P2RX7/PEX10/ATP6V1B2/ATP6V1C1/ATP6V1E1/ATP6V0B/PLCG2/ATP6AP1/TESC/MCOLN3/TMEM144/PRKCB/SELENON/S100A1/SORT1/CX3CL1/SGK1/SLC6A8/SNCA/TST/BEST1/KCNAB1/MAIP1/SLC7A5/TMEM163/CAPN3/C15orf48/IRS2/ATP6V0D1/SLC16A6/TTYH2/GSTO1/CD63
protein phosphorylation	1910	70	2.86884e-05	0.00366756	CDK2/CTDSPL/SPRY1/TESK2/GPNMB/MAD2L2/MERTK/DUSP10/SIRPA/CRYAB/CSPG4/CTNNB1/CTSG/CTSH/ROPN1B/EDNRB/STK32A/ERBB3/FGF13/GPD1L/MTOR/FYN/FBXO7/IBTK/GHR/LAMA1/PYCARD/APOE/BMP8A/ITPKB/PIM3/MBP/MYC/P2RX7/ATP6AP1/ROPN1/TESC/STRADB/TNFRSF19/PRR5/PRKCB/PBK/PRKCZ/PSAP/DHX33/PELI2/SEMA6A/AVPI1/CEACAM1/CX3CL1/SDCBP/SGK1/MICAL1/BMP8B/SNCA/SPINK1/TGFBR3/UBE2N/BIRC7/NCK2/BRSK1/IRS2/TNFRSF14/KAT2B/CDK5R1/SQSTM1/CC…
positive regulation of immune system process	1098	43	3.17121e-05	0.00402219	ARPC1B/MAD2L2/POLR3G/DUSP10/CPN1/SIRPA/CTLA4/CTSG/EGR3/A2M/FOS/LY96/FYN/PYCARD/HMOX1/IRF4/ITPKB/LGALS3/P2RX7/LEF1/PLCG2/PLSCR1/ATP6AP1/RNF125/TESC/PRKCB/PRKCZ/PROS1/WDFY1/SMAP1/S100A1/CEACAM1/NFKBIZ/STXBP2/UBE2N/STX7/NCK2/CBFB/IRS2/TNFRSF14/RPS6KA5/IL27RA/GAB2
eye pigmentation	9	4	3.39743e-05	0.00425686	GPR143/LEF1/TYR/HPS4
cellular response to organonitrogen compound	555	29	3.40908e-05	0.00425686	SORBS1/ADCY1/CTNNB1/ATP6V0E2/KANK1/RHOQ/MTOR/FYN/GHR/GRB10/GRB14/IGFBP1/P2RX7/ATP6V1B2/ATP6V1C1/ATP6V1E1/ATP6V0B/ATP6AP1/PRKCB/PRKCZ/AGTRAP/SELENON/RRAGD/CEACAM1/SNCA/IRS2/KAT2B/ATP6V0D1/CDH1
cell activation	1407	54	3.53498e-05	0.00438011	GPNMB/MAD2L2/MERTK/VAT1/DUSP10/TMC6/SERPINA3/SIRPA/CTLA4/CTNNB1/CTSG/CTSH/CXADR/EGR3/FABP5/MTOR/FYN/FBXO7/QPCT/PYCARD/HMOX1/APOE/IRF4/ITPKB/LGALS3/ASAH1/P2RX7/LEF1/PLCG2/PLSCR1/PRKCB/PRKCZ/PSAP/RAB27A/S100A13/CEACAM1/CX3CL1/SDCBP/NFKBIZ/SNCA/STXBP2/TCN1/TPD52/CAPN3/FZD9/MAD1L1/NCK2/CYSTM1/CBFB/IRS2/TNFRSF14/IL27RA/CD63/GAB2
I-kappaB kinase/NF-kappaB signaling	258	18	3.61925e-05	0.0044503	TRAF3IP2/SIRPA/CTNNB1/LY96/FYN/NKIRAS1/PYCARD/HMOX1/CXXC5/LURAP1/TNFRSF19/PRKCB/PELI2/S100A13/CX3CL1/UBE2N/CAPN3/SQSTM1
lymphocyte activation	713	32	3.7123e-05	0.00453013	GPNMB/MAD2L2/MERTK/DUSP10/SIRPA/CTLA4/CTNNB1/CXADR/EGR3/MTOR/FYN/FBXO7/PYCARD/IRF4/ITPKB/LGALS3/P2RX7/LEF1/PLCG2/PRKCB/PRKCZ/RAB27A/CEACAM1/NFKBIZ/TPD52/FZD9/MAD1L1/NCK2/CBFB/IRS2/TNFRSF14/IL27RA
negative regulation of protein phosphorylation	408	23	3.7573e-05	0.00455057	CTDSPL/SPRY1/DUSP10/SIRPA/GPD1L/MTOR/FBXO7/IBTK/PYCARD/APOE/MYC/P2RX7/TESC/PBK/PRKCZ/SEMA6A/CEACAM1/MICAL1/SNCA/SPINK1/NCK2/KAT2B/RASSF2
cation transport	1128	47	3.79236e-05	0.00455875	CDK2/SLC31A2/CTNNB1/ATP6V0E2/FGF13/NLGN1/GPD1L/SLC7A8/FYN/MCOLN2/IBTK/GPM6B/SLC24A5/KCNN2/LGALS3/ATOX1/ATP1A1/SLC11A2/SLC22A18/P2RX7/ATP6V1B2/ATP6V1C1/ATP6V1E1/ATP6V0B/PLCG2/ATP6AP1/TESC/MCOLN3/PRKCB/PSEN2/SELENON/S100A1/CX3CL1/SGK1/SLC6A8/SNCA/SPINK1/TCN1/BEST1/KCNAB1/MAIP1/TMEM163/CAPN3/C15orf48/ATP6V0D1/GSTO1/CD63
cell death	2232	77	3.88398e-05	0.00463431	BCAP31/GPNMB/MERTK/CHL1/TRAF3IP2/CRYAB/CTLA4/CTNNB1/CTSH/PTCRA/E2F2/EDNRB/EGR3/ERBB3/EPB41L3/GRAMD4/KAZN/TRIM2/HEY2/FOS/PRAME/LY96/SDF2L1/MTOR/FYN/IFI6/FBXO7/NSG1/ARHGEF16/PYCARD/PNMA3/HMOX1/KRT27/IFIT2/APOE/BMP8A/ITPKB/LGALS3/SHC4/PIM3/CITED1/MYC/P2RX7/LEF1/PLCG2/PLSCR1/SEPTIN4/POLB/STRADB/TNFRSF19/PRKCB/PRKCZ/KLK6/PSAP/SEMA6A/RPL10/SORT1/CX3CL1/MOAP1/SGK1/MICAL1/BMP8B/SNCA/SOX10/SPRR2D/BIRC7/CA…
leukocyte differentiation	501	27	3.98275e-05	0.00471721	MERTK/DUSP10/CTLA4/CTNNB1/EGR3/FOS/MTOR/FBXO7/OSTM1/SNX10/IRF4/ITPKB/NRROS/MITF/MYC/LEF1/PLCG2/ATP6AP1/TESC/PRKCZ/CEACAM1/NFKBIZ/TPD52/FZD9/CBFB/RASSF2/GAB2
wound healing	543	28	4.1613e-05	0.00489271	MERTK/DUSP10/A2M/ERBB3/F12/KANK1/MTOR/FYN/HMOX1/APOD/APOE/IGFBP1/P2RX7/PLCG2/PLSCR1/PRKCB/PROS1/KLK6/SELENON/RAB27A/CEACAM1/CX3CL1/MICAL1/CAPN3/FZD9/HPS4/LARGE1/MFN2
regulation of cell differentiation	1788	65	4.33193e-05	0.00505642	MAD2L2/DUSP10/CTHRC1/CTLA4/CTNNB1/CTSK/DCT/EDNRB/EGR3/FGF13/NLGN1/ZNF365/TRAK1/KANK1/HEY1/HEY2/DAAM2/FOS/PRAME/MTOR/FYN/FBXO7/APOE/RBPMS2/IRF4/ITPKB/LGALS3/MAF/MITF/CITED1/MYC/OMG/LEF1/ATP6AP1/C21orf91/TESC/HES6/MACROH2A2/PRKCB/PRKCZ/KLK6/SEMA6A/SHTN1/SMAP1/SORT1/CEACAM1/CX3CL1/SDCBP/RAB17/NFKBIZ/CREB3L2/RTN4R/TRAK2/SOX10/SEMA3B/BHLHE41/ALX1/CAPN3/BRSK1/PLPP7/CBFB/KAT2B/CDK5R1/ADGRG1/RASSF2
cytokine production	716	34	4.91513e-05	0.0056959	GPNMB/MERTK/POLR3G/SIRPA/CTNNB1/ABCD1/LY96/MCOLN2/PYCARD/HMOX1/APOD/IL1RAP/IRF4/NRROS/LUM/MAF/MBP/MC1R/P2RX7/LEF1/UBE2J1/PLCG2/ACP5/LURAP1/RNF125/PRKCZ/DHX33/S100A13/CEACAM1/CX3CL1/TNFRSF14/RPS6KA5/ADGRG1/IL27RA
secondary metabolic process	62	8	5.11553e-05	0.00583271	DCT/SLC24A5/ARL1/MC1R/CITED1/SLC45A2/PMEL/TYR
myeloid leukocyte differentiation	197	15	5.16734e-05	0.00583271	CTNNB1/FOS/MTOR/OSTM1/SNX10/IRF4/NRROS/MITF/MYC/LEF1/ATP6AP1/TESC/CEACAM1/RASSF2/GAB2
myeloid cell differentiation	405	23	5.16768e-05	0.00583271	CTNNB1/FOS/MTOR/OSTM1/SNX10/IRF4/ITPKB/NRROS/LGALS3/MITF/MYC/SLC11A2/LEF1/ATP6AP1/TESC/PRKCB/SMAP1/CEACAM1/TGFBR3/CBFB/KAT2B/RASSF2/GAB2
vesicle-mediated transport	2058	71	5.17803e-05	0.00583271	ARPC1B/BCAP31/MERTK/VAT1/ADCY1/AP3M2/PACSIN2/LYST/TMC6/SERPINA3/SIRPA/CTNNB1/CTSG/CTSH/DYNC1I1/A2M/FABP5/ACSL3/NLGN1/TRAK1/ANKRD28/RHOQ/RAB38/FYN/QPCT/GHR/NSG1/PYCARD/SNX10/HMOX1/APOE/SFT2D2/LGALS3/ARL1/MFGE8/ASAH1/P2RX7/PLCG2/ATP6AP1/SEPTIN4/WIPI1/PRKCB/PROS1/PSAP/TBC1D14/RAB27A/SMAP1/SORT1/S100A13/CEACAM1/SDCBP/RAB17/CREB3L2/MICAL1/TRAK2/SNCA/STXBP2/TCN1/TBC1D10A/STX7/CYSTM1/SQSTM1/AP1S2/CYTH3/…
cellular response to hormone stimulus	693	33	5.42992e-05	0.00603208	SORBS1/ADCY1/CTNNB1/CTSH/ATP6V0E2/KANK1/RHOQ/FOS/WBP2/FYN/GHR/GRB10/GRB14/IGFBP1/ATP1A1/LEF1/ATP6V1B2/ATP6V1C1/ATP6V1E1/ATP6V0B/ATP6AP1/PRKCB/PRKCZ/AGTRAP/RGS10/CEACAM1/SOX10/CBFB/IRS2/KAT2B/CDK5R1/UCN2/ATP6V0D1
negative regulation of cellular component organization	703	33	5.42992e-05	0.00603208	TUBB4A/MAD2L2/VAT1/PACSIN2/SIRPA/CRYAB/FGF13/NLGN1/ZNF365/KANK1/HEY2/FYN/TMOD2/APOD/APOE/LGALS3/OMG/TBC1D7/EXOSC10/PRKCZ/SEMA6A/RAP1GAP/SDCBP/RTN4R/TRAK2/SNCA/SEMA3B/MAP6D1/FZD9/MAD1L1/KAT2B/CDK5R1/PICK1
response to endogenous stimulus	1628	61	5.50259e-05	0.00606608	ARPC1B/SPRY1/SORBS1/ADCY1/CPN1/CRYAB/CTNNB1/CTSH/ATP6V0E2/DLX5/EDNRB/EGR3/KANK1/RHOQ/FOS/WBP2/MTOR/FYN/GHR/GRB10/GRB14/APOE/RBPMS2/IGFBP1/BMP8A/NRROS/CITED1/ATP1A1/P2RX7/LEF1/TRIM33/ATP6V1B2/ATP6V1C1/ATP6V1E1/ATP6V0B/ATP6AP1/PRKCB/PRKCZ/AGTRAP/SELENON/CGN/RRAGD/QDPR/RGS10/SORT1/CEACAM1/SDCBP/BMP8B/SNCA/SOX10/TGFBR3/VGF/TRIM63/CBFB/IRS2/KAT2B/CDK5R1/UCN2/ATP6V0D1/ZFYVE16/CDH1
negative regulation of cell projection organization	179	14	5.53717e-05	0.00606608	FGF13/NLGN1/ZNF365/KANK1/FYN/APOE/OMG/TBC1D7/SEMA6A/RAP1GAP/RTN4R/TRAK2/SEMA3B/CDK5R1
regulation of cellular process	10828	278	5.57351e-05	0.00606608	ARPC1B/BCAP31/CDK2/CTDSPL/SPRY1/TUBB4A/GPNMB/MAD2L2/MERTK/VAT1/SORBS1/POLR3G/KHDRBS3/ADCY1/CHL1/TRAF3IP2/PDIA5/LZTS1/DUSP10/CHN2/PACSIN2/MRAP2/GLMP/BUD23/SORCS1/ZNF689/CTHRC1/NUS1/SERPINA3/TBC1D16/TPRG1L/ZNF280B/SIRPA/CRYAB/CSPG4/CST1/CTLA4/CTNNB1/CTSH/CTSK/ROPN1B/CMTM8/CXADR/ATP6V0E2/DCT/PTCRA/DLX5/E2F2/EDNRB/EGR3/A2M/STK32A/ERBB3/ABCD1/F12/FABP5/ACSL3/PHACTR1/JAZF1/FGF13/NLGN1/ANKRD6/ZNF365/TRA…
negative regulation of transport	495	25	5.63725e-05	0.00609429	PACSIN2/SIRPA/CRYAB/ERBB3/FABP5/MTOR/GPM6B/GRB10/HMOX1/APOD/BMP8A/LGALS3/PIM3/UBE2J1/PRKCB/CEACAM1/CX3CL1/SDCBP/SNCA/SPINK1/KCNAB1/FZD9/IRS2/VAMP3/GSTO1
regulation of programmed cell death	1586	58	5.77598e-05	0.00612114	BCAP31/MERTK/CHL1/CRYAB/CTLA4/CTNNB1/CTSH/PTCRA/EDNRB/EGR3/ERBB3/GRAMD4/TRIM2/HEY2/PRAME/SDF2L1/MTOR/FYN/IFI6/ARHGEF16/PYCARD/PNMA3/HMOX1/IFIT2/APOE/BMP8A/ITPKB/LGALS3/PIM3/MITF/CITED1/MYC/P2RX7/LEF1/PLCG2/SEPTIN4/STRADB/PRKCZ/RPL10/SORT1/CX3CL1/MOAP1/SGK1/MICAL1/BMP8B/SNCA/SOX10/BIRC7/CAPN3/FZD9/NCK2/API5/IRS2/HRK/CDK5R1/SQSTM1/RASSF2/MFN2
regulation of lymphocyte activation	472	23	5.8083e-05	0.00612114	GPNMB/MAD2L2/MERTK/DUSP10/SIRPA/CTLA4/CTNNB1/EGR3/FYN/FBXO7/PYCARD/IRF4/ITPKB/LGALS3/PRKCZ/CEACAM1/NFKBIZ/MAD1L1/NCK2/CBFB/IRS2/TNFRSF14/IL27RA
tissue regeneration	65	8	5.8141e-05	0.00612114	DUSP10/APOD/IGFBP1/KLK6/SELENON/CAPN3/FZD9/LARGE1
ATP hydrolysis coupled cation transmembrane transport	60	8	5.8141e-05	0.00612114	ATP6V0E2/ATP1A1/ATP6V1B2/ATP6V1C1/ATP6V1E1/ATP6V0B/ATP6AP1/ATP6V0D1
negative regulation of protein modification process	592	29	5.92224e-05	0.00619451	CTDSPL/SPRY1/MAD2L2/DUSP10/SIRPA/CTNNB1/PHACTR1/GPD1L/MTOR/FYN/FBXO7/IBTK/PYCARD/APOE/LGALS3/MYC/P2RX7/TESC/PBK/PRKCZ/SEMA6A/CEACAM1/MICAL1/SNCA/SPINK1/CAPN3/NCK2/KAT2B/RASSF2
tissue remodeling	170	13	6.10789e-05	0.00634748	GPNMB/MERTK/CTHRC1/CSPG4/CTNNB1/CTSK/SNX10/MITF/P2RX7/ATP6AP1/ACP5/CEACAM1/RASSF2
regulation of phosphorylation	1536	58	6.22638e-05	0.00642914	CTDSPL/SPRY1/GPNMB/MAD2L2/MERTK/DUSP10/SIRPA/CSPG4/CTNNB1/ROPN1B/EDNRB/ERBB3/ABCD1/FGF13/GPD1L/MTOR/FYN/FBXO7/IBTK/GAPDHS/GHR/GRB10/PYCARD/APOE/BMP8A/ITPKB/MYC/P2RX7/ATP6AP1/ROPN1/TESC/STRADB/TNFRSF19/PRR5/PBK/PRKCZ/PSAP/DHX33/PELI2/SEMA6A/AVPI1/CEACAM1/CX3CL1/SDCBP/MICAL1/BMP8B/SNCA/SPINK1/UBE2N/BIRC7/NCK2/IRS2/TNFRSF14/KAT2B/CDK5R1/SQSTM1/RPS6KA5/RASSF2
regulation of cellular localization	879	39	6.56696e-05	0.00673762	BCAP31/SORBS1/ADCY1/MRAP2/NUS1/CRYAB/CTNNB1/ACSL3/NLGN1/GPD1L/RHOQ/FYN/ARHGEF16/GPM6B/HMOX1/APOD/LGALS3/PIM3/GPR143/P2RX7/UBE2J1/PRKCB/PRKCZ/SELENON/CX3CL1/SNCA/STXBP2/CAPN3/FZD9/MAD1L1/STX7/BRSK1/CDK5R1/SQSTM1/HPS4/GSTO1/EDEM1/GAB2/CDH1
regulation of endocytosis	260	17	6.9844e-05	0.00712055	MERTK/PACSIN2/SIRPA/NLGN1/PYCARD/APOE/LGALS3/MFGE8/PLCG2/RAB27A/SMAP1/SDCBP/RAB17/SNCA/PICK1/CD63/ZFYVE16
immune effector process	1246	47	7.17871e-05	0.00727262	ARPC1B/MAD2L2/VAT1/POLR3G/TRAF3IP2/DUSP10/LYST/TMC6/SERPINA3/CPN1/SIRPA/CTSG/CTSH/A2M/FABP5/MTOR/FYN/IFI6/QPCT/PYCARD/HMOX1/IFIT2/IRF4/ISG20/LGALS3/ASAH1/P2RX7/LEF1/PLCG2/PLSCR1/RNF125/PRKCZ/PROS1/PSAP/RAB27A/S100A13/CEACAM1/SDCBP/NFKBIZ/STXBP2/TCN1/STX7/CYSTM1/TNFRSF14/IL27RA/CD63/GAB2
regulation of hemopoiesis	418	23	7.30673e-05	0.00735605	DUSP10/CTLA4/CTNNB1/EGR3/FOS/MTOR/FBXO7/IRF4/ITPKB/LGALS3/MITF/MYC/LEF1/ATP6AP1/TESC/PRKCB/PRKCZ/SMAP1/CEACAM1/NFKBIZ/CBFB/KAT2B/RASSF2
iron ion transport	61	8	7.45051e-05	0.00745421	ATP6V0E2/SLC11A2/ATP6V1B2/ATP6V1C1/ATP6V1E1/ATP6V0B/ATP6AP1/ATP6V0D1
regulation of I-kappaB kinase/NF-kappaB signaling	226	16	8.07119e-05	0.00802535	TRAF3IP2/SIRPA/CTNNB1/FYN/PYCARD/HMOX1/CXXC5/LURAP1/TNFRSF19/PRKCB/PELI2/S100A13/CX3CL1/UBE2N/CAPN3/SQSTM1
mesenchymal cell differentiation	210	15	8.20307e-05	0.00810644	SPRY1/MAD2L2/CTNNB1/EDNRB/HEY1/HEY2/MTOR/LEF1/SEMA6A/SDCBP/SOX10/TGFBR3/SEMA3B/ALX1/NRP2
regulation of apoptotic process	1572	57	8.30357e-05	0.00812828	BCAP31/MERTK/CHL1/CRYAB/CTLA4/CTNNB1/CTSH/PTCRA/EDNRB/EGR3/ERBB3/GRAMD4/TRIM2/HEY2/PRAME/SDF2L1/MTOR/FYN/IFI6/ARHGEF16/PYCARD/PNMA3/HMOX1/IFIT2/APOE/BMP8A/ITPKB/LGALS3/PIM3/MITF/CITED1/MYC/P2RX7/LEF1/SEPTIN4/STRADB/PRKCZ/RPL10/SORT1/CX3CL1/MOAP1/SGK1/MICAL1/BMP8B/SNCA/SOX10/BIRC7/CAPN3/FZD9/NCK2/API5/IRS2/HRK/CDK5R1/SQSTM1/RASSF2/MFN2
cellular response to endogenous stimulus	1373	53	8.32608e-05	0.00812828	SPRY1/SORBS1/ADCY1/CTNNB1/CTSH/ATP6V0E2/DLX5/EGR3/KANK1/RHOQ/FOS/WBP2/MTOR/FYN/GHR/GRB10/GRB14/RBPMS2/IGFBP1/BMP8A/NRROS/CITED1/ATP1A1/P2RX7/LEF1/TRIM33/ATP6V1B2/ATP6V1C1/ATP6V1E1/ATP6V0B/ATP6AP1/PRKCB/PRKCZ/AGTRAP/SELENON/CGN/RRAGD/RGS10/SORT1/CEACAM1/SDCBP/BMP8B/SNCA/SOX10/TGFBR3/CBFB/IRS2/KAT2B/CDK5R1/UCN2/ATP6V0D1/ZFYVE16/CDH1
regulation of macroautophagy	158	13	8.51788e-05	0.00826542	LZTS1/ATP6V0E2/MTOR/HMOX1/ATP6V1B2/ATP6V1C1/ATP6V1E1/ATP6V0B/TBC1D14/RRAGD/CDK5R1/ATP6V0D1/MFN2
regulation of phosphate metabolic process	1736	63	8.90202e-05	0.00858646	CTDSPL/SPRY1/GPNMB/MAD2L2/MERTK/DUSP10/SIRPA/CSPG4/CTNNB1/ROPN1B/EDNRB/ERBB3/ABCD1/ACSL3/PHACTR1/FGF13/GPD1L/RAB38/MTOR/FYN/FBXO7/IBTK/GAPDHS/GHR/GRB10/PYCARD/APOE/BMP8A/ITPKB/LGALS3/ME2/MYC/P2RX7/ATP6AP1/ROPN1/TESC/STRADB/TNFRSF19/PRR5/PBK/PRKCZ/PSAP/DHX33/PELI2/SEMA6A/AVPI1/CEACAM1/CX3CL1/SDCBP/MICAL1/BMP8B/SNCA/SPINK1/UBE2N/BIRC7/NCK2/IRS2/TNFRSF14/KAT2B/CDK5R1/SQSTM1/RPS6KA5/RASSF2
negative regulation of neurogenesis	279	18	9.13412e-05	0.00875788	DUSP10/CTNNB1/EDNRB/FGF13/NLGN1/ZNF365/KANK1/DAAM2/APOE/OMG/SEMA6A/CX3CL1/RTN4R/TRAK2/SOX10/SEMA3B/CDK5R1/ADGRG1
regulation of phosphorus metabolic process	1738	63	9.2131e-05	0.00878134	CTDSPL/SPRY1/GPNMB/MAD2L2/MERTK/DUSP10/SIRPA/CSPG4/CTNNB1/ROPN1B/EDNRB/ERBB3/ABCD1/ACSL3/PHACTR1/FGF13/GPD1L/RAB38/MTOR/FYN/FBXO7/IBTK/GAPDHS/GHR/GRB10/PYCARD/APOE/BMP8A/ITPKB/LGALS3/ME2/MYC/P2RX7/ATP6AP1/ROPN1/TESC/STRADB/TNFRSF19/PRR5/PBK/PRKCZ/PSAP/DHX33/PELI2/SEMA6A/AVPI1/CEACAM1/CX3CL1/SDCBP/MICAL1/BMP8B/SNCA/SPINK1/UBE2N/BIRC7/NCK2/IRS2/TNFRSF14/KAT2B/CDK5R1/SQSTM1/RPS6KA5/RASSF2
neuron differentiation	1317	52	9.54726e-05	0.00899479	ADCY1/CHL1/CTHRC1/CTNNB1/DLX5/EDNRB/FGF13/NLGN1/ZNF365/TRAK1/EPB41L3/KANK1/ANKS1A/HEY2/MTOR/FYN/FBXO7/LAMA1/GRB10/APOD/APOE/NDN/RERE/NPTX2/SLC11A2/OMG/ATL1/PLP1/C21orf91/MCOLN3/STRADB/PRKCZ/KLK6/SEMA6A/SHTN1/RAP1GAP/CX3CL1/RAB17/SGK1/CREB3L2/RTN4R/TRAK2/SEMA3B/NCK2/BRSK1/IRS2/NRP2/CDK5R1/RPS6KA5/PICK1/GAB2/CDH1
regulation of molecular function	3187	102	9.5759e-05	0.00899479	BCAP31/SPRY1/GPNMB/MAD2L2/DUSP10/CHN2/MRAP2/CTHRC1/NUS1/SERPINA3/TBC1D16/SIRPA/CRYAB/CSPG4/CST1/CTNNB1/CTSH/CMTM8/EDNRB/A2M/ERBB3/ALDH1A1/PHACTR1/FGF13/NLGN1/GRAMD4/GPD1L/HEY1/HEY2/FOS/MTOR/FYN/IFI6/FBXO7/IBTK/GHR/ARHGEF16/PYCARD/HMOX1/HSPB2/IFIT2/APOE/BMP8A/IL1RAP/IRF4/LGALS3/ARL1/MBP/MYC/NPTX2/P2RX7/PI15/LEF1/TBC1D7/PLCG2/PLSCR1/TESC/STRADB/PRR5/PRKCB/BEX1/PRKCZ/PROS1/PSAP/PSEN2/DHX33/SELENON/T…
organonitrogen compound metabolic process	6899	190	9.60457e-05	0.00899479	BCAP31/SLC25A13/CDK2/CTDSPL/SPRY1/ST3GAL6/TESK2/GPNMB/MAD2L2/MERTK/ADCY1/DUSP10/ACOT7/CKMT1B/NUS1/RPL39L/C10orf90/SERPINA3/CHCHD4/CPN1/SIRPA/CRYAB/CSPG4/CST1/CTNNB1/CTSG/CTSH/CTSK/WDSUB1/ROPN1B/DCT/EDNRB/A2M/STK32A/AK2/ERBB3/ABCD1/F12/FABP5/ACSL3/PHACTR1/FGF13/TRAK1/GRAMD4/GPD1L/TRIM2/SLC7A8/RHOQ/QPRT/WBP2/RAB38/GSPT2/SDF2L1/MTOR/FYN/IFI6/ASPHD1/NUDT14/FBXO7/QPCT/MMACHC/IBTK/FBXO2/GAPDHS/GHR/NSG1…
regulation of protein phosphorylation	1427	54	0.00010241	0.00953539	CTDSPL/SPRY1/GPNMB/MAD2L2/MERTK/DUSP10/SIRPA/CSPG4/CTNNB1/ROPN1B/EDNRB/ERBB3/FGF13/GPD1L/MTOR/FYN/FBXO7/IBTK/GHR/PYCARD/APOE/BMP8A/ITPKB/MYC/P2RX7/ATP6AP1/ROPN1/TESC/STRADB/TNFRSF19/PRR5/PBK/PRKCZ/PSAP/DHX33/PELI2/SEMA6A/AVPI1/CEACAM1/CX3CL1/SDCBP/MICAL1/BMP8B/SNCA/SPINK1/UBE2N/BIRC7/NCK2/TNFRSF14/KAT2B/CDK5R1/SQSTM1/RPS6KA5/RASSF2
negative regulation of cell differentiation	725	32	0.000108466	0.0100412	MAD2L2/DUSP10/CTLA4/CTNNB1/EDNRB/FGF13/NLGN1/ZNF365/KANK1/HEY2/DAAM2/PRAME/FBXO7/APOE/RBPMS2/ITPKB/CITED1/MYC/OMG/SEMA6A/SORT1/CEACAM1/CX3CL1/RTN4R/TRAK2/SOX10/SEMA3B/BHLHE41/PLPP7/CBFB/CDK5R1/ADGRG1
bone remodeling	83	9	0.000114235	0.0105149	CTHRC1/CTNNB1/CTSK/SNX10/MITF/P2RX7/ATP6AP1/ACP5/RASSF2
immune response	2183	69	0.000115609	0.0105809	ARPC1B/MAD2L2/VAT1/POLR3G/TRAF3IP2/DUSP10/LYST/TMC6/SERPINA3/CPN1/SIRPA/CTLA4/CTSG/CTSH/CXADR/A2M/F12/FABP5/FOS/LY96/MTOR/FYN/IFI6/MCOLN2/QPCT/PYCARD/HMOX1/IFIT2/IL1RAP/IRF4/ISG20/NRROS/LGALS3/MBP/ASAH1/CITED1/P2RX7/LEF1/PLCG2/PLSCR1/RNF125/PRKCB/PRKCZ/PROS1/PSAP/WDFY1/RAB27A/S100A1/S100A13/CEACAM1/CX3CL1/SDCBP/RAB17/NFKBIZ/ST6GAL1/SNCA/STXBP2/TCN1/TGFBR3/UBE2N/STX7/CYSTM1/CBFB/TNFRSF14/RPS6KA5/V…
mitochondrion organization	523	26	0.000116469	0.0105994	VAT1/CHCHD4/CTSK/CXADR/TRAK1/RAB38/IFI6/FBXO7/SAMM50/NDUFAF4/PYCARD/IFIT2/P2RX7/SEPTIN4/WIPI1/SELENON/MOAP1/TRAK2/SNCA/MAIP1/FZD9/CHCHD6/HRK/SQSTM1/HPS4/MFN2
phosphorylation	2303	78	0.000117156	0.0106019	CDK2/CTDSPL/SPRY1/TESK2/GPNMB/MAD2L2/MERTK/DUSP10/CKMT1B/SIRPA/CRYAB/CSPG4/CTNNB1/CTSG/CTSH/ROPN1B/EDNRB/STK32A/AK2/ERBB3/ABCD1/FGF13/EFR3B/GPD1L/MTOR/FYN/FBXO7/GALK2/IBTK/GAPDHS/GHR/LAMA1/GRB10/PYCARD/APOE/BMP8A/ITPKB/PIM3/MBP/MYC/P2RX7/ATP6AP1/ROPN1/TESC/STRADB/TNFRSF19/PRR5/PRKCB/PBK/PRKCZ/PSAP/DHX33/PELI2/SEMA6A/AVPI1/CEACAM1/CX3CL1/SDCBP/SGK1/MICAL1/BMP8B/SNCA/SPINK1/TGFBR3/UBE2N/GNPTAB/BIRC…
mesenchyme development	269	17	0.000119498	0.010747	SPRY1/MAD2L2/CTNNB1/EDNRB/ERBB3/HEY1/HEY2/MTOR/MYC/LEF1/SEMA6A/SDCBP/SOX10/TGFBR3/SEMA3B/ALX1/NRP2
inorganic ion transmembrane transport	824	36	0.000120093	0.010747	CLCN7/SLC31A2/ATP6V0E2/GPD1L/MTOR/FYN/MCOLN2/IBTK/SLC24A5/KCNN2/ATOX1/ATP1A1/SLC11A2/P2RX7/ATP6V1B2/ATP6V1C1/ATP6V1E1/ATP6V0B/PLCG2/ATP6AP1/TESC/MCOLN3/SELENON/S100A1/CX3CL1/SNCA/BEST1/KCNAB1/MAIP1/TMEM163/CAPN3/C15orf48/ATP6V0D1/TTYH2/GSTO1/CD63
metabolic process	12421	294	0.000126041	0.011217	BCAP31/SLC25A13/CDK2/CTDSPL/SPRY1/ST3GAL6/TESK2/GPNMB/MAD2L2/MERTK/VAT1/SORBS1/POLR3G/KHDRBS3/ADCY1/SMPDL3A/PDIA5/SLC27A3/LZTS1/DUSP10/MRAP2/GLMP/ACOT7/BUD23/ZNF689/CKMT1B/NUS1/RPL39L/C10orf90/PNLIPRP3/SERPINA3/TBC1D16/GALM/CHCHD4/CPN1/ZNF280B/SIRPA/CRYAB/CRYZ/CSPG4/CST1/CTNNB1/CTSG/CTSH/CTSK/WDSUB1/ROPN1B/ATP6V0E2/CYP2J2/CYP27A1/DCT/DLX5/E2F2/EDNRB/EGR3/METTL7B/A2M/STK32A/AK2/ERBB3/ABCD1/ALDH1A1…
negative regulation of cellular protein metabolic process	1083	42	0.000129185	0.0114336	CTDSPL/SPRY1/MAD2L2/DUSP10/SERPINA3/SIRPA/CRYAB/CST1/CTNNB1/EDNRB/A2M/PHACTR1/GPD1L/MTOR/FYN/IFI6/FBXO7/IBTK/PYCARD/APOE/LGALS3/MYC/P2RX7/PI15/LEF1/UBE2J1/TESC/PBK/PRKCZ/PROS1/SEMA6A/RENBP/CEACAM1/SDCBP/MICAL1/SNCA/SPINK1/BIRC7/CAPN3/NCK2/KAT2B/RASSF2
regulation of myeloid cell differentiation	248	16	0.00013442	0.0118319	CTNNB1/FOS/MTOR/ITPKB/LGALS3/MITF/MYC/LEF1/ATP6AP1/TESC/PRKCB/SMAP1/CEACAM1/CBFB/KAT2B/RASSF2
programmed cell death	2099	71	0.000143721	0.0125819	BCAP31/MERTK/CHL1/TRAF3IP2/CRYAB/CTLA4/CTNNB1/CTSH/PTCRA/E2F2/EDNRB/EGR3/ERBB3/EPB41L3/GRAMD4/KAZN/TRIM2/HEY2/PRAME/LY96/SDF2L1/MTOR/FYN/IFI6/NSG1/ARHGEF16/PYCARD/PNMA3/HMOX1/KRT27/IFIT2/APOE/BMP8A/ITPKB/LGALS3/SHC4/PIM3/CITED1/MYC/P2RX7/LEF1/PLCG2/PLSCR1/SEPTIN4/POLB/STRADB/TNFRSF19/PRKCB/PRKCZ/SEMA6A/RPL10/SORT1/CX3CL1/MOAP1/SGK1/MICAL1/BMP8B/SNCA/SOX10/SPRR2D/BIRC7/CAPN3/FZD9/NCK2/API5/IRS2/HR…
cell morphogenesis involved in differentiation	712	33	0.000145503	0.0126119	MERTK/ADCY1/CHL1/CTNNB1/DLX5/FGF13/NLGN1/ZNF365/TRAK1/KANK1/FYN/GRB10/APOE/NDN/RERE/SLC11A2/OMG/ATL1/LEF1/RADIL/SEMA6A/SHTN1/RAP1GAP/RTN4R/TRAK2/SEMA3B/BRSK1/IRS2/NRP2/CDK5R1/RPS6KA5/VAMP3/GAB2
ion transmembrane transport	1122	45	0.00014563	0.0126119	SLC25A13/TMC6/CLCN7/SLC31A2/ATP6V0E2/NLGN1/GPD1L/SLC7A8/LRRC8B/MTOR/FYN/MCOLN2/IBTK/SLC24A5/KCNN2/ATOX1/ATP1A1/SLC11A2/P2RX7/ATP6V1B2/ATP6V1C1/ATP6V1E1/ATP6V0B/PLCG2/ATP6AP1/TESC/MCOLN3/SELENON/S100A1/CX3CL1/SGK1/SLC6A8/SNCA/BEST1/KCNAB1/MAIP1/SLC7A5/TMEM163/CAPN3/C15orf48/IRS2/ATP6V0D1/TTYH2/GSTO1/CD63
negative regulation of phosphate metabolic process	565	27	0.000147295	0.0126878	CTDSPL/SPRY1/DUSP10/SIRPA/PHACTR1/GPD1L/MTOR/FBXO7/IBTK/GRB10/PYCARD/APOE/LGALS3/MYC/P2RX7/TESC/PBK/PRKCZ/SEMA6A/CEACAM1/MICAL1/SNCA/SPINK1/NCK2/IRS2/KAT2B/RASSF2
negative regulation of phosphorus metabolic process	566	27	0.000151861	0.0130116	CTDSPL/SPRY1/DUSP10/SIRPA/PHACTR1/GPD1L/MTOR/FBXO7/IBTK/GRB10/PYCARD/APOE/LGALS3/MYC/P2RX7/TESC/PBK/PRKCZ/SEMA6A/CEACAM1/MICAL1/SNCA/SPINK1/NCK2/IRS2/KAT2B/RASSF2
apoptotic process	1966	67	0.000163035	0.0138227	BCAP31/MERTK/CHL1/TRAF3IP2/CRYAB/CTLA4/CTNNB1/CTSH/PTCRA/E2F2/EDNRB/EGR3/ERBB3/EPB41L3/GRAMD4/TRIM2/HEY2/PRAME/LY96/SDF2L1/MTOR/FYN/IFI6/NSG1/ARHGEF16/PYCARD/PNMA3/HMOX1/IFIT2/APOE/BMP8A/ITPKB/LGALS3/SHC4/PIM3/CITED1/MYC/P2RX7/LEF1/PLSCR1/SEPTIN4/POLB/STRADB/TNFRSF19/PRKCB/PRKCZ/SEMA6A/RPL10/SORT1/CX3CL1/MOAP1/SGK1/MICAL1/BMP8B/SNCA/SOX10/BIRC7/CAPN3/FZD9/NCK2/API5/IRS2/HRK/CDK5R1/SQSTM1/RASSF2/M…
melanosome organization	25	5	0.000163045	0.0138227	LYST/RAB38/GPR143/PMEL/HPS4
protein localization to plasma membrane	244	16	0.000171432	0.0144577	SORBS1/MRAP2/ACSL3/FGF13/EFR3B/EPB41L3/RHOQ/NSG1/ARHGEF16/LGALS3/TESC/PRKCZ/STX7/SQSTM1/VAMP3/CDH1
biological regulation	12576	305	0.000177124	0.0148599	ARPC1B/BCAP31/CDK2/CTDSPL/SPRY1/TUBB4A/GPNMB/MAD2L2/MERTK/VAT1/SORBS1/POLR3G/KHDRBS3/ADCY1/CHL1/TRAF3IP2/PDIA5/LZTS1/DUSP10/CHN2/PACSIN2/MRAP2/GLMP/BUD23/SORCS1/ZNF689/CTHRC1/NUS1/C10orf90/SERPINA3/TBC1D16/TPRG1L/SLC31A2/CPN1/ZNF280B/SIRPA/CRYAB/CSPG4/CST1/CTLA4/CTNNB1/CTSG/CTSH/CTSK/ROPN1B/CMTM8/IGSF11/CXADR/ATP6V0E2/CYP2J2/DCT/PTCRA/DLX5/E2F2/EDNRB/EGR3/A2M/STK32A/ERBB3/ABCD1/ALDH1A1/F12/FABP5/…
response to wounding	655	30	0.000185874	0.0155132	MERTK/DUSP10/A2M/ERBB3/F12/KANK1/MTOR/FYN/HMOX1/APOD/APOE/IGFBP1/P2RX7/PLCG2/PLSCR1/PRKCB/PROS1/KLK6/SELENON/RAB27A/CEACAM1/CX3CL1/CREB3L2/MICAL1/RTN4R/CAPN3/FZD9/HPS4/LARGE1/MFN2
negative regulation of cell death	1041	41	0.000195179	0.0162059	GPNMB/MERTK/CHL1/CRYAB/CTNNB1/CTSH/PTCRA/EDNRB/EGR3/ERBB3/HEY2/PRAME/MTOR/FYN/IFI6/FBXO7/HMOX1/APOE/ITPKB/LGALS3/PIM3/MITF/CITED1/MYC/LEF1/PLCG2/STRADB/PRKCZ/PSAP/RPL10/CX3CL1/MICAL1/SNCA/SOX10/BIRC7/CAPN3/FZD9/API5/IRS2/SQSTM1/NUP93
regulation of cell-cell adhesion	388	21	0.000198566	0.0163064	GPNMB/MAD2L2/DUSP10/SIRPA/CTLA4/EGR3/FYN/PYCARD/ITPKB/LGALS3/MBP/LEF1/PRKCZ/CEACAM1/CX3CL1/NFKBIZ/MAD1L1/NCK2/CBFB/TNFRSF14/CDH1
calcium ion transmembrane import into cytosol	132	11	0.00019891	0.0163064	FYN/MCOLN2/IBTK/P2RX7/PLCG2/MCOLN3/SELENON/CX3CL1/SNCA/CAPN3/GSTO1
cell morphogenesis	980	41	0.000199426	0.0163064	MERTK/ADCY1/CHL1/PACSIN2/CTNNB1/DLX5/FGF13/NLGN1/ZNF365/TRAK1/EPB41L3/KANK1/RHOQ/FYN/GRB10/APOE/NDN/RERE/SLC11A2/OMG/P2RX7/ATL1/LEF1/STRADB/RADIL/PRKCZ/SEMA6A/SHTN1/RAP1GAP/S100A13/SGK1/RTN4R/TRAK2/SEMA3B/BRSK1/IRS2/NRP2/CDK5R1/RPS6KA5/VAMP3/GAB2
pigment granule organization	26	5	0.000202016	0.0164347	LYST/RAB38/GPR143/PMEL/HPS4
regulation of cytokine production	647	30	0.000207279	0.0167781	GPNMB/MERTK/POLR3G/SIRPA/CTNNB1/ABCD1/LY96/MCOLN2/PYCARD/HMOX1/APOD/IL1RAP/IRF4/LUM/MBP/MC1R/P2RX7/LEF1/UBE2J1/PLCG2/ACP5/LURAP1/RNF125/PRKCZ/DHX33/CEACAM1/CX3CL1/TNFRSF14/RPS6KA5/IL27RA
negative regulation of nervous system development	298	18	0.0002104	0.0169456	DUSP10/CTNNB1/EDNRB/FGF13/NLGN1/ZNF365/KANK1/DAAM2/APOE/OMG/SEMA6A/CX3CL1/RTN4R/TRAK2/SOX10/SEMA3B/CDK5R1/ADGRG1
MAPK cascade	926	38	0.000225206	0.0180479	SPRY1/GPNMB/MERTK/DUSP10/SIRPA/CRYAB/CSPG4/CTNNB1/CTSH/ERBB3/FGF13/FYN/GHR/PYCARD/APOE/BMP8A/ITPKB/MBP/MYC/P2RX7/ATP6AP1/STRADB/TNFRSF19/PBK/PRKCZ/PSAP/DHX33/PELI2/SEMA6A/AVPI1/CEACAM1/CX3CL1/SDCBP/BMP8B/UBE2N/BIRC7/IRS2/RASSF2
regulation of T cell activation	305	18	0.000228614	0.0182303	GPNMB/DUSP10/SIRPA/CTLA4/CTNNB1/EGR3/FYN/PYCARD/IRF4/ITPKB/LGALS3/PRKCZ/CEACAM1/NFKBIZ/MAD1L1/NCK2/CBFB/TNFRSF14
oxidation-reduction process	986	40	0.000237038	0.0187817	SLC25A13/VAT1/SORBS1/PDIA5/MRAP2/CHCHD4/CRYZ/CYP2J2/CYP27A1/DCT/ABCD1/ALDH1A1/GPD1L/MTOR/ASPHD1/MMACHC/GAPDHS/GLDC/CYP4V2/HMOX1/IDH3G/APOD/ME2/MYC/ACO2/CYB5R2/PECR/SELENON/QDPR/SDHB/MICAL1/SNCA/TYR/KCNAB1/DHRS11/C15orf48/IRS2/GYG2/OXNAD1/GSTO1
negative regulation of protein metabolic process	1144	43	0.000238106	0.0187817	CTDSPL/SPRY1/MAD2L2/DUSP10/SERPINA3/SIRPA/CRYAB/CST1/CTNNB1/EDNRB/A2M/PHACTR1/GPD1L/MTOR/FYN/IFI6/FBXO7/IBTK/PYCARD/APOD/APOE/LGALS3/MYC/P2RX7/PI15/LEF1/UBE2J1/TESC/PBK/PRKCZ/PROS1/SEMA6A/RENBP/CEACAM1/SDCBP/MICAL1/SNCA/SPINK1/BIRC7/CAPN3/NCK2/KAT2B/RASSF2
regulation of biological quality	3891	118	0.000239027	0.0187817	ARPC1B/BCAP31/MERTK/ADCY1/PDIA5/MRAP2/NUS1/C10orf90/SERPINA3/SLC31A2/SIRPA/CRYAB/CTNNB1/CTSG/CTSH/CTSK/CXADR/ATP6V0E2/EDNRB/A2M/ABCD1/ALDH1A1/F12/FABP5/FGF13/NLGN1/ZNF365/ATP10B/EPB41L3/GPD1L/KANK1/SLC7A8/RHOQ/HEY2/LRRC8B/RAB38/MTOR/FYN/IFI6/MCOLN2/FBXO7/IBTK/GHR/NSG1/GLDC/GPM6B/POC1B/SLC24A5/GRB10/PYCARD/TMOD2/SNX10/HMOX1/APOE/BMP8A/IL1RAP/IRF4/ITPKB/NRROS/KCNN2/PIM3/MBP/MYC/NDN/ATOX1/ATP1A1/SLC…
copper ion transmembrane transport	6	3	0.000241587	0.0188907	SLC31A2/ATOX1/SLC11A2
axon development	493	25	0.000244547	0.0190298	ADCY1/CHL1/DLX5/FGF13/TRAK1/FYN/GRB10/APOD/APOE/NDN/OMG/ATL1/PLP1/SEMA6A/SHTN1/RAP1GAP/RTN4R/TRAK2/SEMA3B/BRSK1/IRS2/NRP2/CDK5R1/RPS6KA5/GAB2
immune system development	912	38	0.000246265	0.0190714	MAD2L2/MERTK/DUSP10/CTLA4/CTNNB1/EGR3/FOS/MTOR/FBXO7/OSTM1/SNX10/IRF4/ITPKB/NRROS/LGALS3/MITF/MYC/SLC11A2/LEF1/PLCG2/ATP6AP1/POLB/TESC/PRKCB/PRKCZ/SMAP1/CEACAM1/NFKBIZ/TGFBR3/TPD52/TYR/FZD9/MAD1L1/CBFB/KAT2B/IL27RA/RASSF2/GAB2
positive regulation of transport	936	39	0.000252765	0.019481	BCAP31/MERTK/SORBS1/SIRPA/EDNRB/ACSL3/NLGN1/GPD1L/RHOQ/FYN/PYCARD/APOE/IL1RAP/LGALS3/MBP/MFGE8/P2RX7/PLCG2/ATP6AP1/TESC/PRKCZ/RAB27A/S100A1/CX3CL1/SDCBP/SGK1/SNCA/CAPN3/IRS2/TNFRSF14/CDK5R1/HPS4/RAB9A/GSTO1/PICK1/CD63/EDEM1/GAB2/CDH1
regulation of cell adhesion	668	30	0.000270721	0.0207656	GPNMB/MAD2L2/DUSP10/SIRPA/CTLA4/EGR3/ERBB3/KANK1/FYN/GPM6B/LAMA1/PYCARD/APOD/ITPKB/LGALS3/MBP/LEF1/TESC/PRKCZ/SEMA6A/CEACAM1/CX3CL1/NFKBIZ/MAD1L1/NCK2/CBFB/TNFRSF14/CYTH3/ADGRG1/CDH1
cellular response to oxygen-containing compound	1092	43	0.000274423	0.0209498	CDK2/SORBS1/ADCY1/SIRPA/CTNNB1/CTSG/ATP6V0E2/EDNRB/KANK1/RHOQ/FOS/LY96/MTOR/FYN/GHR/GRB10/GRB14/PYCARD/IGFBP1/PIM3/P2RX7/ATP6V1B2/ATP6V1C1/ATP6V1E1/ATP6V0B/ATP6AP1/TESC/PRKCB/PRKCZ/PSAP/AGTRAP/RRAGD/RGS10/CEACAM1/CX3CL1/SNCA/SOX10/IRS2/KAT2B/CDK5R1/ATP6V0D1/NUP93/CDH1
regulation of myeloid leukocyte differentiation	114	10	0.000279798	0.021098	CTNNB1/FOS/MTOR/MITF/MYC/LEF1/ATP6AP1/TESC/CEACAM1/RASSF2
release of sequestered calcium ion into cytosol	116	10	0.000279798	0.021098	MCOLN2/IBTK/P2RX7/PLCG2/MCOLN3/SELENON/CX3CL1/SNCA/CAPN3/GSTO1
vesicle localization	306	18	0.000280294	0.021098	ADCY1/AP3M2/CTNNB1/DYNC1I1/NLGN1/TRAK1/ANKRD28/GPR143/P2RX7/WIPI1/MREG/PRKCB/PRKCZ/RAB27A/RAB17/TRAK2/SNCA/BRSK1
T cell activation	451	23	0.000295617	0.0220957	GPNMB/DUSP10/SIRPA/CTLA4/CTNNB1/CXADR/EGR3/MTOR/FYN/PYCARD/IRF4/ITPKB/LGALS3/P2RX7/LEF1/PRKCZ/RAB27A/CEACAM1/NFKBIZ/MAD1L1/NCK2/CBFB/TNFRSF14
cytosolic calcium ion transport	161	12	0.000296292	0.0220957	FYN/MCOLN2/IBTK/P2RX7/PLCG2/MCOLN3/SELENON/CX3CL1/SNCA/MAIP1/CAPN3/GSTO1
cell morphogenesis involved in neuron differentiation	559	27	0.000298384	0.0221492	ADCY1/CHL1/DLX5/FGF13/NLGN1/ZNF365/TRAK1/FYN/GRB10/APOE/NDN/RERE/SLC11A2/OMG/ATL1/SEMA6A/SHTN1/RAP1GAP/RTN4R/TRAK2/SEMA3B/BRSK1/IRS2/NRP2/CDK5R1/RPS6KA5/GAB2
regulation of exocytosis	204	14	0.000302874	0.0222856	ADCY1/NLGN1/HMOX1/ATP6AP1/SEPTIN4/PRKCB/RAB27A/CEACAM1/SDCBP/MICAL1/SNCA/STXBP2/RAB9A/GAB2
regulation of biological process	11899	289	0.000302989	0.0222856	ARPC1B/BCAP31/CDK2/CTDSPL/SPRY1/TUBB4A/GPNMB/MAD2L2/MERTK/VAT1/SORBS1/POLR3G/KHDRBS3/ADCY1/CHL1/TRAF3IP2/PDIA5/LZTS1/DUSP10/CHN2/PACSIN2/MRAP2/GLMP/BUD23/SORCS1/ZNF689/CTHRC1/NUS1/SERPINA3/TBC1D16/TPRG1L/SLC31A2/CPN1/ZNF280B/SIRPA/CRYAB/CSPG4/CST1/CTLA4/CTNNB1/CTSG/CTSH/CTSK/ROPN1B/CMTM8/IGSF11/CXADR/ATP6V0E2/CYP2J2/DCT/PTCRA/DLX5/E2F2/EDNRB/EGR3/A2M/STK32A/ERBB3/ABCD1/ALDH1A1/F12/FABP5/ACSL3/PHA…
inorganic cation transmembrane transport	739	32	0.000307895	0.0225224	SLC31A2/ATP6V0E2/GPD1L/FYN/MCOLN2/IBTK/SLC24A5/KCNN2/ATOX1/ATP1A1/SLC11A2/P2RX7/ATP6V1B2/ATP6V1C1/ATP6V1E1/ATP6V0B/PLCG2/ATP6AP1/TESC/MCOLN3/SELENON/S100A1/CX3CL1/SNCA/KCNAB1/MAIP1/TMEM163/CAPN3/C15orf48/ATP6V0D1/GSTO1/CD63
regulation of metal ion transport	376	20	0.000309005	0.0225224	SLC31A2/CTNNB1/GPD1L/FYN/KCNN2/LGALS3/ATP1A1/P2RX7/PLCG2/TESC/SELENON/S100A1/CX3CL1/SNCA/SPINK1/BEST1/KCNAB1/CAPN3/GSTO1/CD63
neuroblast proliferation	58	7	0.000316282	0.022949	CTNNB1/DCT/FGF13/LEF1/CX3CL1/SOX10/FZD9
negative regulation of sequestering of calcium ion	118	10	0.000323394	0.0233598	MCOLN2/IBTK/P2RX7/PLCG2/MCOLN3/SELENON/CX3CL1/SNCA/CAPN3/GSTO1
osteoclast differentiation	95	9	0.000329105	0.0236662	CTNNB1/FOS/MTOR/OSTM1/SNX10/MITF/ATP6AP1/RASSF2/GAB2
regulation of cellular component organization	2457	81	0.000332476	0.0238023	ARPC1B/TUBB4A/MAD2L2/MERTK/VAT1/PACSIN2/SIRPA/CRYAB/CTNNB1/FGF13/NLGN1/ZNF365/TRAK1/EPB41L3/KANK1/PLEKHM2/RHOQ/HEY2/WBP2/MTOR/FYN/FBXO7/GPM6B/PYCARD/TMOD2/APOD/APOE/IGFBP1/IL1RAP/LGALS3/MFGE8/MITF/MYC/GPR143/OMG/P2RX7/LEF1/TBC1D7/PLCG2/EXOSC10/C21orf91/PRKCZ/KLK6/DHX33/TBC1D14/SEMA6A/SHTN1/RAB27A/RAP1GAP/SMAP1/S100A13/CEACAM1/CX3CL1/SDCBP/MOAP1/RAB17/SGK1/CREB3L2/RTN4R/TRAK2/SNCA/UBE2N/SEMA3B/MAP…
signal transduction by protein phosphorylation	944	38	0.000334604	0.0238487	SPRY1/GPNMB/MERTK/DUSP10/SIRPA/CRYAB/CSPG4/CTNNB1/CTSH/ERBB3/FGF13/FYN/GHR/PYCARD/APOE/BMP8A/ITPKB/MBP/MYC/P2RX7/ATP6AP1/STRADB/TNFRSF19/PBK/PRKCZ/PSAP/DHX33/PELI2/SEMA6A/AVPI1/CEACAM1/CX3CL1/SDCBP/BMP8B/UBE2N/BIRC7/IRS2/RASSF2
regulation of cellular metabolic process	6127	170	0.000337102	0.0239209	BCAP31/CDK2/CTDSPL/SPRY1/GPNMB/MAD2L2/MERTK/SORBS1/POLR3G/KHDRBS3/LZTS1/DUSP10/GLMP/BUD23/ZNF689/SERPINA3/TBC1D16/ZNF280B/SIRPA/CRYAB/CSPG4/CST1/CTNNB1/CTSH/ROPN1B/ATP6V0E2/DLX5/E2F2/EDNRB/EGR3/A2M/ERBB3/ABCD1/F12/FABP5/ACSL3/PHACTR1/JAZF1/FGF13/ZNF365/TRAK1/GRAMD4/GPD1L/RHOQ/HEY1/HEY2/FOS/PRAME/WBP2/RAB38/MTOR/FYN/IFI6/FBXO7/IBTK/FBXO2/GAPDHS/GHR/NSG1/SLC24A5/GRB10/SSU72/PYCARD/HMOX1/EIF4E3/APOD…
anatomical structure morphogenesis	2604	83	0.000359968	0.0253914	SPRY1/GPNMB/MERTK/VAT1/ADCY1/CHL1/PACSIN2/CTHRC1/NUS1/CRYAB/CSPG4/CTNNB1/CTSH/DLX5/E2F2/EGR3/FGF13/NLGN1/ANKRD6/ZNF365/TRAK1/EPB41L3/KANK1/TDRD7/RHOQ/HEY1/HEY2/MTOR/FYN/LAMA1/GRB10/TMOD2/SNX10/HMOX1/KRT27/APOD/APOE/RBPMS2/MBP/MFGE8/CITED1/MYC/NDN/RERE/SLC11A2/OMG/P2RX7/ATL1/LEF1/ACP5/POLB/STRADB/HES6/RADIL/PRKCB/PRKCZ/SEMA6A/SHTN1/RAP1GAP/S100A1/S100A13/CEACAM1/CX3CL1/SGK1/RTN4R/TRAK2/SOX10/TGFBR…
positive regulation of endocytosis	141	11	0.000360978	0.0253914	MERTK/SIRPA/NLGN1/PYCARD/APOE/MFGE8/PLCG2/RAB27A/SNCA/PICK1/CD63
hematopoietic or lymphoid organ development	861	36	0.000362796	0.0254083	MERTK/DUSP10/CTLA4/CTNNB1/EGR3/FOS/MTOR/FBXO7/OSTM1/SNX10/IRF4/ITPKB/NRROS/LGALS3/MITF/MYC/SLC11A2/LEF1/PLCG2/ATP6AP1/POLB/TESC/PRKCB/PRKCZ/SMAP1/CEACAM1/NFKBIZ/TGFBR3/TPD52/TYR/FZD9/MAD1L1/CBFB/KAT2B/RASSF2/GAB2
regulation of sequestering of calcium ion	120	10	0.000372518	0.0259763	MCOLN2/IBTK/P2RX7/PLCG2/MCOLN3/SELENON/CX3CL1/SNCA/CAPN3/GSTO1
cellular component morphogenesis	1079	43	0.000376791	0.026161	MERTK/ADCY1/CHL1/PACSIN2/CTNNB1/DLX5/FGF13/NLGN1/ZNF365/TRAK1/EPB41L3/KANK1/RHOQ/FYN/GRB10/TMOD2/APOE/NDN/RERE/SLC11A2/OMG/P2RX7/ATL1/LEF1/STRADB/RADIL/PRKCZ/SEMA6A/SHTN1/RAP1GAP/S100A13/SGK1/RTN4R/TRAK2/SEMA3B/CAPN3/BRSK1/IRS2/NRP2/CDK5R1/RPS6KA5/VAMP3/GAB2
divalent inorganic cation transport	462	23	0.000393299	0.02719	CTNNB1/FYN/MCOLN2/IBTK/SLC24A5/LGALS3/SLC11A2/P2RX7/PLCG2/MCOLN3/PRKCB/PSEN2/SELENON/S100A1/CX3CL1/SNCA/SPINK1/TCN1/BEST1/MAIP1/TMEM163/CAPN3/GSTO1
axonogenesis	449	23	0.00040573	0.0279295	ADCY1/CHL1/DLX5/FGF13/TRAK1/FYN/GRB10/APOE/NDN/OMG/ATL1/SEMA6A/SHTN1/RAP1GAP/RTN4R/TRAK2/SEMA3B/BRSK1/IRS2/NRP2/CDK5R1/RPS6KA5/GAB2
protein maturation	378	18	0.00041486	0.0282328	CHCHD4/CPN1/CTSG/CTSH/A2M/F12/PYCARD/ATOX1/P2RX7/TESC/PROS1/KLK6/PSEN2/BIRC7/TBC1D10A/KAT2B/SEC11C/CIAO1
homeostatic process	1867	64	0.000415251	0.0282328	BCAP31/MERTK/ADCY1/PDIA5/MRAP2/NUS1/SERPINA3/SLC31A2/CTNNB1/CTSH/CTSK/CXADR/ATP6V0E2/EDNRB/ABCD1/ALDH1A1/FABP5/ZNF365/GPD1L/SLC7A8/LRRC8B/RAB38/FYN/IFI6/MCOLN2/IBTK/POC1B/SLC24A5/GRB10/SNX10/HMOX1/APOE/BMP8A/IRF4/ITPKB/PIM3/MYC/NDN/ATOX1/ATP1A1/SLC11A2/P2RX7/PLCG2/ATP6AP1/EXOSC10/ACP5/POLB/MCOLN3/PRKCB/SELENON/SMAP1/CX3CL1/SNCA/TGFBR3/VGF/MAIP1/CAPN3/FZD9/IRS2/ATP6V0D1/LARGE1/GSTO1/RASSF2/MFN2
interleukin-1 alpha production	7	3	0.00041543	0.0282328	P2RX7/S100A13/CX3CL1
negative regulation of cell morphogenesis involved in differentiation	96	9	0.000417148	0.0282328	FGF13/NLGN1/KANK1/OMG/SEMA6A/RTN4R/TRAK2/SEMA3B/CDK5R1
establishment of vesicle localization	290	17	0.00042266	0.0284862	ADCY1/AP3M2/CTNNB1/DYNC1I1/NLGN1/TRAK1/ANKRD28/GPR143/P2RX7/WIPI1/MREG/PRKCB/PRKCZ/RAB27A/RAB17/TRAK2/SNCA
negative regulation of cytokine production involved in inflammatory response	19	4	0.000430764	0.0289115	SIRPA/ABCD1/PYCARD/APOD
cellular metabolic process	11116	274	0.000435381	0.0291001	BCAP31/SLC25A13/CDK2/CTDSPL/SPRY1/ST3GAL6/TESK2/GPNMB/MAD2L2/MERTK/SORBS1/POLR3G/KHDRBS3/ADCY1/SMPDL3A/SLC27A3/LZTS1/DUSP10/MRAP2/GLMP/ACOT7/BUD23/ZNF689/CKMT1B/NUS1/RPL39L/C10orf90/SERPINA3/TBC1D16/CHCHD4/CPN1/ZNF280B/SIRPA/CRYAB/CRYZ/CSPG4/CST1/CTNNB1/CTSG/CTSH/CTSK/WDSUB1/ROPN1B/ATP6V0E2/CYP2J2/CYP27A1/DCT/DLX5/E2F2/EDNRB/EGR3/A2M/STK32A/AK2/ERBB3/ABCD1/ALDH1A1/F12/FABP5/ACSL3/NT5DC1/PHACTR1/J…
cell adhesion	1390	50	0.000445813	0.0296742	TESK2/GPNMB/MAD2L2/MERTK/SORBS1/CHL1/DUSP10/SIRPA/CTLA4/CTNNB1/ROPN1B/IGSF11/CXADR/EGR3/ERBB3/NLGN1/KANK1/FYN/GPM6B/LAMA1/PYCARD/APOD/IL1RAP/ITPKB/LGALS3/LSAMP/MBP/MFGE8/OMG/PODXL2/LEF1/TESC/RADIL/PRKCZ/SEMA6A/CEACAM1/CX3CL1/NFKBIZ/MAD1L1/NCK2/CBFB/ADAM23/TNFRSF14/NRP2/CDK5R1/CYTH3/ADGRG1/VAMP3/CD63/CDH1
sequestering of calcium ion	123	10	0.000457748	0.0303432	MCOLN2/IBTK/P2RX7/PLCG2/MCOLN3/SELENON/CX3CL1/SNCA/CAPN3/GSTO1
negative regulation of cell development	326	18	0.000464844	0.0306873	DUSP10/CTNNB1/EDNRB/FGF13/NLGN1/ZNF365/KANK1/DAAM2/APOE/OMG/SEMA6A/CX3CL1/RTN4R/TRAK2/SOX10/SEMA3B/CDK5R1/ADGRG1
gliogenesis	266	16	0.00047913	0.0315013	DUSP10/CSPG4/CTNNB1/ERBB3/ZNF365/DAAM2/MTOR/NRROS/NDN/LEF1/PLP1/CX3CL1/SOX10/CDK5R1/ADGRG1/PICK1
establishment of organelle localization	491	24	0.000487485	0.0318172	SPRY1/ADCY1/AP3M2/CTNNB1/DYNC1I1/NLGN1/TRAK1/ANKRD28/HMOX1/GPR143/P2RX7/ATP6AP1/WIPI1/MREG/PRKCB/PRKCZ/RAB27A/S100A13/RAB17/TRAK2/SNCA/STXBP2/MAD1L1/GAB2
regulation of immune effector process	439	20	0.000487885	0.0318172	MAD2L2/TRAF3IP2/DUSP10/CPN1/A2M/PYCARD/HMOX1/IRF4/LGALS3/P2RX7/RNF125/PRKCZ/PROS1/CEACAM1/NFKBIZ/STXBP2/STX7/TNFRSF14/IL27RA/GAB2
biological adhesion	1398	50	0.000502789	0.032657	TESK2/GPNMB/MAD2L2/MERTK/SORBS1/CHL1/DUSP10/SIRPA/CTLA4/CTNNB1/ROPN1B/IGSF11/CXADR/EGR3/ERBB3/NLGN1/KANK1/FYN/GPM6B/LAMA1/PYCARD/APOD/IL1RAP/ITPKB/LGALS3/LSAMP/MBP/MFGE8/OMG/PODXL2/LEF1/TESC/RADIL/PRKCZ/SEMA6A/CEACAM1/CX3CL1/NFKBIZ/MAD1L1/NCK2/CBFB/ADAM23/TNFRSF14/NRP2/CDK5R1/CYTH3/ADGRG1/VAMP3/CD63/CDH1
oxoacid metabolic process	1067	41	0.000511817	0.0331098	ST3GAL6/SLC27A3/ACOT7/CKMT1B/CSPG4/CYP2J2/CYP27A1/DCT/ABCD1/FABP5/ACSL3/SLC7A8/QPRT/MTOR/GAPDHS/GHR/GLDC/CYP4V2/IDH3G/IDS/LUM/CHST6/ME2/ACO2/P2RX7/PEPD/PLP1/ELOVL2/PECR/QDPR/RENBP/CEACAM1/SDHB/ST6GAL1/SLC6A8/SNCA/TST/TYR/SLC7A5/IRS2/GSTO1
organic hydroxy compound biosynthetic process	251	15	0.000537218	0.0345183	NUS1/CYP27A1/DCT/SLC24A5/APOE/ITPKB/MC1R/CITED1/SLC45A2/CYB5R2/PLCG2/QDPR/PMEL/SNCA/TYR
negative regulation of programmed cell death	957	37	0.000546122	0.0345183	MERTK/CHL1/CRYAB/CTNNB1/CTSH/PTCRA/EDNRB/EGR3/ERBB3/HEY2/PRAME/MTOR/FYN/IFI6/HMOX1/APOE/ITPKB/LGALS3/PIM3/MITF/CITED1/MYC/LEF1/PLCG2/STRADB/PRKCZ/RPL10/CX3CL1/MICAL1/SNCA/SOX10/BIRC7/CAPN3/FZD9/API5/IRS2/SQSTM1
melanin biosynthetic process from tyrosine	2	2	0.000546447	0.0345183	DCT/TYR
umbilical cord morphogenesis	2	2	0.000546447	0.0345183	HEY1/HEY2
umbilical cord development	2	2	0.000546447	0.0345183	HEY1/HEY2
positive regulation of phosphatidylcholine biosynthetic process	2	2	0.000546447	0.0345183	ACSL3/RAB38
calcium ion transport into cytosol	149	11	0.000553439	0.0348234	FYN/MCOLN2/IBTK/P2RX7/PLCG2/MCOLN3/SELENON/CX3CL1/SNCA/CAPN3/GSTO1
cellular cation homeostasis	629	28	0.00056843	0.0356275	BCAP31/SLC31A2/ATP6V0E2/EDNRB/RAB38/FYN/MCOLN2/IBTK/SLC24A5/HMOX1/APOE/MYC/ATOX1/ATP1A1/SLC11A2/P2RX7/PLCG2/ATP6AP1/MCOLN3/PRKCB/SELENON/CX3CL1/SNCA/MAIP1/CAPN3/FZD9/ATP6V0D1/GSTO1
regulation of response to stress	1452	50	0.000575829	0.0359514	BCAP31/MAD2L2/POLR3G/TRAF3IP2/DUSP10/CPN1/SIRPA/CRYAB/CTNNB1/EDNRB/A2M/ABCD1/F12/ZNF365/KANK1/LY96/MTOR/FYN/FBXO7/PYCARD/APOD/APOE/IRF4/MYC/UBE2J1/PLCG2/PLSCR1/ACP5/RNF125/TNFRSF19/PBK/PROS1/PSAP/SELENON/WDFY1/S100A1/CEACAM1/CX3CL1/SDCBP/NFKBIZ/RTN4R/SNCA/UBE2N/BIRC7/CAPN3/NCK2/RPS6KA5/NUP93/EDEM1/RASSF2
ion homeostasis	790	33	0.00057922	0.0360078	BCAP31/SLC31A2/ATP6V0E2/EDNRB/ABCD1/GPD1L/SLC7A8/RAB38/FYN/IFI6/MCOLN2/IBTK/SLC24A5/SNX10/HMOX1/APOE/MYC/ATOX1/ATP1A1/SLC11A2/P2RX7/PLCG2/ATP6AP1/MCOLN3/PRKCB/SELENON/CX3CL1/SNCA/MAIP1/CAPN3/FZD9/ATP6V0D1/GSTO1
negative regulation of developmental process	1017	37	0.000581204	0.0360078	MAD2L2/VAT1/DUSP10/CTLA4/CTNNB1/CTSK/CXADR/E2F2/EDNRB/FGF13/NLGN1/ZNF365/KANK1/HEY2/DAAM2/PRAME/FBXO7/APOE/RBPMS2/ITPKB/CITED1/MYC/OMG/LEF1/SEMA6A/SORT1/CEACAM1/CX3CL1/RTN4R/TRAK2/SOX10/SEMA3B/BHLHE41/PLPP7/CBFB/CDK5R1/ADGRG1
developmental maturation	271	16	0.000588367	0.036312	CTNNB1/ROPN1B/EDNRB/ANKS1A/RAB38/MTOR/RERE/SEPTIN4/ROPN1/CX3CL1/SOX10/SPINK1/CBFB/CDK5R1/PICK1/CD63
regulation of neurogenesis	782	33	0.000592368	0.0364193	DUSP10/CTNNB1/DCT/EDNRB/FGF13/NLGN1/ZNF365/TRAK1/KANK1/HEY1/HEY2/DAAM2/MTOR/FYN/FBXO7/APOE/OMG/C21orf91/HES6/KLK6/SEMA6A/SHTN1/CX3CL1/RAB17/CREB3L2/RTN4R/TRAK2/SOX10/SEMA3B/BHLHE41/BRSK1/CDK5R1/ADGRG1
drug metabolic process	783	32	0.000599277	0.0366788	SLC25A13/CKMT1B/CPN1/SIRPA/CSPG4/CTSH/CYP2J2/AK2/ABCD1/ALDH1A1/QPRT/MTOR/FYN/MMACHC/GAPDHS/GHR/GLDC/IDH3G/ME2/ACO2/P2RX7/ATP6V1B2/ACP5/ELOVL2/PECR/QDPR/RENBP/SDHB/ST6GAL1/SLC6A8/SNCA/TCN1
negative regulation of insulin receptor signaling pathway	34	5	0.00060342	0.0366788	KANK1/GRB10/GRB14/PRKCB/PRKCZ
negative regulation of cellular response to insulin stimulus	34	5	0.00060342	0.0366788	KANK1/GRB10/GRB14/PRKCB/PRKCZ
cellular metal ion homeostasis	570	26	0.000606406	0.0367217	BCAP31/SLC31A2/EDNRB/FYN/MCOLN2/IBTK/SLC24A5/HMOX1/APOE/MYC/ATOX1/ATP1A1/SLC11A2/P2RX7/PLCG2/ATP6AP1/MCOLN3/PRKCB/SELENON/CX3CL1/SNCA/MAIP1/CAPN3/FZD9/ATP6V0D1/GSTO1
cell maturation	169	12	0.000614337	0.0370627	CTNNB1/ROPN1B/EDNRB/ANKS1A/MTOR/SEPTIN4/ROPN1/CX3CL1/SOX10/SPINK1/CBFB/PICK1
cellular protein modification process	4066	120	0.000622982	0.0373048	CDK2/CTDSPL/SPRY1/ST3GAL6/TESK2/GPNMB/MAD2L2/MERTK/DUSP10/NUS1/C10orf90/CHCHD4/SIRPA/CRYAB/CSPG4/CTNNB1/CTSG/CTSH/WDSUB1/ROPN1B/EDNRB/STK32A/ERBB3/PHACTR1/FGF13/TRAK1/GPD1L/TRIM2/WBP2/RAB38/MTOR/FYN/ASPHD1/NUDT14/FBXO7/QPCT/IBTK/FBXO2/GHR/LAMA1/SSU72/PYCARD/ZDHHC1/APOE/IGFBP1/BMP8A/IRF4/ITPKB/LGALS3/GOLGA7B/PIM3/MBP/MFGE8/MYC/P2RX7/LEF1/TBC1D7/UBE2J1/TRIM33/PEX10/ATP6AP1/SEPTIN4/POLB/ROPN1/DUSP23…
protein modification process	4066	120	0.000622982	0.0373048	CDK2/CTDSPL/SPRY1/ST3GAL6/TESK2/GPNMB/MAD2L2/MERTK/DUSP10/NUS1/C10orf90/CHCHD4/SIRPA/CRYAB/CSPG4/CTNNB1/CTSG/CTSH/WDSUB1/ROPN1B/EDNRB/STK32A/ERBB3/PHACTR1/FGF13/TRAK1/GPD1L/TRIM2/WBP2/RAB38/MTOR/FYN/ASPHD1/NUDT14/FBXO7/QPCT/IBTK/FBXO2/GHR/LAMA1/SSU72/PYCARD/ZDHHC1/APOE/IGFBP1/BMP8A/IRF4/ITPKB/LGALS3/GOLGA7B/PIM3/MBP/MFGE8/MYC/P2RX7/LEF1/TBC1D7/UBE2J1/TRIM33/PEX10/ATP6AP1/SEPTIN4/POLB/ROPN1/DUSP23…
negative regulation of neuron projection development	148	11	0.000658852	0.0393066	FGF13/NLGN1/ZNF365/KANK1/APOE/OMG/SEMA6A/RTN4R/TRAK2/SEMA3B/CDK5R1
organelle localization	687	30	0.000665815	0.03943	SPRY1/TUBB4A/ADCY1/AP3M2/CTNNB1/DYNC1I1/NLGN1/TRAK1/PLEKHM2/ANKRD28/HMOX1/GPR143/P2RX7/ATP6AP1/WIPI1/MREG/PRKCB/PRKCZ/RAB27A/S100A13/RAB17/TRAK2/SNCA/STXBP2/MAD1L1/STX7/BRSK1/VAMP3/GAB2/MFN2
response to growth factor	724	30	0.000665815	0.03943	SPRY1/NUS1/CTNNB1/DLX5/EGR3/FOS/FYN/GRB10/RBPMS2/BMP8A/NRROS/LUM/CITED1/MYC/NDN/LEF1/TBC1D7/TRIM33/PRKCB/PRKCZ/CGN/SEMA6A/SORT1/SDCBP/BMP8B/SNCA/TGFBR3/NRP2/CD63/ZFYVE16
regulation of autophagy	303	17	0.000673638	0.0397471	LZTS1/ATP6V0E2/MTOR/FBXO7/PYCARD/HMOX1/ATP6V1B2/ATP6V1C1/ATP6V1E1/ATP6V0B/PSAP/TBC1D14/RRAGD/SNCA/CDK5R1/ATP6V0D1/MFN2
negative regulation of immune system process	437	21	0.000694279	0.0407077	GPNMB/MERTK/DUSP10/CTLA4/CTNNB1/A2M/LY96/FBXO7/HMOX1/APOD/IRF4/ITPKB/LGALS3/MYC/RNF125/CEACAM1/CX3CL1/MAD1L1/CBFB/TNFRSF14/IL27RA
positive regulation of intracellular signal transduction	1077	41	0.000695659	0.0407077	BCAP31/GPNMB/MERTK/TRAF3IP2/MRAP2/CSPG4/CTNNB1/ERBB3/NLGN1/MTOR/FYN/GHR/PYCARD/HMOX1/ITPKB/MC1R/P2RX7/CXXC5/ATP6AP1/SEPTIN4/LURAP1/TNFRSF19/PRR5/PRKCB/PRKCZ/PSAP/DHX33/PELI2/RRAGD/AVPI1/S100A13/CX3CL1/SDCBP/RTN4R/UBE2N/BIRC7/NCK2/IRS2/ADGRG1/GSTO1/RASSF2
neuron migration	149	11	0.0006975	0.0407077	CHL1/CTNNB1/FGF13/FYN/NDN/SEMA6A/SHTN1/CX3CL1/NRP2/CDK5R1/ADGRG1
organic acid metabolic process	1084	41	0.000708888	0.041223	ST3GAL6/SLC27A3/ACOT7/CKMT1B/CSPG4/CYP2J2/CYP27A1/DCT/ABCD1/FABP5/ACSL3/SLC7A8/QPRT/MTOR/GAPDHS/GHR/GLDC/CYP4V2/IDH3G/IDS/LUM/CHST6/ME2/ACO2/P2RX7/PEPD/PLP1/ELOVL2/PECR/QDPR/RENBP/CEACAM1/SDHB/ST6GAL1/SLC6A8/SNCA/TST/TYR/SLC7A5/IRS2/GSTO1
neuron death	335	18	0.000720432	0.0415955	GPNMB/CHL1/CTNNB1/ERBB3/TRIM2/FOS/MTOR/FYN/FBXO7/HMOX1/APOE/CITED1/POLB/KLK6/CX3CL1/SNCA/FZD9/CDK5R1
regulation of catalytic activity	2281	74	0.000720458	0.0415955	BCAP31/SPRY1/MAD2L2/DUSP10/CHN2/NUS1/SERPINA3/TBC1D16/SIRPA/CRYAB/CSPG4/CST1/CTNNB1/CTSH/EDNRB/A2M/ERBB3/ALDH1A1/PHACTR1/FGF13/GRAMD4/MTOR/FYN/IFI6/FBXO7/IBTK/GHR/ARHGEF16/PYCARD/HSPB2/APOE/LGALS3/ARL1/MBP/MYC/P2RX7/PI15/LEF1/TBC1D7/PLSCR1/TESC/STRADB/PRR5/PRKCZ/PROS1/PSAP/PSEN2/TBC1D14/RAP1GAP/RENBP/RGS10/RGS12/AVPI1/SMAP1/S100A1/SORT1/SBF1/CEACAM1/CX3CL1/SGK1/MICAL1/RTN4R/SNCA/SPINK1/UBE2N/BIRC…
response to interleukin-1	152	11	0.000738016	0.042457	SIRPA/PYCARD/IL1RAP/CITED1/PELI2/CX3CL1/SNCA/UBE2N/TRIM63/SQSTM1/RPS6KA5
cellular ion homeostasis	641	28	0.000767488	0.0439954	BCAP31/SLC31A2/ATP6V0E2/EDNRB/RAB38/FYN/MCOLN2/IBTK/SLC24A5/HMOX1/APOE/MYC/ATOX1/ATP1A1/SLC11A2/P2RX7/PLCG2/ATP6AP1/MCOLN3/PRKCB/SELENON/CX3CL1/SNCA/MAIP1/CAPN3/FZD9/ATP6V0D1/GSTO1
proton transmembrane transport	162	11	0.000780467	0.0445807	ATP6V0E2/ATP1A1/SLC11A2/ATP6V1B2/ATP6V1C1/ATP6V1E1/ATP6V0B/ATP6AP1/TESC/C15orf48/ATP6V0D1
leukocyte activation involved in immune response	697	30	0.000784818	0.0446708	MAD2L2/VAT1/TMC6/SERPINA3/SIRPA/CTSG/CTSH/FABP5/MTOR/QPCT/PYCARD/HMOX1/IRF4/LGALS3/ASAH1/LEF1/PLCG2/PRKCZ/PSAP/RAB27A/S100A13/CEACAM1/SDCBP/NFKBIZ/STXBP2/TCN1/CYSTM1/IL27RA/CD63/GAB2
regulation of protein localization to membrane	177	12	0.00079628	0.0450323	SORBS1/MRAP2/ACSL3/RHOQ/FYN/ARHGEF16/LGALS3/PRKCZ/FZD9/STX7/CDK5R1/SQSTM1
negative regulation of apoptotic process	943	36	0.00079676	0.0450323	MERTK/CHL1/CRYAB/CTNNB1/CTSH/PTCRA/EDNRB/EGR3/ERBB3/HEY2/PRAME/MTOR/FYN/IFI6/HMOX1/APOE/ITPKB/LGALS3/PIM3/MITF/CITED1/MYC/LEF1/STRADB/PRKCZ/RPL10/CX3CL1/MICAL1/SNCA/SOX10/BIRC7/CAPN3/FZD9/API5/IRS2/SQSTM1
long-term memory	32	5	0.000820561	0.0460543	ADCY1/MTOR/APOE/PRKCZ/SGK1
regulation of oligodendrocyte differentiation	32	5	0.000820561	0.0460543	DUSP10/CTNNB1/ZNF365/DAAM2/MTOR
positive regulation of immune response	823	30	0.000841279	0.0470532	ARPC1B/MAD2L2/POLR3G/CPN1/CTLA4/CTSG/A2M/LY96/FYN/PYCARD/IRF4/LGALS3/P2RX7/PLCG2/PLSCR1/RNF125/PRKCB/PRKCZ/PROS1/WDFY1/S100A1/CEACAM1/NFKBIZ/UBE2N/STX7/CBFB/TNFRSF14/RPS6KA5/IL27RA/GAB2
regulation of immune response	1022	36	0.000846691	0.0471921	ARPC1B/MAD2L2/POLR3G/DUSP10/CPN1/CTLA4/CTSG/CTSH/CXADR/A2M/FOS/LY96/FYN/PYCARD/HMOX1/IRF4/LGALS3/P2RX7/PLCG2/PLSCR1/RNF125/PRKCB/PRKCZ/PROS1/WDFY1/S100A1/CEACAM1/NFKBIZ/STXBP2/UBE2N/STX7/CBFB/TNFRSF14/RPS6KA5/IL27RA/GAB2
divalent metal ion transport	459	22	0.000860107	0.0475132	CTNNB1/FYN/MCOLN2/IBTK/SLC24A5/LGALS3/SLC11A2/P2RX7/PLCG2/MCOLN3/PRKCB/PSEN2/SELENON/S100A1/CX3CL1/SNCA/SPINK1/BEST1/MAIP1/TMEM163/CAPN3/GSTO1
cell activation involved in immune response	701	30	0.000860874	0.0475132	MAD2L2/VAT1/TMC6/SERPINA3/SIRPA/CTSG/CTSH/FABP5/MTOR/QPCT/PYCARD/HMOX1/IRF4/LGALS3/ASAH1/LEF1/PLCG2/PRKCZ/PSAP/RAB27A/S100A13/CEACAM1/SDCBP/NFKBIZ/STXBP2/TCN1/CYSTM1/IL27RA/CD63/GAB2
regulation of peptidase activity	442	21	0.000861303	0.0475132	BCAP31/SERPINA3/CRYAB/CST1/CTSH/A2M/GRAMD4/FYN/IFI6/PYCARD/MBP/MYC/PI15/LEF1/PROS1/RENBP/MICAL1/SNCA/SPINK1/BIRC7/TBC1D10A
epithelial to mesenchymal transition	135	10	0.000866763	0.0476513	SPRY1/MAD2L2/CTNNB1/HEY1/HEY2/MTOR/LEF1/SDCBP/TGFBR3/ALX1
regulation of leukocyte cell-cell adhesion	293	16	0.00087188	0.0477695	GPNMB/DUSP10/SIRPA/CTLA4/EGR3/FYN/PYCARD/ITPKB/LGALS3/PRKCZ/CEACAM1/NFKBIZ/MAD1L1/NCK2/CBFB/TNFRSF14
negative regulation of cell activation	184	12	0.000880687	0.0480885	GPNMB/MERTK/CTLA4/FBXO7/HMOX1/APOE/LGALS3/CEACAM1/CX3CL1/MAD1L1/CBFB/TNFRSF14
response to stress	3908	112	0.000888336	0.0483423	BCAP31/CDK2/MAD2L2/MERTK/POLR3G/TRAF3IP2/PDIA5/DUSP10/LYST/SERPINA3/CPN1/SIRPA/CRYAB/CTLA4/CTNNB1/CTSG/EDNRB/A2M/ERBB3/ABCD1/F12/ZNF365/KANK1/HEY2/FOS/LY96/SDF2L1/MTOR/FYN/IFI6/MCOLN2/FBXO7/FBXO2/PYCARD/HMOX1/HSPB2/IFIT2/APOD/APOE/IGFBP1/IL1RAP/IRF4/ISG20/NRROS/LGALS3/MC1R/CITED1/MYC/ATOX1/SLC11A2/OMG/ACO2/P2RX7/UBE2J1/PLCG2/PLP1/PLSCR1/ACP5/POLB/RNF125/WIPI1/STRADB/TNFRSF19/PRKCB/PBK/PRKCZ/PROS1…
small GTPase mediated signal transduction	547	25	0.00090495	0.0490806	CDK2/SPRY1/CHN2/ROPN1B/A2M/KANK1/RHOQ/RAB38/PLEKHG3/ARHGEF16/HMOX1/APOE/ITPKB/SHTN1/RAB27A/RAP1GAP/RAB17/RTN4R/ARHGAP19/SQSTM1/CYTH3/ADGRG1/RAB9A/RAPGEF5/MFN2
growth	985	38	0.000908751	0.0491214	SPRY1/MAD2L2/DUSP10/CRYAB/CTNNB1/CTSG/IGSF11/CXADR/FGF13/EPB41L3/HEY2/PRAME/MTOR/GHR/APOD/APOE/IGFBP1/NDN/LEF1/PRKCZ/KLK6/PSAP/SELENON/SEMA6A/SHTN1/CEACAM1/SDCBP/SGK1/RTN4R/SOX10/TGFBR3/SEMA3B/CAPN3/FZD9/NRP2/CDK5R1/SQSTM1/LARGE1
regulation of metabolic process	7129	179	0.00092069	0.049345	BCAP31/CDK2/CTDSPL/SPRY1/GPNMB/MAD2L2/MERTK/SORBS1/POLR3G/KHDRBS3/LZTS1/DUSP10/GLMP/BUD23/ZNF689/NUS1/SERPINA3/TBC1D16/CPN1/ZNF280B/SIRPA/CRYAB/CSPG4/CST1/CTNNB1/CTSH/ROPN1B/ATP6V0E2/DLX5/E2F2/EDNRB/EGR3/A2M/ERBB3/ABCD1/ALDH1A1/F12/FABP5/ACSL3/PHACTR1/JAZF1/FGF13/ZNF365/TRAK1/GRAMD4/GPD1L/TDRD7/RHOQ/HEY1/HEY2/FOS/PRAME/WBP2/RAB38/GSPT2/MTOR/FYN/IFI6/FBXO7/IBTK/FBXO2/GAPDHS/GHR/NSG1/SLC24A5/GRB10/…
regulation of protein localization to cell periphery	111	9	0.000920886	0.049345	SORBS1/MRAP2/ACSL3/RHOQ/ARHGEF16/LGALS3/PRKCZ/STX7/SQSTM1
cation homeostasis	711	30	0.000922079	0.049345	BCAP31/SLC31A2/ATP6V0E2/EDNRB/SLC7A8/RAB38/FYN/MCOLN2/IBTK/SLC24A5/SNX10/HMOX1/APOE/MYC/ATOX1/ATP1A1/SLC11A2/P2RX7/PLCG2/ATP6AP1/MCOLN3/PRKCB/SELENON/CX3CL1/SNCA/MAIP1/CAPN3/FZD9/ATP6V0D1/GSTO1
regeneration	188	12	0.000925611	0.04937	DUSP10/HMOX1/APOD/IGFBP1/OMG/KLK6/SELENON/RTN4R/TGFBR3/CAPN3/FZD9/LARGE1
metal ion homeostasis	648	28	0.000931906	0.0495417	BCAP31/SLC31A2/EDNRB/SLC7A8/FYN/MCOLN2/IBTK/SLC24A5/SNX10/HMOX1/APOE/MYC/ATOX1/ATP1A1/SLC11A2/P2RX7/PLCG2/ATP6AP1/MCOLN3/PRKCB/SELENON/CX3CL1/SNCA/MAIP1/CAPN3/FZD9/ATP6V0D1/GSTO1
regulation of protein modification process	1821	61	0.000948812	0.0502745	CTDSPL/SPRY1/GPNMB/MAD2L2/MERTK/DUSP10/SIRPA/CSPG4/CTNNB1/ROPN1B/EDNRB/ERBB3/PHACTR1/FGF13/GPD1L/WBP2/MTOR/FYN/FBXO7/IBTK/FBXO2/GHR/PYCARD/APOE/BMP8A/ITPKB/LGALS3/MYC/P2RX7/TBC1D7/ATP6AP1/SEPTIN4/ROPN1/TESC/STRADB/TNFRSF19/PRR5/PBK/PRKCZ/PSAP/DHX33/PELI2/SEMA6A/AVPI1/CEACAM1/CX3CL1/SDCBP/MICAL1/BMP8B/SNCA/SPINK1/UBE2N/BIRC7/CAPN3/NCK2/TNFRSF14/KAT2B/CDK5R1/SQSTM1/RPS6KA5/RASSF2
negative regulation of cell adhesion	276	15	0.00096279	0.0508479	GPNMB/MAD2L2/CTLA4/ERBB3/KANK1/APOD/LGALS3/MBP/SEMA6A/CEACAM1/CX3CL1/MAD1L1/CBFB/TNFRSF14/CDH1
regulation of endopeptidase activity	417	20	0.000966898	0.050898	BCAP31/SERPINA3/CRYAB/CST1/CTSH/A2M/GRAMD4/FYN/IFI6/PYCARD/MBP/MYC/LEF1/PROS1/RENBP/MICAL1/SNCA/SPINK1/BIRC7/TBC1D10A
regulation of protein metabolic process	2860	86	0.000977888	0.0513088	BCAP31/CTDSPL/SPRY1/GPNMB/MAD2L2/MERTK/DUSP10/SERPINA3/CPN1/SIRPA/CRYAB/CSPG4/CST1/CTNNB1/CTSH/ROPN1B/EDNRB/A2M/ERBB3/F12/PHACTR1/FGF13/GRAMD4/GPD1L/WBP2/MTOR/FYN/IFI6/FBXO7/IBTK/FBXO2/GHR/PYCARD/HMOX1/EIF4E3/APOD/APOE/BMP8A/IRF4/ITPKB/LGALS3/MBP/MYC/P2RX7/PI15/LEF1/TBC1D7/UBE2J1/ATP6AP1/SEPTIN4/ROPN1/TESC/STRADB/TNFRSF19/PRR5/PBK/PRKCZ/PROS1/PSAP/DHX33/PELI2/SEMA6A/RENBP/AVPI1/RPL10/CEACAM1/CX3C…
tissue development	1961	65	0.000989969	0.0517741	SPRY1/GPNMB/MAD2L2/DUSP10/ZNF689/CTHRC1/CTNNB1/CTSH/CTSK/CXADR/DCT/DLX5/EDNRB/ERBB3/FABP5/ANKRD6/KAZN/TDRD7/HEY1/HEY2/FOS/MTOR/GPM6B/LAMA1/SNX10/KRT27/APOD/IGFBP1/BMP8A/LGALS3/LUM/MAF/CITED1/MYC/P2RX7/LEF1/MCOLN3/HES6/TNFRSF19/MACROH2A2/KLK6/PSAP/SELENON/SEMA6A/CEACAM1/SDCBP/CREB3L2/BMP8B/SOX10/SPRR2D/TGFBR3/TST/SEMA3B/KCNAB1/BHLHE41/ALX1/CAPN3/FZD9/SETDB2/BRSK1/CBFB/NRP2/LARGE1/IGSF8/NUP93
regulation of cellular protein metabolic process	2616	81	0.00102029	0.0531874	BCAP31/CTDSPL/SPRY1/GPNMB/MAD2L2/MERTK/DUSP10/SERPINA3/SIRPA/CRYAB/CSPG4/CST1/CTNNB1/CTSH/ROPN1B/EDNRB/A2M/ERBB3/F12/PHACTR1/FGF13/GRAMD4/GPD1L/WBP2/MTOR/FYN/IFI6/FBXO7/IBTK/FBXO2/GHR/PYCARD/EIF4E3/APOE/BMP8A/ITPKB/LGALS3/MBP/MYC/P2RX7/PI15/LEF1/TBC1D7/UBE2J1/ATP6AP1/SEPTIN4/ROPN1/TESC/STRADB/TNFRSF19/PRR5/PBK/PRKCZ/PROS1/PSAP/DHX33/PELI2/SEMA6A/RENBP/AVPI1/RPL10/CEACAM1/CX3CL1/SDCBP/MICAL1/BMP8B…
regulation of interleukin-13 production	20	4	0.00106476	0.0553265	IL1RAP/IRF4/LEF1/PRKCZ
negative regulation of defense response	199	12	0.00107199	0.0553447	DUSP10/SIRPA/A2M/ABCD1/PYCARD/APOD/APOE/ACP5/RNF125/PBK/CEACAM1/CX3CL1
positive regulation of I-kappaB kinase/NF-kappaB signaling	181	12	0.00107199	0.0553447	TRAF3IP2/CTNNB1/FYN/HMOX1/CXXC5/LURAP1/TNFRSF19/PRKCB/PELI2/S100A13/CX3CL1/UBE2N
negative regulation of leukocyte activation	164	11	0.00107991	0.0555755	GPNMB/MERTK/CTLA4/FBXO7/HMOX1/LGALS3/CEACAM1/CX3CL1/MAD1L1/CBFB/TNFRSF14
cation transmembrane transport	827	33	0.00108511	0.0556656	SLC31A2/ATP6V0E2/NLGN1/GPD1L/FYN/MCOLN2/IBTK/SLC24A5/KCNN2/ATOX1/ATP1A1/SLC11A2/P2RX7/ATP6V1B2/ATP6V1C1/ATP6V1E1/ATP6V0B/PLCG2/ATP6AP1/TESC/MCOLN3/SELENON/S100A1/CX3CL1/SNCA/KCNAB1/MAIP1/TMEM163/CAPN3/C15orf48/ATP6V0D1/GSTO1/CD63
positive regulation of molecular function	1736	59	0.00109294	0.0558891	BCAP31/CHN2/CTHRC1/NUS1/TBC1D16/CSPG4/CTNNB1/CTSH/A2M/ERBB3/ALDH1A1/FGF13/GRAMD4/MTOR/FYN/GHR/ARHGEF16/PYCARD/HSPB2/APOE/IL1RAP/IRF4/LGALS3/ARL1/MBP/MYC/P2RX7/TBC1D7/PLCG2/PLSCR1/TESC/STRADB/PRR5/PRKCB/BEX1/PRKCZ/PSAP/PSEN2/DHX33/TBC1D14/RAP1GAP/RGS10/RGS12/AVPI1/SMAP1/S100A1/CX3CL1/SGK1/RTN4R/SNCA/UBE2N/BIRC7/CAPN3/TBC1D10A/ARHGAP19/CDK5R1/RPS6KA5/GSTO1/RASSF2
leukocyte cell-cell adhesion	327	17	0.00111868	0.0570242	GPNMB/DUSP10/SIRPA/CTLA4/EGR3/FYN/PYCARD/ITPKB/LGALS3/PODXL2/PRKCZ/CEACAM1/NFKBIZ/MAD1L1/NCK2/CBFB/TNFRSF14
negative regulation of axonogenesis	69	7	0.00113422	0.0576342	FGF13/OMG/SEMA6A/RTN4R/TRAK2/SEMA3B/CDK5R1
regulation of protein localization to plasma membrane	93	8	0.0011409	0.0576878	SORBS1/MRAP2/ACSL3/RHOQ/ARHGEF16/LGALS3/STX7/SQSTM1
secretion	1614	56	0.00114257	0.0576878	MERTK/VAT1/ADCY1/TRAF3IP2/TMC6/SERPINA3/TANGO2/SIRPA/CTSG/CTSH/EDNRB/A2M/ERBB3/FABP5/ACSL3/NLGN1/MCOLN2/QPCT/PYCARD/SNX10/HMOX1/BMP8A/IL1RAP/LGALS3/PIM3/MBP/ASAH1/P2RX7/ATP6AP1/SEPTIN4/PRKCB/PRKCZ/PROS1/PSAP/RAB27A/S100A13/CEACAM1/CX3CL1/SDCBP/SGK1/MICAL1/SNCA/STXBP2/TCN1/TPD52/VGF/GNPTAB/CYSTM1/BRSK1/IRS2/TNFRSF14/VAMP3/RAB9A/CD63/SCRN1/GAB2
cell proliferation	2095	66	0.00114602	0.0576878	CDK2/SPRY1/GPNMB/POLR3G/DUSP10/CTHRC1/CSPG4/CTLA4/CTNNB1/CTSH/CXADR/DCT/DLX5/EDNRB/EGR3/ERBB3/FGF13/HEY2/PRAME/MTOR/FYN/FBXO2/POC1B/PYCARD/HMOX1/APOD/APOE/RBPMS2/ISG20/ITPKB/LGALS3/SHC4/MITF/CITED1/MYC/NDN/RERE/P2RX7/LEF1/TESC/PRKCZ/SELENON/S100A13/CEACAM1/CX3CL1/SDCBP/SGK1/ST8SIA1/SOX10/TGFBR3/TYR/BHLHE41/BIRC7/FZD9/MAD1L1/NCK2/IRS2/TNFRSF14/NRP2/KAT2B/CDK5R1/ADGRG1/IGSF8/CIAO1/GAB2/MFN2
hemopoiesis	819	33	0.00115484	0.0579506	MERTK/DUSP10/CTLA4/CTNNB1/EGR3/FOS/MTOR/FBXO7/OSTM1/SNX10/IRF4/ITPKB/NRROS/LGALS3/MITF/MYC/SLC11A2/LEF1/PLCG2/ATP6AP1/TESC/PRKCB/PRKCZ/SMAP1/CEACAM1/NFKBIZ/TGFBR3/TPD52/FZD9/CBFB/KAT2B/RASSF2/GAB2
inorganic ion homeostasis	722	30	0.00118026	0.0590425	BCAP31/SLC31A2/ATP6V0E2/EDNRB/SLC7A8/RAB38/FYN/MCOLN2/IBTK/SLC24A5/SNX10/HMOX1/APOE/MYC/ATOX1/ATP1A1/SLC11A2/P2RX7/PLCG2/ATP6AP1/MCOLN3/PRKCB/SELENON/CX3CL1/SNCA/MAIP1/CAPN3/FZD9/ATP6V0D1/GSTO1
carboxylic acid metabolic process	978	37	0.00123286	0.0613793	SLC27A3/ACOT7/CKMT1B/CSPG4/CYP2J2/CYP27A1/DCT/ABCD1/FABP5/ACSL3/SLC7A8/QPRT/MTOR/GAPDHS/GHR/GLDC/CYP4V2/IDH3G/ME2/ACO2/P2RX7/PEPD/PLP1/ELOVL2/PECR/QDPR/RENBP/CEACAM1/SDHB/ST6GAL1/SLC6A8/SNCA/TST/TYR/SLC7A5/IRS2/GSTO1
calcium ion transport	413	20	0.0012346	0.0613793	CTNNB1/FYN/MCOLN2/IBTK/SLC24A5/LGALS3/P2RX7/PLCG2/MCOLN3/PRKCB/PSEN2/SELENON/S100A1/CX3CL1/SNCA/SPINK1/BEST1/MAIP1/CAPN3/GSTO1
regulation of nervous system development	883	35	0.00125128	0.0618504	DUSP10/CTNNB1/DCT/EDNRB/FGF13/NLGN1/ZNF365/TRAK1/KANK1/HEY1/HEY2/DAAM2/MTOR/FYN/FBXO7/APOE/IL1RAP/OMG/C21orf91/HES6/KLK6/SEMA6A/SHTN1/CX3CL1/RAB17/CREB3L2/RTN4R/TRAK2/SNCA/SOX10/SEMA3B/BHLHE41/BRSK1/CDK5R1/ADGRG1
regulation of defense response	765	29	0.00125175	0.0618504	POLR3G/TRAF3IP2/DUSP10/CPN1/SIRPA/EDNRB/A2M/ABCD1/F12/LY96/FYN/PYCARD/APOD/APOE/IRF4/PLCG2/PLSCR1/ACP5/RNF125/PBK/PROS1/WDFY1/S100A1/CEACAM1/CX3CL1/NFKBIZ/SNCA/UBE2N/RPS6KA5
regulation of neuron death	296	16	0.00126408	0.0622686	GPNMB/CHL1/CTNNB1/ERBB3/TRIM2/FOS/MTOR/FYN/FBXO7/HMOX1/APOE/CITED1/CX3CL1/SNCA/FZD9/CDK5R1
melanosome transport	22	4	0.00129118	0.063217	GPR143/MREG/RAB27A/RAB17
regulation of mitochondrial depolarization	21	4	0.00129118	0.063217	ABCD1/IFI6/P2RX7/FZD9
positive regulation of neural precursor cell proliferation	52	6	0.00130126	0.0635171	CTNNB1/DCT/CX3CL1/SOX10/FZD9/ADGRG1
developmental growth	646	27	0.00133319	0.0648791	SPRY1/DUSP10/CTNNB1/CXADR/FGF13/HEY2/MTOR/GHR/APOD/APOE/IGFBP1/NDN/PRKCZ/KLK6/PSAP/SELENON/SEMA6A/SHTN1/RTN4R/SOX10/TGFBR3/SEMA3B/CAPN3/FZD9/NRP2/CDK5R1/LARGE1
creatine metabolic process	11	3	0.00135152	0.0655023	CKMT1B/GHR/SLC6A8
myelination	114	9	0.00135641	0.0655023	CTNNB1/CMTM8/ABCD1/EPB41L3/MTOR/MBP/PLP1/KLK6/SOX10
protein localization to cell periphery	294	16	0.00135819	0.0655023	SORBS1/MRAP2/ACSL3/FGF13/EFR3B/EPB41L3/RHOQ/NSG1/ARHGEF16/LGALS3/TESC/PRKCZ/STX7/SQSTM1/VAMP3/CDH1
leukocyte migration	478	20	0.00139068	0.066869	MERTK/LYST/SIRPA/CXADR/EDNRB/SLC7A8/FYN/MCOLN2/GRB14/PYCARD/GYPC/HMOX1/APOD/LGALS3/PODXL2/PROS1/CEACAM1/CX3CL1/SLC7A5/TNFRSF14
dendrite development	218	13	0.00146066	0.0700245	NLGN1/ZNF365/TRAK1/MTOR/FYN/APOE/RERE/SLC11A2/C21orf91/RAB17/TRAK2/NCK2/CDK5R1
ensheathment of neurons	116	9	0.00153379	0.0720119	CTNNB1/CMTM8/ABCD1/EPB41L3/MTOR/MBP/PLP1/KLK6/SOX10
axon ensheathment	116	9	0.00153379	0.0720119	CTNNB1/CMTM8/ABCD1/EPB41L3/MTOR/MBP/PLP1/KLK6/SOX10
positive regulation of leukocyte differentiation	142	10	0.00153729	0.0720119	DUSP10/EGR3/FOS/ITPKB/LEF1/ATP6AP1/TESC/PRKCZ/NFKBIZ/CBFB
positive regulation of neuroblast proliferation	22	4	0.00154921	0.0720119	CTNNB1/DCT/CX3CL1/SOX10
establishment of melanosome localization	23	4	0.00154921	0.0720119	GPR143/MREG/RAB27A/RAB17
interleukin-13 production	22	4	0.00154921	0.0720119	IL1RAP/IRF4/LEF1/PRKCZ
pigment granule transport	23	4	0.00154921	0.0720119	GPR143/MREG/RAB27A/RAB17
negative regulation of synapse organization	22	4	0.00154921	0.0720119	NLGN1/FYN/APOE/FZD9
neural crest cell migration	55	6	0.00158731	0.0720119	EDNRB/SEMA6A/SOX10/SEMA3B/ALX1/NRP2
sulfur compound catabolic process	56	6	0.00158731	0.0720119	ACOT7/CSPG4/ABCD1/IDS/LUM/TST
regulation of neuron projection development	478	22	0.0015925	0.0720119	FGF13/NLGN1/ZNF365/TRAK1/KANK1/MTOR/FYN/FBXO7/APOE/OMG/C21orf91/KLK6/SEMA6A/SHTN1/CX3CL1/RAB17/CREB3L2/RTN4R/TRAK2/SEMA3B/BRSK1/CDK5R1
citrate metabolic process	37	5	0.00161386	0.0720119	GHR/IDH3G/ME2/ACO2/SDHB
negative regulation of mesenchymal to epithelial transition involved in metanephros morphogenesis	3	2	0.00161388	0.0720119	CTNNB1/CITED1
fatty-acyl-CoA catabolic process	3	2	0.00161388	0.0720119	ACOT7/ABCD1
cytotoxic T cell degranulation	3	2	0.00161388	0.0720119	RAB27A/CEACAM1
canonical Wnt signaling pathway involved in negative regulation of apoptotic process	3	2	0.00161388	0.0720119	CTNNB1/MITF
regulation of serotonin uptake	3	2	0.00161388	0.0720119	GPM6B/SNCA
negative regulation of serotonin uptake	3	2	0.00161388	0.0720119	GPM6B/SNCA
cardiac fibroblast cell differentiation	4	2	0.00161388	0.0720119	SPRY1/TGFBR3
cardiac fibroblast cell development	4	2	0.00161388	0.0720119	SPRY1/TGFBR3
epicardium-derived cardiac fibroblast cell differentiation	4	2	0.00161388	0.0720119	SPRY1/TGFBR3
epicardium-derived cardiac fibroblast cell development	4	2	0.00161388	0.0720119	SPRY1/TGFBR3
anterograde axonal transport of mitochondrion	3	2	0.00161388	0.0720119	TRAK1/TRAK2
positive regulation of retrograde protein transport, ER to cytosol	4	2	0.00161388	0.0720119	BCAP31/EDEM1
negative regulation of transcription from RNA polymerase II promoter involved in smooth muscle cell differentiation	3	2	0.00161388	0.0720119	HEY1/HEY2
intracellular protein transport	1126	41	0.00164476	0.0731874	BCAP31/AP3M2/TBC1D16/CHCHD4/NLGN1/TRAK1/NUP210/RAB38/FYN/FBXO7/SAMM50/NSG1/ZDHHC1/APOD/ARL1/GOLGA7B/RERE/UBE2J1/PEX10/STRADB/PECR/TBC1D14/RAB27A/RPL10/SDCBP/RAB17/TRAK2/GNPTAB/ZDHHC11/TBC1D10A/STX7/CDK5R1/AP1S2/HPS4/RAB9A/PICK1/NUP93/EDEM1/ZFYVE16/MFN2/CDH1
protein targeting	424	20	0.00165624	0.0734951	CHCHD4/NLGN1/TRAK1/FYN/FBXO7/SAMM50/ZDHHC1/GOLGA7B/PEX10/PECR/RAB27A/RPL10/SDCBP/TRAK2/GNPTAB/ZDHHC11/CDK5R1/HPS4/ZFYVE16/MFN2
adaptive immune response	624	19	0.00166637	0.0735804	MAD2L2/DUSP10/CTLA4/CTSH/MTOR/FYN/MCOLN2/PYCARD/IRF4/P2RX7/LEF1/RNF125/PRKCB/PRKCZ/RAB27A/CEACAM1/NFKBIZ/STX7/IL27RA
lipid biosynthetic process	713	29	0.0016673	0.0735804	ST3GAL6/SORBS1/ACOT7/NUS1/CYP27A1/ABCD1/FABP5/ACSL3/GPD1L/RAB38/MTOR/APOE/ATP1A1/P2RX7/CYB5R2/PLCG2/PLP1/PLSCR1/ELOVL2/VAC14/PECR/PLEKHA4/SBF1/CEACAM1/ST8SIA1/DHRS11/IRS2/LARGE1/GAB2
exocytosis	897	35	0.00173513	0.0761336	VAT1/ADCY1/TMC6/SERPINA3/SIRPA/CTSG/CTSH/A2M/FABP5/NLGN1/QPCT/PYCARD/HMOX1/LGALS3/ASAH1/P2RX7/ATP6AP1/SEPTIN4/PRKCB/PROS1/PSAP/RAB27A/S100A13/CEACAM1/SDCBP/MICAL1/SNCA/STXBP2/TCN1/CYSTM1/VAMP3/RAB9A/CD63/SCRN1/GAB2
[truncated: 34 more rows]

## Sheet: spot C - MaMel86b
Supplementary table S3D: Over-represented biological processes (GO-bp) among over-expressed genes in MaMel86b (spot C)
[truncated: 222 more rows]

## Sheet: spot D - MaMel86b
Supplementary table S3E: Over-represented biological processes (GO-bp) among over-expressed genes in MaMel86b (spot D)
[truncated: 89 more rows]

[truncated: 1 more sheets: Spot E - MaMel63a]
