# Supplementary material for: PI3K/AKT signaling allows for MAPK/ERK pathway independency mediating dedifferentiation-driven treatment resistance in melanoma
Source: Cell Commun Signal. 2022 Nov 24;20:187. doi: 10.1186/s12964-022-00989-y (PMC9700886; doi:10.1186/s12964-022-00989-y)
Supplement: Supplementary file 9 — Additional file 8. Table S8A–D. Over-represented biological processes (GO-bp) among gene clusters in MaMe21, MaMel63a, HEM, and HDF. [file 12964_2022_989_MOESM9_ESM.xlsx]

## Sheet: cluster 1
Supplementary table S8A: Over-represented biological processes (GO-bp) among genes over-expressed in HEM and MaMel6a (cluster 1)
Threshold: adjusted p-value <0.1 (q-value)
ID	Description	Set size	Gene count	p-value	q-value	Genes
GO:0043473	pigmentation	18	23	1.42664e-06	0.00270633	LYST/CDH3/OCA2/EDNRB/RAB38/DCT/EDA/TYR/SOX10/SLC45A2/SLC24A5/MITF/PMEL/MREG/CITED1/TYRP1/GPR143/RAB17
GO:0048066	developmental pigmentation	13	15	6.02612e-06	0.00571577	OCA2/EDNRB/RAB38/DCT/TYR/SOX10/SLC45A2/SLC24A5/MITF/MREG/CITED1/TYRP1/GPR143
GO:0007600	sensory perception	40	78	2.33371e-05	0.013735	PPEF1/LAMC3/MYH14/OPRD1/HPN/LRP2/CHRNA7/OR7C1/RTP4/USH2A/SLC24A4/NCAM2/CDH3/TRPM1/PHF24/GNAL/RLBP1/CCN3/OR7A5/EDNRB/RGR/CRYM/RETREG1/TYR/SLC45A2/GJA3/KCNA2/LRAT/MBP/KCNJ10/AZGP1/P2RX7/GJB2/CD36/GABRB3/SPX/RP1/GPR143/ATP6V0A4/P2RY1
GO:0042440	pigment metabolic process	10	11	3.6202e-05	0.013735	CDH3/OCA2/DCT/TYR/SLC45A2/SLC24A5/PMEL/CITED1/TYRP1/GPR143
GO:0046148	pigment biosynthetic process	10	11	3.6202e-05	0.013735	CDH3/OCA2/DCT/TYR/SLC45A2/SLC24A5/PMEL/CITED1/TYRP1/GPR143
GO:0006582	melanin metabolic process	9	10	0.000114142	0.0216528	CDH3/OCA2/DCT/TYR/SLC45A2/SLC24A5/PMEL/CITED1/TYRP1
GO:0019748	secondary metabolic process	9	10	0.000114142	0.0216528	CDH3/OCA2/DCT/TYR/SLC45A2/SLC24A5/PMEL/CITED1/TYRP1
GO:0042438	melanin biosynthetic process	9	10	0.000114142	0.0216528	CDH3/OCA2/DCT/TYR/SLC45A2/SLC24A5/PMEL/CITED1/TYRP1
GO:0044550	secondary metabolite biosynthetic process	9	10	0.000114142	0.0216528	CDH3/OCA2/DCT/TYR/SLC45A2/SLC24A5/PMEL/CITED1/TYRP1
GO:0050931	pigment cell differentiation	9	10	0.000114142	0.0216528	OCA2/EDNRB/RAB38/SOX10/SLC24A5/MITF/MREG/CITED1/TYRP1
GO:0050853	B cell receptor signaling pathway	9	11	0.000464874	0.0801696	CTLA4/ITK/BMX/FCGR2B/KLHL6/PLCG2/PRKCB/NFATC2/SYK

## Sheet: cluster 2
Supplementary table S8B: Over-represented biological processes (GO-bp) among genes over-expressed in HDF and MaMel21 (cluster 2)
Threshold: adjusted p-value <0.1 (q-value)
ID	Description	Set size	Gene count	p-value	q-value	Genes
GO:0072359	circulatory system development	101	167	1.69986e-10	2.36548e-07	FAT4/SRPX2/SOCS3/SERPINE1/ADAMTS6/ANPEP/COL4A1/FGF2/IL1B/BMP2/COL5A1/CCBE1/COL8A1/VEGFC/PDGFRB/ALPK2/BMPER/ADAM12/EGFR/LOXL1/WNT5A/SLIT2/FBN1/C3/DCN/TENM4/HMGA2/TNFRSF12A/PDGFB/THBS1/GATA6/PDGFA/ANGPT1/FZD2/EPHB2/NRP1/TGFBI/JCAD/EDN1/FGFR2/STRA6/SERPINB7/WNT7B/ANKRD1/EREG/PDPN/OXTR/ADM2/XDH/CREB3L1/DNAH5/LOXL2/NRG1/CACNA1C/SNAI1/HEG1/MMP19/CPE/LTBP1/CDH13/COL1A1/GREM1/COL3A1/SULF1/FOXL1/COL8A2/OS…
GO:2000147	positive regulation of cell motility	57	82	1.90679e-09	9.45266e-07	SRPX2/CXCL12/SERPINE1/LAMC2/FGF2/IL1B/BMP2/CCBE1/WNT5B/VEGFC/LPAR1/PDGFRB/RHOD/EGFR/WNT5A/PDGFB/THBS1/SEMA3F/PDGFA/ANGPT1/NRP1/JCAD/EDN1/CCL26/CCR7/PLAU/F2RL1/PDPN/TNFSF18/TWIST2/BDKRB1/SNAI1/CDH13/SEMA3D/PDGFC/COL1A1/FGF7/FOXF1/GATA3/TWIST1/GATA2/HSPB1/VSIR/IGFBP5/PLPP3/F3/MDK/FOXC2/CXCL14/LRRC15/ADRA2A/FERMT3/RAC2/IL6/POSTN/CCN1/S1PR1
GO:0040017	positive regulation of locomotion	58	84	2.03783e-09	9.45266e-07	SRPX2/CXCL12/SERPINE1/LAMC2/FGF2/IL1B/BMP2/CCBE1/WNT5B/VEGFC/LPAR1/PDGFRB/RHOD/EGFR/WNT5A/SLIT2/PDGFB/THBS1/SEMA3F/PDGFA/ANGPT1/NRP1/JCAD/EDN1/CCL26/CCR7/PLAU/F2RL1/PDPN/TNFSF18/TWIST2/BDKRB1/SNAI1/CDH13/SEMA3D/PDGFC/COL1A1/FGF7/FOXF1/GATA3/TWIST1/GATA2/HSPB1/VSIR/IGFBP5/PLPP3/F3/MDK/FOXC2/CXCL14/LRRC15/ADRA2A/FERMT3/RAC2/IL6/POSTN/CCN1/S1PR1
GO:0030335	positive regulation of cell migration	56	81	3.73285e-09	1.18051e-06	SRPX2/CXCL12/SERPINE1/LAMC2/FGF2/IL1B/BMP2/CCBE1/WNT5B/VEGFC/LPAR1/PDGFRB/RHOD/EGFR/WNT5A/PDGFB/THBS1/SEMA3F/PDGFA/ANGPT1/NRP1/JCAD/EDN1/CCL26/CCR7/PLAU/F2RL1/PDPN/TNFSF18/TWIST2/BDKRB1/SNAI1/CDH13/SEMA3D/PDGFC/COL1A1/FGF7/FOXF1/GATA3/GATA2/HSPB1/VSIR/IGFBP5/PLPP3/F3/MDK/FOXC2/CXCL14/LRRC15/ADRA2A/FERMT3/RAC2/IL6/POSTN/CCN1/S1PR1
GO:0001568	blood vessel development	75	119	4.60415e-09	1.18051e-06	SRPX2/SOCS3/SERPINE1/ADAMTS6/ANPEP/COL4A1/FGF2/IL1B/COL5A1/CCBE1/COL8A1/VEGFC/PDGFRB/BMPER/ADAM12/LOXL1/WNT5A/SLIT2/C3/DCN/HMGA2/TNFRSF12A/PDGFB/THBS1/GATA6/PDGFA/ANGPT1/EPHB2/NRP1/TGFBI/JCAD/EDN1/FGFR2/STRA6/SERPINB7/WNT7B/EREG/ADM2/XDH/CREB3L1/LOXL2/HEG1/MMP19/LTBP1/CDH13/COL1A1/GREM1/COL3A1/SULF1/COL8A2/OSR1/HOXA7/FOXF1/PTPRB/SIX1/TWIST1/ADM/GATA2/ID1/TBX3/HSPB1/COL15A1/F3/MDK/NOG/FOXC2/PRRX1/…
GO:0048729	tissue morphogenesis	69	107	5.08994e-09	1.18051e-06	FAT4/SOCS3/ADAMTS12/COL4A1/FGF2/TGM2/VIT/NTN4/BMP2/COL6A2/COL5A1/COL21A1/VEGFC/ITGA8/EGFR/WNT5A/SLIT2/IRX2/HMGA2/ACTG2/PDGFA/FZD2/ITGB4/NRP1/LAMA3/CA9/EDN1/FGFR2/WNT7B/ANKRD1/SPINT2/PDPN/NRG1/SNAI1/HEG1/KRT16/GCNT1/COL7A1/FGF7/COL3A1/SULF1/FOXL1/OSR1/FOXF1/GATA3/SIX1/TWIST1/ADM/SIX4/SALL1/TBX3/TNC/IGFBP5/GLI2/INHBA/MDK/AR/NOG/FOXC2/COL6A1/HOXA11/GPC6/FOXE1/CHRD/HAND2/TPM1/SCARA3/CCN1/S1PR1
GO:0035295	tube development	98	168	6.07716e-09	1.20812e-06	FAT4/SRPX2/SERPINE1/ADAMTS12/ANPEP/COL4A1/FGF2/TGM2/IL1B/BMP2/CCBE1/COL8A1/ASS1/VEGFC/CRISPLD2/PDGFRB/BMPER/ADAM12/EGFR/WNT5A/SLIT2/IRX2/C3/DCN/HMGA2/TNFRSF12A/THBS1/GATA6/PDGFA/ANGPT1/FZD2/ITGB4/EPHB2/NRP1/TGFBI/THRB/JCAD/EDN1/FGFR2/STRA6/WNT7B/EREG/SPINT2/PDPN/OXTR/ADM2/XDH/CREB3L1/LOXL2/ZEB1/HEG1/MMP19/CDH13/PDGFC/FGF7/GREM1/COL3A1/SULF1/FOXL1/COL8A2/RCN3/OSR1/HOXA7/FOXF1/GATA3/PTPRB/SIX1/TWIS…
GO:0072358	cardiovascular system development	77	125	1.28204e-08	2.06121e-06	SRPX2/SOCS3/SERPINE1/ADAMTS6/ANPEP/COL4A1/FGF2/IL1B/COL5A1/CCBE1/COL8A1/VEGFC/PDGFRB/BMPER/ADAM12/LOXL1/WNT5A/SLIT2/C3/DCN/HMGA2/TNFRSF12A/PDGFB/THBS1/GATA6/PDGFA/ANGPT1/EPHB2/NRP1/TGFBI/JCAD/EDN1/FGFR2/STRA6/SERPINB7/WNT7B/EREG/PDPN/ADM2/XDH/CREB3L1/LOXL2/HEG1/MMP19/LTBP1/CDH13/COL1A1/GREM1/COL3A1/SULF1/COL8A2/OSR1/HOXA7/FOXF1/SPEG/PTPRB/SIX1/TWIST1/ADM/GATA2/ID1/TBX3/HSPB1/COL15A1/F3/MDK/NOG/FO…
GO:0001944	vasculature development	76	123	1.33308e-08	2.06121e-06	SRPX2/SOCS3/SERPINE1/ADAMTS6/ANPEP/COL4A1/FGF2/IL1B/COL5A1/CCBE1/COL8A1/VEGFC/PDGFRB/BMPER/ADAM12/LOXL1/WNT5A/SLIT2/C3/DCN/HMGA2/TNFRSF12A/PDGFB/THBS1/GATA6/PDGFA/ANGPT1/EPHB2/NRP1/TGFBI/JCAD/EDN1/FGFR2/STRA6/SERPINB7/WNT7B/EREG/PDPN/ADM2/XDH/CREB3L1/LOXL2/HEG1/MMP19/LTBP1/CDH13/COL1A1/GREM1/COL3A1/SULF1/COL8A2/OSR1/HOXA7/FOXF1/PTPRB/SIX1/TWIST1/ADM/GATA2/ID1/TBX3/HSPB1/COL15A1/F3/MDK/NOG/FOXC2/P…
GO:0051272	positive regulation of cellular component movement	57	85	1.58836e-08	2.21032e-06	SRPX2/CXCL12/SERPINE1/LAMC2/FGF2/IL1B/BMP2/CCBE1/WNT5B/VEGFC/LPAR1/PDGFRB/RHOD/EGFR/WNT5A/PDGFB/THBS1/SEMA3F/PDGFA/ANGPT1/NRP1/JCAD/EDN1/CCL26/CCR7/PLAU/F2RL1/PDPN/TNFSF18/TWIST2/BDKRB1/SNAI1/CDH13/SEMA3D/PDGFC/COL1A1/FGF7/FOXF1/GATA3/TWIST1/GATA2/HSPB1/VSIR/IGFBP5/PLPP3/F3/MDK/FOXC2/CXCL14/LRRC15/ADRA2A/FERMT3/RAC2/IL6/POSTN/CCN1/S1PR1
GO:2000145	regulation of cell motility	80	132	1.87335e-08	2.36992e-06	SRPX2/CXCL12/SERPINE1/LAMC2/FGF2/IL1B/BMP2/CCBE1/WNT5B/VEGFC/LPAR1/PDGFRB/BMPER/RHOD/LDB2/EGFR/WNT5A/SLIT2/IFITM1/DCN/PDGFB/THBS1/SEMA3F/PDGFA/ANGPT1/NRP1/LAMA3/JCAD/LIMCH1/EDN1/CCL26/CCR7/EREG/PLAU/F2RL1/SPINT2/PDPN/IGFBP3/TNFSF18/NRG1/TWIST2/BDKRB1/SNAI1/KRT16/CDH13/SEMA3D/PDGFC/COL1A1/FGF7/GREM1/COL3A1/PODN/SULF1/HOXA7/FOXF1/GATA3/TWIST1/GATA2/HSPB1/VSIR/IGFBP5/PLPP3/F3/ADORA1/MDK/NOG/FOXC2/CX…
GO:0035239	tube morphogenesis	84	141	2.45788e-08	2.85028e-06	FAT4/SRPX2/SERPINE1/ADAMTS12/ANPEP/COL4A1/FGF2/TGM2/IL1B/BMP2/CCBE1/COL8A1/VEGFC/PDGFRB/BMPER/ADAM12/EGFR/WNT5A/SLIT2/IRX2/C3/DCN/HMGA2/TNFRSF12A/THBS1/GATA6/PDGFA/ANGPT1/FZD2/EPHB2/NRP1/TGFBI/JCAD/EDN1/FGFR2/STRA6/WNT7B/EREG/SPINT2/ADM2/XDH/CREB3L1/LOXL2/ZEB1/HEG1/MMP19/CDH13/GREM1/COL3A1/SULF1/COL8A2/OSR1/HOXA7/FOXF1/GATA3/PTPRB/SIX1/TWIST1/ADM/SIX4/GATA2/ID1/SALL1/TBX3/HSPB1/TNC/COL15A1/GLI2/F…
GO:0061448	connective tissue development	44	61	2.7629e-08	2.95753e-06	SULF2/EFEMP1/ADAMTS12/FGF2/VIT/BMP2/COL6A2/COL5A1/WNT5B/COL21A1/PDGFRB/WNT5A/HMGA2/PDGFB/TGFBI/WNT9A/EDN1/SERPINB7/WNT7B/LOXL2/PITX1/ZEB1/SNAI1/MGP/COL7A1/COL1A1/GREM1/SULF1/GDF5/OSR1/GDF6/GLI2/MDK/NOG/OSR2/FOXC2/COL6A1/HOXA11/PRRX1/LUM/HAND2/CCN2/SCARA3/CCN1
GO:0009887	animal organ morphogenesis	105	188	4.39265e-08	4.34947e-06	SULF2/FAT4/EFEMP1/FBN2/FAM20A/SERPINE1/LAMC2/FGF2/TGM2/VIT/NTN4/BMP2/COL6A2/COL5A1/COL8A1/COL21A1/VEGFC/TNFRSF11B/PDGFRB/ALPK2/ITGA8/EGFR/WNT5A/SLIT2/FBN1/IRX2/DCN/ACTG2/GATA6/PDGFA/FZD2/ITGB4/EPHB2/NRP1/LAMA3/WNT9A/THRB/EDN1/FGFR2/STRA6/WNT7B/ANKRD1/EREG/NRG1/ZEB1/FAM20C/SNAI1/HEG1/CPE/ADAMTS5/GCNT1/PDGFC/TBX15/MGP/COL7A1/COL1A1/FGF7/GREM1/COL3A1/SULF1/COL8A2/OSR1/HOXA7/COL13A1/FOXF1/GATA3/SIX1/…
GO:0009888	tissue development	146	282	4.72759e-08	4.34947e-06	SULF2/MEST/FAT4/SOCS3/EFEMP1/FBN2/FAM20A/SERPINE1/ADAMTS12/LAMC2/VASN/COL4A1/S1PR3/FGF2/TGM2/IL1B/CSTA/VIT/NTN4/BMP2/COL6A2/COL5A1/WNT5B/COL8A1/COL21A1/ROS1/VEGFC/PDGFRB/ALPK2/ITGA8/BMPER/LDB2/EGFR/WNT5A/SLIT2/IRX2/SECTM1/PPL/DCN/TENM4/HMGA2/EGR2/PDGFB/ACTG2/SEMA3F/GATA6/PDGFA/FZD2/ITGB4/NRP1/LAMA3/TGFBI/WNT9A/THRB/CA9/EDN1/FGFR2/STRA6/KRT80/KRT81/SERPINB7/WNT7B/ANKRD1/EREG/FERMT1/F2RL1/SPINT2/KR…
GO:0040012	regulation of locomotion	80	134	5.0009e-08	4.34947e-06	SRPX2/CXCL12/SERPINE1/LAMC2/FGF2/IL1B/BMP2/CCBE1/WNT5B/VEGFC/LPAR1/PDGFRB/BMPER/RHOD/LDB2/EGFR/WNT5A/SLIT2/IFITM1/DCN/PDGFB/THBS1/SEMA3F/PDGFA/ANGPT1/NRP1/LAMA3/JCAD/LIMCH1/EDN1/CCL26/CCR7/EREG/PLAU/F2RL1/SPINT2/PDPN/IGFBP3/TNFSF18/NRG1/TWIST2/BDKRB1/SNAI1/KRT16/CDH13/SEMA3D/PDGFC/COL1A1/FGF7/GREM1/COL3A1/PODN/SULF1/HOXA7/FOXF1/GATA3/TWIST1/GATA2/HSPB1/VSIR/IGFBP5/PLPP3/F3/ADORA1/MDK/NOG/FOXC2/CX…
GO:0030334	regulation of cell migration	77	128	5.88567e-08	4.81787e-06	SRPX2/CXCL12/SERPINE1/LAMC2/FGF2/IL1B/BMP2/CCBE1/WNT5B/VEGFC/LPAR1/PDGFRB/BMPER/RHOD/LDB2/EGFR/WNT5A/SLIT2/IFITM1/DCN/PDGFB/THBS1/SEMA3F/PDGFA/ANGPT1/NRP1/LAMA3/JCAD/LIMCH1/EDN1/CCL26/CCR7/PLAU/F2RL1/PDPN/IGFBP3/TNFSF18/NRG1/TWIST2/BDKRB1/SNAI1/KRT16/CDH13/SEMA3D/PDGFC/COL1A1/FGF7/GREM1/COL3A1/PODN/SULF1/HOXA7/FOXF1/GATA3/GATA2/HSPB1/VSIR/IGFBP5/PLPP3/F3/ADORA1/MDK/NOG/FOXC2/CXCL14/LRRC15/CHRD/AD…
GO:0051270	regulation of cellular component movement	83	141	6.67803e-08	5.16278e-06	SRPX2/CXCL12/ARMC4/SERPINE1/LAMC2/FGF2/IL1B/BMP2/CCBE1/WNT5B/VEGFC/LPAR1/PDGFRB/BMPER/RHOD/LDB2/EGFR/WNT5A/SLIT2/IFITM1/DCN/PDGFB/THBS1/SEMA3F/PDGFA/ANGPT1/NRP1/LAMA3/JCAD/LIMCH1/EDN1/CCL26/CCR7/EREG/PLAU/F2RL1/SPINT2/PDPN/IGFBP3/TNFSF18/NRG1/CACNA1C/TWIST2/BDKRB1/SNAI1/KRT16/CDH13/SEMA3D/PDGFC/COL1A1/FGF7/GREM1/COL3A1/PODN/SULF1/HOXA7/ATP1A2/FOXF1/GATA3/TWIST1/GATA2/HSPB1/VSIR/IGFBP5/PLPP3/F3/AD…
GO:0007507	heart development	53	80	1.02284e-07	7.49136e-06	FAT4/ADAMTS6/FGF2/BMP2/COL5A1/PDGFRB/ALPK2/EGFR/WNT5A/SLIT2/FBN1/TENM4/PDGFB/GATA6/FZD2/NRP1/EDN1/FGFR2/STRA6/ANKRD1/OXTR/DNAH5/NRG1/CACNA1C/SNAI1/HEG1/CPE/LTBP1/GREM1/COL3A1/FOXL1/OSR1/FOXF1/GATA3/SIX1/TWIST1/ADM/SLIT3/ID1/SALL1/TBX3/GLI2/NOG/FOXC2/RBP4/RBM24/HAND2/PRDM1/JPH2/TPM1/CCN1/PDLIM1/S1PR1
GO:0048646	anatomical structure formation involved in morphogenesis	94	166	1.10585e-07	7.69436e-06	SRPX2/FBN2/FAM20A/SERPINE1/MYPN/ANPEP/COL4A1/FGF2/TGM2/IL1B/COL5A1/CCBE1/COL8A1/VEGFC/PDGFRB/ITGA8/BMPER/ADAM12/WNT5A/SLIT2/IRX2/C3/DCN/TENM4/HMGA2/TNFRSF12A/EGR2/THBS1/GATA6/PDGFA/ANGPT1/FZD2/ITGB4/EPHB2/NRP1/LAMA3/TGFBI/JCAD/EDN1/FGFR2/STRA6/ANKRD1/EREG/SPINT2/PDPN/KRT19/ADM2/CREB3L1/LOXL2/FAM20C/KRT8/SNAI1/MMP19/CDH13/COL7A1/COL1A1/GREM1/SULF1/COL8A2/FAIM2/OSR1/HOXA7/FOXF1/GATA3/PTPRB/SIX1/TWI…
GO:0051216	cartilage development	39	54	1.74683e-07	1.15755e-05	SULF2/EFEMP1/ADAMTS12/FGF2/VIT/BMP2/COL6A2/WNT5B/COL21A1/WNT5A/HMGA2/TGFBI/WNT9A/EDN1/WNT7B/LOXL2/PITX1/ZEB1/SNAI1/MGP/COL7A1/COL1A1/GREM1/SULF1/GDF5/OSR1/GDF6/GLI2/MDK/NOG/OSR2/COL6A1/HOXA11/PRRX1/LUM/HAND2/CCN2/SCARA3/CCN1
GO:0048514	blood vessel morphogenesis	65	106	2.75548e-07	1.74294e-05	SRPX2/SERPINE1/ANPEP/COL4A1/FGF2/IL1B/CCBE1/COL8A1/VEGFC/PDGFRB/BMPER/ADAM12/WNT5A/SLIT2/C3/DCN/HMGA2/TNFRSF12A/THBS1/GATA6/PDGFA/ANGPT1/EPHB2/NRP1/TGFBI/JCAD/EDN1/FGFR2/STRA6/WNT7B/EREG/ADM2/XDH/CREB3L1/LOXL2/HEG1/MMP19/CDH13/GREM1/COL3A1/SULF1/COL8A2/HOXA7/FOXF1/PTPRB/SIX1/TWIST1/ADM/GATA2/ID1/HSPB1/COL15A1/F3/MDK/NOG/FOXC2/PRRX1/HAND2/IL6/CCL2/PRDM1/CCN2/CCN1/HSPB6/S1PR1
GO:0030198	extracellular matrix organization	58	92	3.37015e-07	2.03906e-05	SULF2/FBN2/ECM2/SERPINE1/LAMC2/COL4A1/FGF2/VIT/NTN4/COL6A2/COL5A1/ITGA11/COL8A1/CRISPLD2/TNFRSF11B/ITGA8/ADAM12/FSCN1/LOXL1/FBN1/DCN/PDGFB/THBS1/PDGFA/ITGB4/ICAM5/LAMA3/TGFBI/FERMT1/SPINT2/PDPN/DPT/CREB3L1/LOXL2/THSD4/MMP19/ADAMTS5/COL7A1/COL1A1/GREM1/COL3A1/SULF1/COL8A2/PTX3/COL13A1/FOXF1/TNC/BGN/COL15A1/ADAM19/FOXC2/COL6A1/LUM/IL6/COL17A1/POSTN/CCN2/CCN1
GO:0009653	anatomical structure morphogenesis	179	369	4.4773e-07	2.59605e-05	SULF2/FAT4/DOK6/SRPX2/SOCS3/CXCL12/EFEMP1/FBN2/FAM20A/SERPINE1/ADAMTS12/MYPN/LAMC2/ANPEP/COL4A1/S1PR3/FGF2/IL7R/TGM2/IL1B/VIT/NTN4/BMP2/COL6A2/COL5A1/CCBE1/COL8A1/COL21A1/HECW2/VEGFC/CRISPLD2/LPAR1/TNFRSF11B/PDGFRB/ALPK2/ITGA8/HECW1/BMPER/ZNF135/ADAM12/RHOD/EGFR/WNT5A/AXL/SLIT2/FBN1/IRX2/C3/DCN/TENM4/HMGA2/TNFRSF12A/EGR2/LRATD1/ACTG2/THBS1/SEMA3F/GATA6/PDGFA/ANGPT1/FZD2/ITGB4/EPHB2/NRP1/LAMA3/TGF…
GO:0043062	extracellular structure organization	59	95	5.66772e-07	3.15483e-05	SULF2/FBN2/ECM2/SERPINE1/LAMC2/COL4A1/FGF2/VIT/NTN4/COL6A2/COL5A1/ITGA11/COL8A1/CRISPLD2/TNFRSF11B/ITGA8/ADAM12/FSCN1/LOXL1/FBN1/DCN/PDGFB/THBS1/PDGFA/ITGB4/ICAM5/LAMA3/TGFBI/FERMT1/SPINT2/PDPN/DPT/CREB3L1/LOXL2/THSD4/MMP19/ADAMTS5/COL7A1/COL1A1/GREM1/COL3A1/SULF1/COL8A2/PTX3/COL13A1/FOXF1/TNC/BGN/COL15A1/ADAM19/FOXC2/COL6A1/LUM/IL6/COL17A1/CETP/POSTN/CCN2/CCN1
GO:0001525	angiogenesis	55	87	6.19636e-07	3.31643e-05	SRPX2/SERPINE1/ANPEP/COL4A1/FGF2/IL1B/CCBE1/COL8A1/VEGFC/PDGFRB/BMPER/ADAM12/WNT5A/SLIT2/C3/DCN/HMGA2/TNFRSF12A/THBS1/GATA6/PDGFA/ANGPT1/EPHB2/NRP1/TGFBI/JCAD/EDN1/FGFR2/EREG/ADM2/CREB3L1/LOXL2/MMP19/CDH13/GREM1/SULF1/COL8A2/HOXA7/PTPRB/TWIST1/ADM/GATA2/ID1/HSPB1/COL15A1/F3/MDK/FOXC2/HAND2/IL6/CCL2/CCN2/CCN1/HSPB6/S1PR1
GO:0071774	response to fibroblast growth factor	19	21	6.8831e-07	3.4279e-05	SULF2/FAT4/FGF2/WNT5A/THBS1/FGFR2/CREB3L1/FAM20C/COL1A1/FGF7/SULF1/GATA3/TNC/FGF5/NOG/ANOS1/CCL2/POSTN/CCN2
GO:0060429	epithelium development	91	164	6.89729e-07	3.4279e-05	FAT4/SOCS3/SERPINE1/ADAMTS12/COL4A1/S1PR3/FGF2/TGM2/IL1B/CSTA/NTN4/BMP2/COL5A1/WNT5B/ROS1/VEGFC/BMPER/LDB2/EGFR/WNT5A/SLIT2/IRX2/PPL/PDGFB/GATA6/PDGFA/FZD2/NRP1/LAMA3/THRB/CA9/EDN1/FGFR2/STRA6/KRT80/KRT81/WNT7B/EREG/FERMT1/F2RL1/SPINT2/KRT34/PDPN/TAGLN/KRT19/XDH/NRG1/KRT86/KRT18/ZEB1/FAM20C/KRT8/SNAI1/HEG1/KRT16/KRTAP2-3/KRT7/FGF7/SULF1/RCN3/OSR1/HOXA7/FOXF1/GATA3/SIX1/TWIST1/ADM/SIX4/ID1/SALL1/T…
GO:0040011	locomotion	120	230	7.44493e-07	3.57248e-05	DOK6/SRPX2/CXCL12/PSG1/SERPINE1/ADAMTS12/MYPN/LAMC2/FGF2/IL1B/SPOCK1/NTN4/BMP2/COL5A1/ITGA11/CCBE1/WNT5B/VEGFC/LPAR1/PDGFRB/BMPER/RHOD/LDB2/EGFR/FSCN1/WNT5A/AXL/SLIT2/IFITM1/DCN/TNFRSF12A/EGR2/LRATD1/PDGFB/PTPRF/THBS1/SEMA3F/PDGFA/ANGPT1/ITGB4/HRH1/EPHB2/NRP1/LAMA3/JCAD/LIMCH1/EDN1/CCL26/CCR7/EREG/PLAU/FERMT1/F2RL1/ASTN1/SPINT2/PDPN/IGFBP3/TNFSF18/DNAH5/LOXL2/NRG1/TWIST2/BDKRB1/SNAI1/KRT16/CDH13/…
GO:0048598	embryonic morphogenesis	62	102	8.53501e-07	3.95905e-05	SOCS3/EFEMP1/FBN2/FGF2/COL5A1/COL8A1/VEGFC/ITGA8/WNT5A/FBN1/IRX2/TENM4/HMGA2/GATA6/FZD2/ITGB4/EPHB2/LAMA3/WNT9A/EDN1/FGFR2/STRA6/WNT7B/SPINT2/PITX1/CACNA1C/ZEB1/SNAI1/TBX15/COL7A1/SULF1/GDF5/OSR1/HOXA9/HOXA7/FOXF1/GATA3/SIX1/TWIST1/ADM/SIX4/GATA2/SALL1/TBX3/IGF2/GLI2/INHBA/CYP26B1/AR/NOG/OSR2/FOXC2/COL6A1/RBP4/HOXA11/HLX/PRRX1/FOXE1/FOXL2/CHRD/HAND2/CCN1
GO:0044344	cellular response to fibroblast growth factor stimulus	18	20	1.68697e-06	7.57275e-05	SULF2/FAT4/FGF2/WNT5A/THBS1/FGFR2/CREB3L1/FAM20C/COL1A1/FGF7/SULF1/GATA3/FGF5/NOG/ANOS1/CCL2/POSTN/CCN2
GO:0001655	urogenital system development	42	63	1.94091e-06	8.44042e-05	SULF2/FAT4/COL4A1/FGF2/BMP2/ASS1/PDGFRB/ITGA8/BMPER/WNT5A/SLIT2/FBN1/IRX2/DCN/PDGFB/PDGFA/ANGPT1/ITGB4/EPHB2/NRP1/FGFR2/STRA6/SERPINB7/WNT7B/GCNT1/SULF1/OSR1/FOXF1/GATA3/SIX1/SIX4/GATA2/SALL1/TNC/GLI2/CYP26B1/AR/NOG/OSR2/FOXC2/RBP4/HOXA11
GO:0048513	animal organ development	202	434	3.08235e-06	0.00012998	SULF2/FAT4/NNMT/SOCS3/CXCL12/EFEMP1/FBN2/FAM20A/SERPINE1/ADAMTS12/LAMC2/ADAMTS6/VASN/COL4A1/FGF2/IL7R/TGM2/IL1B/AMIGO2/CSTA/VIT/NHS/NTN4/BMP2/COL6A2/COL5A1/ITGA11/CCBE1/WNT5B/COL8A1/ASS1/COL21A1/VEGFC/CRISPLD2/LPAR1/TNFRSF11B/PDGFRB/SSTR1/ALPK2/ITGA8/BMPER/LDB2/PAPSS2/EGFR/WNT5A/AXL/SLIT2/FBN1/IRX2/IL15/PPL/DCN/TENM4/HMGA2/EGR2/PDGFB/ACTG2/THBS1/SEMA3F/GATA6/PDGFA/ANGPT1/FZD2/ITGB4/EPHB2/NRP1/LAM…
GO:0072001	renal system development	38	56	3.22664e-06	0.000132015	SULF2/FAT4/COL4A1/FGF2/BMP2/ASS1/PDGFRB/ITGA8/BMPER/WNT5A/SLIT2/FBN1/IRX2/DCN/PDGFB/PDGFA/ANGPT1/ITGB4/NRP1/FGFR2/STRA6/SERPINB7/WNT7B/GCNT1/SULF1/OSR1/FOXF1/GATA3/SIX1/SIX4/SALL1/GLI2/CYP26B1/NOG/OSR2/FOXC2/RBP4/HOXA11
GO:0007167	enzyme linked receptor protein signaling pathway	81	146	3.32034e-06	0.000132015	SULF2/FAT4/SOCS3/EFEMP1/FBN2/ADAMTS12/VASN/COL4A1/FGF2/IL1B/BMP2/CCBE1/HTRA3/ROS1/VEGFC/PDGFRB/ITGA8/BMPER/EGFR/WNT5A/AXL/FBN1/DCN/PDGFB/PTPRF/THBS1/PDGFA/ANGPT1/EPHB2/NRP1/JCAD/FGFR2/CD7/PID1/EREG/FERMT1/LIFR/IGFBP3/INHBE/XDH/CREB3L1/NRG1/ZEB1/FAM20C/BDKRB2/LTBP1/CDH13/PDGFC/NREP/COL1A1/FGF7/GREM1/COL3A1/SULF1/GDF5/GATA3/ID1/HSPB1/IGF2/GDF6/IGFBP5/INHBB/F3/INHBA/ADORA1/FGF5/AR/NGF/NOG/FOXC2/LTBP…
GO:0048608	reproductive structure development	47	74	3.69912e-06	0.000138369	SOCS3/PDGFRB/EGFR/WNT5A/AXL/SLIT2/DCN/PDGFB/GATA6/FGFR2/STRA6/WNT7B/EREG/SPINT2/KRT19/NUPR1/STC2/KRT8/SNAI1/MMP19/SULF1/PTX3/OSR1/HOXA9/GATA3/ADM/SIX4/SLIT3/GATA2/SALL1/TBX3/TNC/IGF2/GLI2/ADAM19/INHBB/INHBA/AR/NOG/RBP4/LHX9/HOXA11/PTPRN/FOXL2/PRDM1/CCN1/LDOC1
GO:0061458	reproductive system development	47	74	3.69912e-06	0.000138369	SOCS3/PDGFRB/EGFR/WNT5A/AXL/SLIT2/DCN/PDGFB/GATA6/FGFR2/STRA6/WNT7B/EREG/SPINT2/KRT19/NUPR1/STC2/KRT8/SNAI1/MMP19/SULF1/PTX3/OSR1/HOXA9/GATA3/ADM/SIX4/SLIT3/GATA2/SALL1/TBX3/TNC/IGF2/GLI2/ADAM19/INHBB/INHBA/AR/NOG/RBP4/LHX9/HOXA11/PTPRN/FOXL2/PRDM1/CCN1/LDOC1
GO:0008283	cell proliferation	122	240	3.77847e-06	0.000138369	SULF2/FAT4/CXCL12/LAMC2/S1PR3/FGF2/IL7R/TGM2/IL1B/BMP2/COL8A1/ROS1/VEGFC/PDGFRB/SSTR1/BMPER/EGFR/WNT5A/IFITM1/PDCD1LG2/IL15/OSMR/TENM4/HMGA2/PDGFB/THBS1/GATA6/PDGFA/ANGPT1/FTH1/NRP1/TGFBI/WNT9A/JCAD/EDN1/CCL26/PLAC8/FGFR2/MECOM/IL11/SERPINB7/PID1/WNT7B/EREG/PLAU/FERMT1/F2RL1/LIFR/SPINT2/PDPN/IGFBP3/CNN1/DPT/NUPR1/TNFSF18/XDH/LOXL2/NRG1/ADRA1D/ZEB1/CDH13/CLCF1/PDGFC/PTGFR/FGF7/GREM1/PODN/SULF1/COL…
GO:0048870	cell motility	108	208	4.51713e-06	0.000157149	SRPX2/CXCL12/PSG1/SERPINE1/ADAMTS12/LAMC2/FGF2/IL1B/SPOCK1/NTN4/BMP2/COL5A1/ITGA11/CCBE1/WNT5B/VEGFC/LPAR1/PDGFRB/BMPER/RHOD/LDB2/EGFR/FSCN1/WNT5A/AXL/SLIT2/IFITM1/DCN/TNFRSF12A/LRATD1/PDGFB/PTPRF/THBS1/SEMA3F/PDGFA/ANGPT1/ITGB4/HRH1/NRP1/LAMA3/JCAD/LIMCH1/EDN1/CCL26/CCR7/EREG/PLAU/FERMT1/F2RL1/ASTN1/SPINT2/PDPN/IGFBP3/TNFSF18/DNAH5/LOXL2/NRG1/TWIST2/BDKRB1/SNAI1/KRT16/CDH13/SEMA3D/GCNT1/PDGFC/OL…
GO:0051674	localization of cell	108	208	4.51713e-06	0.000157149	SRPX2/CXCL12/PSG1/SERPINE1/ADAMTS12/LAMC2/FGF2/IL1B/SPOCK1/NTN4/BMP2/COL5A1/ITGA11/CCBE1/WNT5B/VEGFC/LPAR1/PDGFRB/BMPER/RHOD/LDB2/EGFR/FSCN1/WNT5A/AXL/SLIT2/IFITM1/DCN/TNFRSF12A/LRATD1/PDGFB/PTPRF/THBS1/SEMA3F/PDGFA/ANGPT1/ITGB4/HRH1/NRP1/LAMA3/JCAD/LIMCH1/EDN1/CCL26/CCR7/EREG/PLAU/FERMT1/F2RL1/ASTN1/SPINT2/PDPN/IGFBP3/TNFSF18/DNAH5/LOXL2/NRG1/TWIST2/BDKRB1/SNAI1/KRT16/CDH13/SEMA3D/GCNT1/PDGFC/OL…
GO:0003007	heart morphogenesis	28	38	5.80866e-06	0.000195763	FAT4/BMP2/COL5A1/ALPK2/WNT5A/SLIT2/GATA6/FZD2/NRP1/FGFR2/ANKRD1/NRG1/SNAI1/HEG1/CPE/FOXF1/GATA3/SIX1/TWIST1/SLIT3/TBX3/NOG/FOXC2/RBP4/HAND2/TPM1/CCN1/S1PR1
GO:0070848	response to growth factor	61	104	5.90842e-06	0.000195763	SULF2/FAT4/FBN2/ADAMTS12/VASN/FGF2/IL1B/BMP2/CCBE1/HTRA3/VEGFC/MXRA5/PDGFRB/ITGA8/BMPER/EGFR/WNT5A/SLIT2/FBN1/DCN/PDGFB/THBS1/GATA6/NRP1/JCAD/EDN1/FGFR2/ANKRD1/FERMT1/SPINT2/XDH/CREB3L1/ZEB1/FAM20C/LTBP1/NREP/COL1A1/FGF7/GREM1/COL3A1/SULF1/GDF5/GATA3/TWIST1/ID1/HSPB1/MEIS2/TNC/GDF6/FGF5/NGF/NOG/LTBP2/LUM/CHRD/ANOS1/CCL2/POSTN/CCN2/BDNF/CCN1
GO:0016477	cell migration	104	200	6.60213e-06	0.000210325	SRPX2/CXCL12/PSG1/SERPINE1/ADAMTS12/LAMC2/FGF2/IL1B/SPOCK1/NTN4/BMP2/COL5A1/ITGA11/CCBE1/WNT5B/VEGFC/LPAR1/PDGFRB/BMPER/RHOD/LDB2/EGFR/FSCN1/WNT5A/AXL/SLIT2/IFITM1/DCN/TNFRSF12A/PDGFB/PTPRF/THBS1/SEMA3F/PDGFA/ANGPT1/ITGB4/HRH1/NRP1/LAMA3/JCAD/LIMCH1/EDN1/CCL26/CCR7/PLAU/FERMT1/F2RL1/ASTN1/PDPN/IGFBP3/TNFSF18/LOXL2/NRG1/TWIST2/BDKRB1/SNAI1/KRT16/CDH13/SEMA3D/GCNT1/PDGFC/OLR1/COL1A1/FGF7/GREM1/COL3…
GO:0003205	cardiac chamber development	24	31	6.65023e-06	0.000210325	ADAMTS6/WNT5A/SLIT2/GATA6/FZD2/NRP1/FGFR2/STRA6/NRG1/HEG1/CPE/LTBP1/FOXF1/GATA3/SLIT3/SALL1/TBX3/NOG/FOXC2/RBP4/HAND2/PRDM1/TPM1/CCN1
GO:0006928	movement of cell or subcellular component	123	245	7.99291e-06	0.000247173	DOK6/SRPX2/CXCL12/PSG1/ARMC4/SERPINE1/ADAMTS12/MYPN/LAMC2/FGF2/IL1B/SPOCK1/NTN4/BMP2/COL5A1/ITGA11/CCBE1/WNT5B/VEGFC/LPAR1/PDGFRB/BMPER/RHOD/LDB2/EGFR/FSCN1/WNT5A/AXL/SLIT2/IFITM1/DCN/TNFRSF12A/EGR2/LRATD1/PDGFB/PTPRF/THBS1/SEMA3F/PDGFA/ANGPT1/CACNA1G/ITGB4/HRH1/EPHB2/NRP1/LAMA3/JCAD/LIMCH1/EDN1/CCL26/CCR7/EREG/PLAU/FERMT1/F2RL1/ASTN1/SPINT2/PDPN/IGFBP3/TNFSF18/DNAH5/LOXL2/NRG1/CACNA1C/TWIST2/BDK…
GO:0061061	muscle structure development	54	90	8.44453e-06	0.000255461	MYPN/FGF2/BMP2/ITGA11/ASS1/FLNC/PDGFRB/ALPK2/ITGA8/ADAM12/WNT5A/DCN/EGR2/PDGFB/GATA6/FZD2/EDN1/FGFR2/STRA6/ANKRD1/EREG/IGFBP3/TAGLN/KRT19/NUPR1/PITX1/NRG1/ZEB1/KRT8/HEG1/GREM1/COL3A1/FOXF1/SPEG/SIX1/TWIST1/ADM/SIX4/TBX3/IGF2/IGFBP5/CYP26B1/NOG/FOXC2/CXCL14/RBP4/RBM24/HLX/FOXL2/JPH2/TPM1/BDNF/PDLIM1/S1PR1
GO:0060541	respiratory system development	26	35	1.00443e-05	0.000297392	CCBE1/ASS1/CRISPLD2/PDGFRB/EGFR/WNT5A/GATA6/PDGFA/THRB/FGFR2/STRA6/WNT7B/PDPN/HEG1/FGF7/RCN3/FOXF1/SIX1/SIX4/ID1/TNC/IGFBP5/GLI2/NOG/RBP4/CCN2
GO:0048589	developmental growth	49	80	1.02741e-05	0.000297859	CXCL12/FGF2/VIT/COL6A2/COL21A1/PDGFRB/WNT5A/SLIT2/TENM4/TNFRSF12A/SEMA3F/GATA6/NRP1/EDN1/PLAC8/FGFR2/STRA6/WNT7B/EREG/STC2/HEG1/SEMA3D/COL7A1/FGF7/PTX3/GDF5/GATA3/SIX1/ADM/SIX4/SLIT3/SALL1/TNC/IGF2/GLI2/MDK/AR/NGF/NOG/FOXC2/COL6A1/RBP4/HOXA11/HLX/FOXL2/POSTN/SCARA3/BDNF/S1PR1
GO:0051239	regulation of multicellular organismal process	177	377	1.05624e-05	0.000299967	KCND2/SULF2/FAT4/SRPX2/GADD45G/CXCL12/EFEMP1/FBN2/SERPINE1/ADAMTS12/NEGR1/VASN/S1PR3/FGF2/IL7R/IL1B/ADCY7/AMIGO2/SPOCK1/SYNDIG1/NTN4/BMP2/COL5A1/CCBE1/HECW2/VEGFC/LPAR1/TNFRSF11B/CHRM2/PDGFRB/ALPK2/HECW1/BMPER/ADAM12/EGFR/WNT5A/AXL/SLIT2/FBN1/IFITM1/C3/PDCD1LG2/IL15/DCN/TENM4/HMGA2/TNFRSF12A/EGR2/PDGFB/PTPRF/THBS1/SEMA3F/GATA6/KCNMA1/PDGFA/ANGPT1/CACNA1G/FZD2/HRH1/EPHB2/NRP1/LAMA3/WNT9A/THRB/JCAD…
GO:0030323	respiratory tube development	23	30	1.40532e-05	0.00037608	CCBE1/CRISPLD2/PDGFRB/EGFR/WNT5A/GATA6/PDGFA/THRB/FGFR2/STRA6/WNT7B/PDPN/HEG1/FGF7/RCN3/FOXF1/ID1/TNC/IGFBP5/GLI2/NOG/RBP4/CCN2
GO:0030324	lung development	23	30	1.40532e-05	0.00037608	CCBE1/CRISPLD2/PDGFRB/EGFR/WNT5A/GATA6/PDGFA/THRB/FGFR2/STRA6/WNT7B/PDPN/HEG1/FGF7/RCN3/FOXF1/ID1/TNC/IGFBP5/GLI2/NOG/RBP4/CCN2
GO:0071229	cellular response to acid chemical	23	30	1.40532e-05	0.00037608	COL4A1/WNT5B/ASS1/EGFR/WNT5A/PDGFB/PRKAA2/WNT9A/EDN1/FGFR2/PID1/WNT7B/KCNMB1/ZEB1/PDGFC/PTGFR/COL1A1/COL3A1/OSR1/SIX1/TNC/CYP26B1/COL6A1
GO:0040007	growth	60	104	1.49149e-05	0.000391608	SOCS3/CXCL12/FGF2/SPOCK1/VIT/COL6A2/COL21A1/ROS1/PDGFRB/EGFR/WNT5A/SLIT2/TENM4/HMGA2/TNFRSF12A/SEMA3F/GATA6/NRP1/EDN1/PLAC8/FGFR2/STRA6/WNT7B/EREG/IGFBP3/STC2/BDKRB1/HEG1/SEMA3D/COL7A1/FGF7/PTX3/GDF5/GATA3/SIX1/ADM/SIX4/SLIT3/SALL1/TNC/IGF2/IGFBP5/GLI2/INHBA/MDK/AR/NGF/NOG/FOXC2/COL6A1/PAPPA2/RBP4/HOXA11/CDA/HLX/FOXL2/POSTN/SCARA3/BDNF/S1PR1
GO:0050793	regulation of developmental process	151	315	1.64102e-05	0.000422891	SULF2/FAT4/SRPX2/SOCS3/CXCL12/EFEMP1/FBN2/SERPINE1/ADAMTS12/NEGR1/VASN/S1PR3/FGF2/IL7R/IL1B/AMIGO2/SPOCK1/SYNDIG1/NTN4/BMP2/COL5A1/CCBE1/WNT5B/GLIS1/HECW2/VEGFC/LPAR1/TNFRSF11B/PDGFRB/ALPK2/HECW1/BMPER/ZNF135/ADAM12/RHOD/EGFR/WNT5A/AXL/SLIT2/FBN1/IFITM1/C3/IL15/DCN/TENM4/HMGA2/TNFRSF12A/PDGFB/PTPRF/THBS1/SEMA3F/GATA6/PDGFA/FZD2/EPHB2/NRP1/LAMA3/WNT9A/THRB/JCAD/NR2F1/EDN1/PLAC8/FGFR2/SERPINB7/PID1…
GO:0002009	morphogenesis of an epithelium	49	81	1.68584e-05	0.000426543	FAT4/SOCS3/ADAMTS12/COL4A1/FGF2/TGM2/NTN4/BMP2/COL5A1/VEGFC/EGFR/WNT5A/SLIT2/IRX2/PDGFA/FZD2/NRP1/LAMA3/CA9/EDN1/FGFR2/WNT7B/SPINT2/PDPN/SNAI1/KRT16/FGF7/SULF1/OSR1/FOXF1/GATA3/SIX1/TWIST1/ADM/SIX4/SALL1/TBX3/TNC/IGFBP5/GLI2/MDK/AR/NOG/FOXC2/HOXA11/GPC6/FOXE1/HAND2/CCN1
GO:0010634	positive regulation of epithelial cell migration	17	20	1.78313e-05	0.000436255	SRPX2/FGF2/CCBE1/VEGFC/WNT5A/PDGFB/THBS1/ANGPT1/NRP1/JCAD/EDN1/FGF7/GATA3/GATA2/HSPB1/PLPP3/FOXC2
GO:0071363	cellular response to growth factor stimulus	57	98	1.78693e-05	0.000436255	SULF2/FAT4/FBN2/ADAMTS12/VASN/FGF2/IL1B/BMP2/CCBE1/HTRA3/VEGFC/PDGFRB/ITGA8/BMPER/EGFR/WNT5A/SLIT2/FBN1/DCN/PDGFB/THBS1/GATA6/NRP1/JCAD/EDN1/FGFR2/ANKRD1/FERMT1/SPINT2/XDH/CREB3L1/ZEB1/FAM20C/LTBP1/NREP/COL1A1/FGF7/GREM1/COL3A1/SULF1/GDF5/GATA3/TWIST1/ID1/HSPB1/GDF6/FGF5/NGF/NOG/LTBP2/CHRD/ANOS1/CCL2/POSTN/CCN2/BDNF/CCN1
GO:0001501	skeletal system development	63	111	1.85053e-05	0.000443993	SULF2/FAT4/EFEMP1/FBN2/ADAMTS12/FGF2/VIT/BMP2/COL6A2/WNT5B/COL21A1/TNFRSF11B/PAPSS2/WNT5A/FBN1/HMGA2/TGFBI/WNT9A/EDN1/FGFR2/WNT7B/LOXL2/PITX1/ZEB1/FAM20C/SNAI1/PDGFC/TBX15/MGP/COL7A1/COL1A1/GREM1/COL3A1/SULF1/GDF5/OSR1/HOXA9/HOXA7/COL13A1/HOXA13/SIX1/TWIST1/SIX4/TBX3/IGF2/GDF6/GLI2/MDK/CYP26B1/NOG/OSR2/FOXC2/COL6A1/PAPPA2/RBP4/HOXA11/PRRX1/LUM/CHRD/HAND2/CCN2/SCARA3/CCN1
GO:0042127	regulation of cell proliferation	108	213	1.97315e-05	0.000465389	SULF2/CXCL12/LAMC2/S1PR3/FGF2/IL7R/TGM2/IL1B/BMP2/VEGFC/PDGFRB/SSTR1/EGFR/WNT5A/IFITM1/PDCD1LG2/IL15/OSMR/HMGA2/PDGFB/THBS1/GATA6/PDGFA/ANGPT1/FTH1/NRP1/WNT9A/JCAD/EDN1/CCL26/PLAC8/FGFR2/IL11/SERPINB7/PID1/EREG/PLAU/FERMT1/LIFR/SPINT2/PDPN/IGFBP3/CNN1/DPT/NUPR1/TNFSF18/XDH/NRG1/ADRA1D/ZEB1/CDH13/CLCF1/PDGFC/PTGFR/FGF7/GREM1/PODN/SULF1/GDF5/OSR1/FOXF1/SPEG/CLU/GATA3/SIX1/TWIST1/ADM/SIX4/SLIT3/GATA…
GO:0008543	fibroblast growth factor receptor signaling pathway	15	17	2.38626e-05	0.000553445	SULF2/FAT4/FGF2/WNT5A/THBS1/FGFR2/CREB3L1/FAM20C/FGF7/SULF1/GATA3/FGF5/NOG/ANOS1/CCN2
GO:0009790	embryo development	77	143	2.76068e-05	0.000629788	SULF2/SOCS3/EFEMP1/FBN2/FGF2/BMP2/COL5A1/COL8A1/VEGFC/ITGA8/EGFR/WNT5A/FBN1/IRX2/TENM4/HMGA2/PDGFB/SEMA3F/GATA6/PDGFA/ANGPT1/FZD2/ITGB4/EPHB2/NRP1/LAMA3/WNT9A/EDN1/FGFR2/STRA6/WNT7B/SPINT2/KRT19/PITX1/CACNA1C/ZEB1/KRT8/SNAI1/HEG1/PDGFC/TBX15/COL7A1/COL1A1/SULF1/GDF5/OSR1/HOXA9/HOXA7/FOXF1/GATA3/SIX1/TWIST1/ADM/SIX4/GATA2/SALL1/TBX3/IGF2/GLI2/INHBA/CYP26B1/AR/NOG/OSR2/FOXC2/COL6A1/RBP4/HOXA11/HLX/…
GO:0032103	positive regulation of response to external stimulus	30	44	3.30419e-05	0.000741618	CXCL12/SERPINE1/FGF2/TGM2/IL1B/VEGFC/LPAR1/PDGFRB/EGFR/WNT5A/SLIT2/C3/IL15/OSMR/PDGFB/THBS1/NRP1/EDN1/CCL26/CCR7/F2RL1/NUPR1/CDH13/HSPB1/F3/MDK/CXCL14/RAC2/IL6/S1PR1
GO:0001822	kidney development	33	50	3.69569e-05	0.000801933	SULF2/FAT4/FGF2/BMP2/ASS1/PDGFRB/ITGA8/BMPER/SLIT2/FBN1/IRX2/DCN/PDGFB/PDGFA/ANGPT1/NRP1/FGFR2/STRA6/SERPINB7/WNT7B/GCNT1/SULF1/OSR1/GATA3/SIX1/SIX4/SALL1/GLI2/CYP26B1/NOG/OSR2/FOXC2/HOXA11
GO:0031589	cell-substrate adhesion	39	62	3.73853e-05	0.000801933	ECM2/SERPINE1/ADAMTS12/LAMC2/SPOCK1/VIT/NTN4/ITGA11/COL8A1/ITGA8/RHOD/AXL/TNFRSF12A/THBS1/ANGPT1/EDIL3/ITGB4/NRP1/LIMCH1/CCR7/PLAU/FERMT1/PDPN/CDH13/COL1A1/COL3A1/HOXA7/COL13A1/FOXF1/BCAM/ID1/MDK/ITGBL1/FERMT3/RAC2/COL17A1/POSTN/CCN2/CCN1
GO:0009966	regulation of signal transduction	145	304	3.81755e-05	0.000801933	SULF2/GADD45G/SOCS3/CXCL12/FBN2/SERPINE1/ADAMTS12/VASN/FGF2/IL7R/CMAHP/TGM2/IL1B/BMP2/CCBE1/WNT5B/HTRA3/APOL3/ROS1/VEGFC/LPAR1/HIC1/PDGFRB/ALPK2/ITGA8/HECW1/BMPER/RHOD/SH3RF3/EGFR/WNT5A/AXL/SLIT2/FBN1/C3/IL15/SECTM1/DCN/TNFRSF12A/PDGFB/LYPD6B/PRKAA2/THBS1/PDGFA/ANGPT1/FZD2/EPHB2/NRP1/WNT9A/JCAD/TNIP3/RGS7/EDN1/CCL26/FGFR2/MECOM/IL11/CCR7/PID1/WNT7B/ANKRD1/EREG/PLAU/TNFSF15/FERMT1/F2RL1/LIFR/IGFBP…
GO:0003206	cardiac chamber morphogenesis	19	24	3.825e-05	0.000801933	WNT5A/SLIT2/GATA6/FZD2/NRP1/FGFR2/NRG1/HEG1/CPE/FOXF1/GATA3/SLIT3/TBX3/NOG/FOXC2/RBP4/HAND2/TPM1/CCN1
GO:0007169	transmembrane receptor protein tyrosine kinase signaling pathway	58	102	3.86104e-05	0.000801933	SULF2/FAT4/SOCS3/EFEMP1/ADAMTS12/COL4A1/FGF2/IL1B/BMP2/CCBE1/ROS1/VEGFC/PDGFRB/EGFR/WNT5A/AXL/DCN/PDGFB/THBS1/PDGFA/ANGPT1/EPHB2/NRP1/JCAD/FGFR2/CD7/PID1/EREG/IGFBP3/XDH/CREB3L1/NRG1/FAM20C/BDKRB2/CDH13/PDGFC/COL1A1/FGF7/GREM1/SULF1/GATA3/HSPB1/IGF2/IGFBP5/F3/ADORA1/FGF5/AR/NGF/NOG/FOXC2/IGFBP6/ADRA2A/ANOS1/CCN2/GFRA1/CRIM1/BDNF
GO:0010595	positive regulation of endothelial cell migration	16	19	4.10312e-05	0.000839679	SRPX2/FGF2/CCBE1/VEGFC/WNT5A/PDGFB/THBS1/ANGPT1/NRP1/JCAD/EDN1/GATA3/GATA2/HSPB1/PLPP3/FOXC2
GO:0003231	cardiac ventricle development	20	26	4.9531e-05	0.000984661	WNT5A/SLIT2/FZD2/FGFR2/STRA6/NRG1/HEG1/CPE/LTBP1/FOXF1/GATA3/SLIT3/SALL1/TBX3/NOG/FOXC2/HAND2/PRDM1/TPM1/CCN1
GO:0035265	organ growth	20	26	4.9531e-05	0.000984661	FGF2/VIT/COL6A2/COL21A1/PDGFRB/TENM4/GATA6/EDN1/FGFR2/HEG1/COL7A1/FGF7/AR/NOG/FOXC2/COL6A1/RBP4/HLX/SCARA3/S1PR1
GO:0090130	tissue migration	27	39	5.53296e-05	0.00108444	SRPX2/FGF2/CCBE1/VEGFC/BMPER/WNT5A/SLIT2/DCN/PDGFB/ACTG2/THBS1/ANGPT1/NRP1/JCAD/EDN1/FERMT1/LOXL2/KRT16/CDH13/FGF7/GREM1/FOXF1/GATA3/GATA2/ID1/HSPB1/FOXC2
GO:0022610	biological adhesion	119	243	5.70202e-05	0.00110206	FAT4/SRPX2/CXCL12/ECM2/SERPINE1/ADAMTS12/NEGR1/MYPN/LAMC2/IL7R/TGM2/IL1B/AMIGO2/CSTA/SPOCK1/VIT/NTN4/BMP2/COL6A2/COL5A1/ITGA11/COL8A1/ASS1/TENM2/SVEP1/ITGA8/ADAM12/RHOD/EGFR/WNT5A/AXL/FBN1/PDCD1LG2/IL15/TENM4/TNFRSF12A/PCDHB14/PCDHB3/PTPRF/THBS1/GLDN/ANGPT1/EDIL3/ITGB4/ICAM5/NRP1/LAMA3/TGFBI/JCAD/IL32/LIMCH1/CCR7/WNT7B/PLAU/FERMT1/ASTN1/SPINT2/PDPN/PCDH18/CDH6/DPT/TNFSF18/LOXL2/KRT18/APBB1IP/TRIM…
GO:0007166	cell surface receptor signaling pathway	162	348	6.28828e-05	0.00119872	SULF2/FAT4/SOCS3/CXCL12/EFEMP1/FBN2/SERPINE1/ADAMTS12/VASN/COL4A1/S1PR3/FGF2/IL7R/CMAHP/IL1B/BMP2/ITGA11/CCBE1/WNT5B/HTRA3/ROS1/VEGFC/TNFRSF11B/HIC1/PDGFRB/SSTR1/ALPK2/ITGA8/HECW1/BMPER/EGFR/FSCN1/WNT5A/AXL/SLIT2/FBN1/IFITM1/C3/PDCD1LG2/IL15/OSMR/DCN/TNFRSF12A/PDGFB/PRKAA2/PTPRF/THBS1/SEMA3F/PDGFA/ANGPT1/FZD2/ITGB4/EPHB2/NRP1/LAMA3/WNT9A/JCAD/IL32/EDN1/CCL26/FGFR2/CD7/IL11/CCR7/PID1/WNT7B/EREG/TN…
GO:0090287	regulation of cellular response to growth factor stimulus	31	47	6.59707e-05	0.00124059	SULF2/FBN2/ADAMTS12/VASN/FGF2/IL1B/CCBE1/HTRA3/VEGFC/ITGA8/BMPER/WNT5A/SLIT2/FBN1/DCN/THBS1/JCAD/FERMT1/XDH/CREB3L1/ZEB1/FAM20C/LTBP1/NREP/GREM1/SULF1/GDF5/GATA3/NOG/CHRD/CCN1
GO:0006950	response to stress	148	314	6.95466e-05	0.00129039	KCND2/SULF2/GADD45G/SOCS3/C1S/CXCL12/SERPINE1/ADAMTS12/VASN/S1PR3/FGF2/TGM2/IL1B/ADCY7/BMP2/COL5A1/WNT5B/COLEC12/ASS1/APOL3/VEGFC/HIC1/PDGFRB/SSTR1/NIBAN1/PAPSS2/SH3RF3/EGFR/WNT5A/AXL/IFITM1/C3/IL15/OSMR/PPL/DCN/HMGA2/TNFRSF12A/PDGFB/PRKAA2/PTPRF/THBS1/GATA6/KCNMA1/PDGFA/SUSD4/PLEKHN1/C4A/ITGB4/HRH1/NRP1/GPR68/APOL1/IL32/TNIP3/CA9/EDN1/TRPC3/CCL26/PLAC8/FGFR2/MECOM/C4B/CCR7/WNT7B/ANKRD1/EREG/PLAU…
GO:0050921	positive regulation of chemotaxis	23	32	8.15528e-05	0.00149325	CXCL12/SERPINE1/FGF2/VEGFC/LPAR1/PDGFRB/WNT5A/SLIT2/PDGFB/THBS1/NRP1/EDN1/CCL26/CCR7/F2RL1/CDH13/HSPB1/F3/MDK/CXCL14/RAC2/IL6/S1PR1
GO:0033002	muscle cell proliferation	24	34	9.05322e-05	0.00163614	FGF2/TGM2/PDGFRB/EGFR/IL15/TENM4/PDGFB/THBS1/GATA6/ANGPT1/EDN1/FGFR2/EREG/IGFBP3/CNN1/CDH13/SIX1/IGFBP5/NOG/FOXC2/RBP4/IL6/TPM1/S1PR1
GO:0002062	chondrocyte differentiation	25	36	9.83639e-05	0.00175489	SULF2/EFEMP1/ADAMTS12/VIT/BMP2/COL6A2/WNT5B/COL21A1/HMGA2/TGFBI/WNT9A/LOXL2/COL7A1/GREM1/SULF1/GDF5/OSR1/GDF6/GLI2/MDK/OSR2/COL6A1/HOXA11/CCN2/SCARA3
GO:0032879	regulation of localization	137	289	0.0001048	0.00182746	KCND2/MEST/SRPX2/CXCL12/ARMC4/SERPINE1/LAMC2/FGF2/IL1B/BMP2/CCBE1/WNT5B/HECW2/ROS1/VEGFC/LPAR1/CHRM2/PDGFRB/HECW1/BMPER/RHOD/LDB2/EGFR/WNT5A/AXL/SLIT2/IFITM1/C3/IL15/DCN/CLIC3/PDGFB/PRKAA2/RRAD/THBS1/SEMA3F/KCNMA1/PDGFA/ANGPT1/C4A/CACNA1G/EPHB2/NRP1/LAMA3/JCAD/KCNJ6/LIMCH1/EDN1/TRPC3/CCL26/GABRE/C4B/TMEM37/IL11/CCR7/PID1/ANKRD1/EREG/PLAU/FERMT1/F2RL1/KCNMB1/KCNJ15/SPINT2/PDPN/IGFBP3/SSC5D/OXTR/TN…
GO:0043066	negative regulation of apoptotic process	60	109	0.000105058	0.00182746	SOCS3/CXCL12/SERPINE1/IL7R/IL1B/AMIGO2/PDGFRB/EGFR/WNT5A/AXL/HMGA2/PRKAA2/THBS1/GATA6/ANGPT1/NRP1/WNT9A/EDN1/PLAC8/FGFR2/CCR7/PDPN/TCIM/NUPR1/TNFSF18/CREB3L1/KRT18/TWIST2/SNAI1/BDKRB2/CLCF1/MUC1/PTGFR/GREM1/FAIM2/GDF5/OSR1/CLU/GATA3/SIX1/TWIST1/SIX4/GATA2/ID1/TBX3/HSPB1/GLI2/ADORA1/MDK/AR/NGF/NOG/FOXC2/HAND2/IL6/CCL2/ASNS/BDNF/CCN1/HSPB6
GO:0030155	regulation of cell adhesion	54	96	0.00011089	0.00190282	CXCL12/ECM2/SERPINE1/IL7R/TGM2/IL1B/SPOCK1/VIT/BMP2/COL8A1/ASS1/RHOD/WNT5A/PDCD1LG2/IL15/THBS1/ANGPT1/EDIL3/NRP1/LAMA3/TGFBI/LIMCH1/CCR7/PLAU/FERMT1/SPINT2/PDPN/TNFSF18/APBB1IP/CDH13/MUC1/COL1A1/HOXA7/FOXF1/GATA3/NUAK1/TNC/VSIR/IGF2/GLI2/PLPP3/ADAM19/MDK/FOXC2/HLX/CHRD/FERMT3/RAC2/IL6/CCL2/POSTN/TPM1/CCN1/S1PR1
GO:0007155	cell adhesion	117	241	0.000112125	0.00190282	FAT4/SRPX2/CXCL12/ECM2/SERPINE1/ADAMTS12/NEGR1/MYPN/LAMC2/IL7R/TGM2/IL1B/AMIGO2/CSTA/SPOCK1/VIT/NTN4/BMP2/COL6A2/COL5A1/ITGA11/COL8A1/ASS1/TENM2/SVEP1/ITGA8/ADAM12/RHOD/EGFR/WNT5A/AXL/FBN1/PDCD1LG2/IL15/TENM4/TNFRSF12A/PCDHB14/PCDHB3/PTPRF/THBS1/GLDN/ANGPT1/EDIL3/ITGB4/ICAM5/NRP1/LAMA3/TGFBI/JCAD/IL32/LIMCH1/CCR7/WNT7B/PLAU/FERMT1/ASTN1/SPINT2/PDPN/PCDH18/CDH6/DPT/TNFSF18/LOXL2/KRT18/APBB1IP/TRIM…
GO:1902531	regulation of intracellular signal transduction	92	182	0.000114194	0.00191458	GADD45G/SOCS3/CXCL12/FGF2/IL7R/TGM2/IL1B/BMP2/APOL3/ROS1/LPAR1/HIC1/PDGFRB/BMPER/RHOD/SH3RF3/EGFR/WNT5A/AXL/SLIT2/IL15/SECTM1/DCN/PDGFB/PRKAA2/THBS1/PDGFA/ANGPT1/EPHB2/NRP1/JCAD/TNIP3/EDN1/CCL26/FGFR2/MECOM/IL11/CCR7/WNT7B/ANKRD1/EREG/TNFSF15/F2RL1/IGFBP3/INHBE/TCIM/NUPR1/TNFSF18/XDH/CREB3L1/NRG1/SNAI1/HEG1/BDKRB2/CDH13/F2RL2/CLCF1/PDGFC/MUC1/FGF7/COL3A1/PLEKHG4B/RCN3/GDF5/CLU/GATA3/TWIST1/ID1/NU…
GO:0001934	positive regulation of protein phosphorylation	63	116	0.000119097	0.001973	GADD45G/SOCS3/FAM20A/FGF2/IL1B/ADCY7/BMP2/VEGFC/LPAR1/PDGFRB/BMPER/NIBAN1/SH3RF3/EGFR/WNT5A/C3/IL15/HMGA2/PDGFB/THBS1/PDGFA/ANGPT1/NRP1/JCAD/LIMCH1/EDN1/CCL26/FGFR2/IL11/CCR7/WNT7B/EREG/TNFSF15/F2RL1/IGFBP3/INHBE/TCIM/TNFSF18/XDH/NRG1/CLCF1/PDGFC/FGF7/GREM1/GDF5/CLU/IGF2/GDF6/INHBB/INHBA/ADORA1/AR/NGF/KISS1/HAND2/ADRA2A/GPRC5C/IL6/GPR183/CCL2/CCN2/BDNF/CCN1
GO:0008284	positive regulation of cell proliferation	70	132	0.000132112	0.00215452	CXCL12/LAMC2/S1PR3/FGF2/IL7R/TGM2/IL1B/BMP2/VEGFC/PDGFRB/EGFR/WNT5A/PDCD1LG2/IL15/OSMR/HMGA2/PDGFB/THBS1/GATA6/PDGFA/NRP1/JCAD/EDN1/CCL26/PLAC8/FGFR2/IL11/SERPINB7/PID1/EREG/LIFR/NRG1/ADRA1D/CDH13/CLCF1/PDGFC/PTGFR/FGF7/GREM1/OSR1/FOXF1/SIX1/TWIST1/ADM/GATA2/ID1/TBX3/MEIS2/TNC/IGF2/IGFBP5/GLI2/F3/FGF5/MDK/AR/NOG/OSR2/HLX/PRRX1/PTPRN/CHRD/ADRA2A/MAB21L1/RAC2/IL6/GPR183/CCN2/CCN1/S1PR1
GO:0007498	mesoderm development	16	20	0.000133831	0.00215452	MEST/ITGA8/WNT5A/SECTM1/HMGA2/ITGB4/FGFR2/SNAI1/OSR1/FOXF1/TBX3/INHBA/NOG/FOXC2/HOXA11/CHRD
GO:0051174	regulation of phosphorus metabolic process	87	171	0.000135441	0.00215452	SRPX2/GADD45G/SOCS3/FAM20A/FGF2/IL1B/ADCY7/BMP2/ROS1/VEGFC/LPAR1/PDGFRB/BMPER/NIBAN1/SH2D4A/LDB2/SH3RF3/EGFR/WNT5A/SLIT2/C3/IL15/HMGA2/PDGFB/PRKAA2/THBS1/PDGFA/ANGPT1/HRH1/EPHB2/NRP1/JCAD/LIMCH1/EDN1/CCL26/FGFR2/MECOM/IL11/CCR7/PID1/WNT7B/EREG/TNFSF15/F2RL1/IGFBP3/INHBE/TCIM/NUPR1/TNFSF18/XDH/NRG1/FAM20C/BDKRB1/HEG1/BDKRB2/CLCF1/PDGFC/FGF7/GREM1/GDF5/CLU/TWIST1/ID1/NUAK1/HSPB1/IGF2/GDF6/PLPP3/INH…
GO:0001932	regulation of protein phosphorylation	77	148	0.000136247	0.00215452	GADD45G/SOCS3/FAM20A/FGF2/IL1B/ADCY7/BMP2/ROS1/VEGFC/LPAR1/PDGFRB/BMPER/NIBAN1/SH3RF3/EGFR/WNT5A/SLIT2/C3/IL15/HMGA2/PDGFB/THBS1/PDGFA/ANGPT1/EPHB2/NRP1/JCAD/LIMCH1/EDN1/CCL26/FGFR2/MECOM/IL11/CCR7/PID1/WNT7B/EREG/TNFSF15/F2RL1/IGFBP3/INHBE/TCIM/TNFSF18/XDH/NRG1/BDKRB1/HEG1/BDKRB2/CLCF1/PDGFC/FGF7/GREM1/GDF5/CLU/TWIST1/ID1/HSPB1/IGF2/GDF6/PLPP3/INHBB/INHBA/ADORA1/AR/NGF/NOG/KISS1/HAND2/ADRA2A/RAC…
GO:0043069	negative regulation of programmed cell death	61	112	0.00013888	0.00217149	SOCS3/CXCL12/SERPINE1/IL7R/IL1B/AMIGO2/PDGFRB/EGFR/WNT5A/AXL/HMGA2/PRKAA2/THBS1/GATA6/ANGPT1/NRP1/WNT9A/EDN1/PLAC8/FGFR2/MECOM/CCR7/PDPN/TCIM/NUPR1/TNFSF18/CREB3L1/KRT18/TWIST2/SNAI1/BDKRB2/CLCF1/MUC1/PTGFR/GREM1/FAIM2/GDF5/OSR1/CLU/GATA3/SIX1/TWIST1/SIX4/GATA2/ID1/TBX3/HSPB1/GLI2/ADORA1/MDK/AR/NGF/NOG/FOXC2/HAND2/IL6/CCL2/ASNS/BDNF/CCN1/HSPB6
GO:0043542	endothelial cell migration	22	31	0.00016011	0.00247562	SRPX2/FGF2/CCBE1/VEGFC/BMPER/WNT5A/SLIT2/DCN/PDGFB/THBS1/ANGPT1/NRP1/JCAD/EDN1/LOXL2/CDH13/GREM1/GATA3/GATA2/ID1/HSPB1/FOXC2
GO:0003279	cardiac septum development	17	22	0.000174883	0.00267433	ADAMTS6/WNT5A/SLIT2/GATA6/FZD2/NRP1/FGFR2/STRA6/HEG1/LTBP1/GATA3/SLIT3/SALL1/TBX3/NOG/PRDM1/CCN1
GO:0009611	response to wounding	52	93	0.000186254	0.00281725	SULF2/SERPINE1/FGF2/COL5A1/WNT5B/PDGFRB/PAPSS2/EGFR/WNT5A/AXL/PPL/DCN/TNFRSF12A/PDGFB/PTPRF/THBS1/GATA6/PDGFA/ITGB4/NRP1/EDN1/TRPC3/FGFR2/EREG/PLAU/F2RL1/PDPN/NRG1/F2RL2/NREP/COL1A1/FGF7/COL3A1/FOXF1/GATA3/ADM/GATA2/HSPB1/TNC/INHBB/F3/MDK/NOG/FOXC2/ADRA2A/FERMT3/IL6/MYL9/POSTN/CCN2/TPM1/CCN1
GO:0019220	regulation of phosphate metabolic process	86	170	0.000194801	0.00287565	SRPX2/GADD45G/SOCS3/FAM20A/FGF2/IL1B/ADCY7/BMP2/ROS1/VEGFC/LPAR1/PDGFRB/BMPER/NIBAN1/SH2D4A/LDB2/SH3RF3/EGFR/WNT5A/SLIT2/C3/IL15/HMGA2/PDGFB/PRKAA2/THBS1/PDGFA/ANGPT1/HRH1/EPHB2/NRP1/JCAD/LIMCH1/EDN1/CCL26/FGFR2/MECOM/IL11/CCR7/PID1/WNT7B/EREG/TNFSF15/F2RL1/IGFBP3/INHBE/TCIM/NUPR1/TNFSF18/XDH/NRG1/BDKRB1/HEG1/BDKRB2/CLCF1/PDGFC/FGF7/GREM1/GDF5/CLU/TWIST1/ID1/NUAK1/HSPB1/IGF2/GDF6/PLPP3/INHBB/INHB…
GO:0010631	epithelial cell migration	25	37	0.000196785	0.00287565	SRPX2/FGF2/CCBE1/VEGFC/BMPER/WNT5A/SLIT2/DCN/PDGFB/THBS1/ANGPT1/NRP1/JCAD/EDN1/FERMT1/LOXL2/KRT16/CDH13/FGF7/GREM1/GATA3/GATA2/ID1/HSPB1/FOXC2
GO:0090132	epithelium migration	25	37	0.000196785	0.00287565	SRPX2/FGF2/CCBE1/VEGFC/BMPER/WNT5A/SLIT2/DCN/PDGFB/THBS1/ANGPT1/NRP1/JCAD/EDN1/FERMT1/LOXL2/KRT16/CDH13/FGF7/GREM1/GATA3/GATA2/ID1/HSPB1/FOXC2
GO:0042327	positive regulation of phosphorylation	65	122	0.000198381	0.00287565	GADD45G/SOCS3/FAM20A/FGF2/IL1B/ADCY7/BMP2/VEGFC/LPAR1/PDGFRB/BMPER/NIBAN1/SH3RF3/EGFR/WNT5A/C3/IL15/HMGA2/PDGFB/PRKAA2/THBS1/PDGFA/ANGPT1/NRP1/JCAD/LIMCH1/EDN1/CCL26/FGFR2/IL11/CCR7/WNT7B/EREG/TNFSF15/F2RL1/IGFBP3/INHBE/TCIM/NUPR1/TNFSF18/XDH/NRG1/CLCF1/PDGFC/FGF7/GREM1/GDF5/CLU/IGF2/GDF6/INHBB/INHBA/ADORA1/AR/NGF/KISS1/HAND2/ADRA2A/GPRC5C/IL6/GPR183/CCL2/CCN2/BDNF/CCN1
GO:0043588	skin development	32	51	0.000210142	0.00301474	CSTA/COL5A1/LDB2/EGFR/WNT5A/PPL/PDGFA/ITGB4/FGFR2/KRT80/KRT81/EREG/FERMT1/KRT34/KRT19/KRT86/KRT18/KRT8/SNAI1/KRT16/KRTAP2-3/KRT7/COL1A1/FGF7/COL3A1/HOXA7/KRTAP1-5/IGFBP5/INHBA/CYP26B1/FOXE1/PALLD
GO:0050920	regulation of chemotaxis	28	43	0.000212939	0.00302369	CXCL12/SERPINE1/FGF2/VEGFC/LPAR1/PDGFRB/WNT5A/SLIT2/PDGFB/THBS1/SEMA3F/NRP1/EDN1/CCL26/CCR7/F2RL1/CDH13/SEMA3D/GREM1/HSPB1/F3/MDK/CXCL14/RAC2/IL6/GPR183/CCL2/S1PR1
GO:0009893	positive regulation of metabolic process	151	327	0.000224783	0.00312948	GADD45G/SOCS3/PPP1R3G/FAM20A/SERPINE1/FGF2/IL7R/IL1B/ADCY7/BMP2/CCBE1/GLIS1/ASS1/HECW2/VEGFC/LPAR1/PDGFRB/ITGA8/HECW1/BMPER/NIBAN1/ZFHX4/LDB2/SH3RF3/EGFR/WNT5A/GLIS3/C3/IL15/DCN/HMGA2/EGR2/PDGFB/PRKAA2/TOX2/ACTG2/THBS1/GATA6/PDGFA/PLEKHN1/ANGPT1/FZD2/HRH1/EPHB2/NRP1/THRB/JCAD/TNIP3/LIMCH1/NR2F1/EDN1/CCL26/PLAC8/FGFR2/MECOM/RASL11A/IL11/CCR7/SERPINB7/PID1/WNT7B/ANKRD1/EREG/TNFSF15/F2RL1/ARNTL2/IGF…
GO:0051246	regulation of protein metabolic process	112	232	0.000225435	0.00312948	GADD45G/SOCS3/C1S/FAM20A/SERPINE1/FGF2/IL1B/ADCY7/CSTA/SPOCK1/BMP2/CCBE1/HECW2/ROS1/VEGFC/LPAR1/PDGFRB/HECW1/BMPER/NIBAN1/SH3RF3/EGFR/WNT5A/SLIT2/C3/IL15/HMGA2/PDGFB/PRKAA2/THBS1/PDGFA/SUSD4/PLEKHN1/ANGPT1/C4A/EPHB2/NRP1/WNT9A/JCAD/LIMCH1/EDN1/CCL26/FGFR2/MECOM/C4B/IL11/CCR7/SERPINB7/PID1/WNT7B/EREG/TNFSF15/F2RL1/CFI/SPINT2/IGFBP3/INHBE/TCIM/NUPR1/TNFSF18/XDH/NRG1/BDKRB1/HEG1/BDKRB2/C1R/CLCF1/PDG…
GO:0042325	regulation of phosphorylation	81	159	0.00022929	0.00312948	SRPX2/GADD45G/SOCS3/FAM20A/FGF2/IL1B/ADCY7/BMP2/ROS1/VEGFC/LPAR1/PDGFRB/BMPER/NIBAN1/LDB2/SH3RF3/EGFR/WNT5A/SLIT2/C3/IL15/HMGA2/PDGFB/PRKAA2/THBS1/PDGFA/ANGPT1/EPHB2/NRP1/JCAD/LIMCH1/EDN1/CCL26/FGFR2/MECOM/IL11/CCR7/PID1/WNT7B/EREG/TNFSF15/F2RL1/IGFBP3/INHBE/TCIM/NUPR1/TNFSF18/XDH/NRG1/BDKRB1/HEG1/BDKRB2/CLCF1/PDGFC/FGF7/GREM1/GDF5/CLU/TWIST1/ID1/HSPB1/IGF2/GDF6/PLPP3/INHBB/INHBA/ADORA1/AR/NGF/NO…
GO:0010562	positive regulation of phosphorus metabolic process	67	127	0.000231768	0.00312948	GADD45G/SOCS3/FAM20A/FGF2/IL1B/ADCY7/BMP2/VEGFC/LPAR1/PDGFRB/BMPER/NIBAN1/SH3RF3/EGFR/WNT5A/C3/IL15/HMGA2/PDGFB/PRKAA2/THBS1/PDGFA/ANGPT1/HRH1/NRP1/JCAD/LIMCH1/EDN1/CCL26/FGFR2/IL11/CCR7/PID1/WNT7B/EREG/TNFSF15/F2RL1/IGFBP3/INHBE/TCIM/NUPR1/TNFSF18/XDH/NRG1/CLCF1/PDGFC/FGF7/GREM1/GDF5/CLU/IGF2/GDF6/INHBB/INHBA/ADORA1/AR/NGF/KISS1/HAND2/ADRA2A/GPRC5C/IL6/GPR183/CCL2/CCN2/BDNF/CCN1
GO:0045937	positive regulation of phosphate metabolic process	67	127	0.000231768	0.00312948	GADD45G/SOCS3/FAM20A/FGF2/IL1B/ADCY7/BMP2/VEGFC/LPAR1/PDGFRB/BMPER/NIBAN1/SH3RF3/EGFR/WNT5A/C3/IL15/HMGA2/PDGFB/PRKAA2/THBS1/PDGFA/ANGPT1/HRH1/NRP1/JCAD/LIMCH1/EDN1/CCL26/FGFR2/IL11/CCR7/PID1/WNT7B/EREG/TNFSF15/F2RL1/IGFBP3/INHBE/TCIM/NUPR1/TNFSF18/XDH/NRG1/CLCF1/PDGFC/FGF7/GREM1/GDF5/CLU/IGF2/GDF6/INHBB/INHBA/ADORA1/AR/NGF/KISS1/HAND2/ADRA2A/GPRC5C/IL6/GPR183/CCL2/CCN2/BDNF/CCN1
GO:0030855	epithelial cell differentiation	54	98	0.000233883	0.00312948	FAT4/SERPINE1/COL4A1/S1PR3/IL1B/CSTA/BMP2/WNT5B/ROS1/WNT5A/PPL/PDGFB/GATA6/FZD2/NRP1/THRB/FGFR2/KRT80/KRT81/WNT7B/EREG/F2RL1/SPINT2/KRT34/PDPN/TAGLN/KRT19/XDH/NRG1/KRT86/KRT18/ZEB1/FAM20C/KRT8/HEG1/KRT16/KRTAP2-3/KRT7/OSR1/HOXA7/FOXF1/GATA3/SIX1/ID1/SALL1/TBX3/KRTAP1-5/CYP26B1/AR/FOXC2/FOXL2/PRDM1/PALLD/S1PR1
GO:0048568	embryonic organ development	48	85	0.000243542	0.00322769	SOCS3/EFEMP1/FBN2/ITGA8/EGFR/WNT5A/FBN1/PDGFB/PDGFA/FZD2/EPHB2/WNT9A/EDN1/FGFR2/STRA6/WNT7B/SPINT2/KRT19/ZEB1/KRT8/SNAI1/PDGFC/TBX15/OSR1/HOXA7/FOXF1/GATA3/SIX1/TWIST1/ADM/SIX4/GATA2/SALL1/TBX3/IGF2/GLI2/NOG/OSR2/FOXC2/RBP4/HOXA11/HLX/PRRX1/FOXE1/FOXL2/HAND2/PRDM1/CCN1
GO:0051240	positive regulation of multicellular organismal process	111	230	0.000247013	0.00324057	SULF2/SRPX2/GADD45G/CXCL12/FBN2/SERPINE1/NEGR1/FGF2/IL7R/IL1B/AMIGO2/SYNDIG1/BMP2/CCBE1/VEGFC/LPAR1/PDGFRB/BMPER/ADAM12/EGFR/WNT5A/AXL/SLIT2/IFITM1/C3/IL15/TENM4/HMGA2/TNFRSF12A/PDGFB/THBS1/GATA6/PDGFA/ANGPT1/HRH1/EPHB2/NRP1/JCAD/EDN1/TRPC3/PLAC8/FGFR2/CCR7/SERPINB7/WNT7B/ANKRD1/EREG/FERMT1/F2RL1/PDPN/OXTR/ADM2/LOXL2/NRG1/ZEB1/FAM20C/SNAI1/HEG1/RAET1G/CLCF1/PDGFC/DIO2/TPBG/COL1A1/FGF7/GREM1/SULF1…
GO:0010594	regulation of endothelial cell migration	19	26	0.000250658	0.00324057	SRPX2/FGF2/CCBE1/VEGFC/BMPER/WNT5A/SLIT2/DCN/PDGFB/THBS1/ANGPT1/NRP1/JCAD/EDN1/GATA3/GATA2/HSPB1/PLPP3/FOXC2
GO:1902533	positive regulation of intracellular signal transduction	66	125	0.000251499	0.00324057	GADD45G/SOCS3/FGF2/IL7R/TGM2/IL1B/BMP2/APOL3/LPAR1/HIC1/PDGFRB/BMPER/SH3RF3/EGFR/WNT5A/AXL/IL15/SECTM1/DCN/PDGFB/THBS1/PDGFA/ANGPT1/NRP1/JCAD/EDN1/CCL26/FGFR2/IL11/CCR7/WNT7B/ANKRD1/EREG/TNFSF15/F2RL1/IGFBP3/TCIM/NUPR1/TNFSF18/XDH/NRG1/CDH13/F2RL2/CLCF1/PDGFC/FGF7/COL3A1/GATA3/IGF2/GDF6/IGFBP5/F3/ADORA1/FGF5/AR/NGF/KISS1/HAND2/ADRA2A/RAC2/IL18R1/IL6/GPR183/CCL2/CCN2/JPH2
GO:0032268	regulation of cellular protein metabolic process	105	216	0.000267294	0.00341248	GADD45G/SOCS3/FAM20A/SERPINE1/FGF2/IL1B/ADCY7/CSTA/SPOCK1/BMP2/CCBE1/ROS1/VEGFC/LPAR1/PDGFRB/BMPER/NIBAN1/SH3RF3/EGFR/WNT5A/SLIT2/C3/IL15/HMGA2/PDGFB/PRKAA2/THBS1/PDGFA/PLEKHN1/ANGPT1/C4A/EPHB2/NRP1/WNT9A/JCAD/LIMCH1/EDN1/CCL26/FGFR2/MECOM/C4B/IL11/CCR7/SERPINB7/PID1/WNT7B/EREG/TNFSF15/F2RL1/SPINT2/IGFBP3/INHBE/TCIM/NUPR1/TNFSF18/XDH/NRG1/BDKRB1/HEG1/BDKRB2/CLCF1/PDGFC/DIO2/MUC1/COL7A1/FGF7/GREM1…
GO:0010033	response to organic substance	159	348	0.000281367	0.00352742	SULF2/FAT4/GRAMD1B/NNMT/SOCS3/CXCL12/FBN2/SERPINE1/ADAMTS12/PAPPA/VASN/COL4A1/FGF2/IL7R/IL1B/ADCY7/BMP2/COL6A2/CCBE1/WNT5B/COLEC12/ASS1/HTRA3/VEGFC/MXRA5/LPAR1/TNFRSF11B/CHRM2/PDGFRB/SSTR1/ITGA8/BMPER/EGFR/FSCN1/LOXL1/WNT5A/AXL/SLIT2/FBN1/IFITM1/PDCD1LG2/IL15/OSMR/DCN/TNFRSF12A/EGR2/PDGFB/PRKAA2/THBS1/GATA6/KCNMA1/ANGPT1/HRH1/NRP1/WNT9A/THRB/JCAD/IL32/TNIP3/CA9/NR2F1/EDN1/TRPC3/CCL26/FGFR2/C4B/IL…
GO:0010646	regulation of cell communication	159	348	0.000281367	0.00352742	SULF2/GADD45G/SOCS3/CXCL12/FBN2/SERPINE1/ADAMTS12/VASN/FGF2/IL7R/CMAHP/TGM2/IL1B/BMP2/CCBE1/WNT5B/HTRA3/APOL3/ROS1/VEGFC/LPAR1/CHRM2/HIC1/PDGFRB/ALPK2/ITGA8/HECW1/BMPER/RHOD/SH3RF3/EGFR/WNT5A/AXL/SLIT2/FBN1/C3/IL15/SECTM1/DCN/TNFRSF12A/EGR2/PDGFB/LYPD6B/PRKAA2/THBS1/PDGFA/ANGPT1/FZD2/HRH1/EPHB2/NRP1/WNT9A/JCAD/TNIP3/RGS7/EDN1/CCL26/FGFR2/MECOM/IL11/CCR7/PID1/WNT7B/ANKRD1/EREG/PLAU/TNFSF15/FERMT1/…
GO:0045444	fat cell differentiation	15	19	0.000290178	0.0035735	BMP2/WNT5B/GLIS1/WNT5A/HMGA2/EGR2/PLAC8/IL11/MEDAG/RUNX1T1/GATA3/GATA2/GDF6/INHBB/IL6
GO:0061035	regulation of cartilage development	15	19	0.000290178	0.0035735	EFEMP1/ADAMTS12/BMP2/WNT5A/WNT9A/LOXL2/GREM1/GDF5/GDF6/GLI2/MDK/NOG/HOXA11/CCN2/CCN1
GO:0071310	cellular response to organic substance	137	294	0.000302723	0.00369529	SULF2/FAT4/GRAMD1B/SOCS3/CXCL12/FBN2/SERPINE1/ADAMTS12/VASN/COL4A1/FGF2/IL7R/IL1B/ADCY7/BMP2/CCBE1/WNT5B/COLEC12/ASS1/HTRA3/VEGFC/LPAR1/TNFRSF11B/CHRM2/PDGFRB/SSTR1/ITGA8/BMPER/EGFR/FSCN1/WNT5A/AXL/SLIT2/FBN1/IFITM1/PDCD1LG2/IL15/OSMR/DCN/TNFRSF12A/EGR2/PDGFB/PRKAA2/THBS1/GATA6/ANGPT1/HRH1/NRP1/WNT9A/THRB/JCAD/IL32/TNIP3/NR2F1/EDN1/CCL26/FGFR2/IL11/CCR7/PID1/WNT7B/ANKRD1/EREG/TNFSF15/FERMT1/F2RL1…
GO:2000026	regulation of multicellular organismal development	127	270	0.000331626	0.00399082	SULF2/FAT4/SRPX2/CXCL12/EFEMP1/FBN2/SERPINE1/ADAMTS12/NEGR1/VASN/S1PR3/FGF2/IL7R/IL1B/AMIGO2/SPOCK1/SYNDIG1/NTN4/BMP2/COL5A1/CCBE1/HECW2/VEGFC/LPAR1/TNFRSF11B/PDGFRB/ALPK2/HECW1/BMPER/ADAM12/EGFR/WNT5A/AXL/SLIT2/FBN1/C3/IL15/DCN/TENM4/HMGA2/TNFRSF12A/PDGFB/PTPRF/THBS1/SEMA3F/GATA6/PDGFA/FZD2/EPHB2/NRP1/LAMA3/WNT9A/THRB/JCAD/NR2F1/EDN1/FGFR2/SERPINB7/ANKRD1/FERMT1/PDPN/OXTR/TCIM/ADM2/NUPR1/XDH/CRE…
GO:0007517	muscle organ development	34	56	0.000332669	0.00399082	FGF2/BMP2/ITGA11/ASS1/WNT5A/DCN/EGR2/GATA6/FZD2/EDN1/FGFR2/STRA6/ANKRD1/TAGLN/NUPR1/PITX1/NRG1/HEG1/GREM1/COL3A1/SPEG/SIX1/TWIST1/SIX4/CYP26B1/NOG/FOXC2/RBP4/RBM24/HLX/FOXL2/JPH2/TPM1/S1PR1
GO:0090092	regulation of transmembrane receptor protein serine/threonine kinase signaling pathway	23	34	0.000350815	0.00417253	FBN2/VASN/BMP2/HTRA3/ITGA8/BMPER/WNT5A/FBN1/THBS1/FERMT1/INHBE/ZEB1/LTBP1/NREP/GREM1/SULF1/GDF5/GDF6/INHBB/INHBA/NOG/CHRD/CCN1
GO:0090596	sensory organ morphogenesis	31	50	0.000362996	0.00424987	EFEMP1/FBN2/COL5A1/COL8A1/ITGA8/WNT5A/FBN1/FZD2/EPHB2/WNT9A/THRB/EDN1/FGFR2/STRA6/ZEB1/COL8A2/OSR1/GATA3/SIX1/TWIST1/SIX4/GATA2/SALL1/GLI2/CYP26B1/NOG/OSR2/RBP4/PRRX1/FOXL2/PRDM1
GO:0045766	positive regulation of angiogenesis	24	36	0.000364166	0.00424987	SRPX2/SERPINE1/FGF2/IL1B/CCBE1/VEGFC/BMPER/ADAM12/WNT5A/C3/HMGA2/THBS1/GATA6/NRP1/JCAD/ADM2/TWIST1/ADM/GATA2/HSPB1/F3/MDK/FOXC2/HSPB6
GO:0001503	ossification	41	71	0.000374359	0.00424987	FAT4/FBN2/BMP2/ITGA11/GLIS1/EGFR/WNT5A/IFITM1/EGR2/FGFR2/WNT7B/IGFBP3/MN1/CREB3L1/TWIST2/FAM20C/SNAI1/MGP/MRC2/COL1A1/GREM1/GDF5/OSR1/COL13A1/TWIST1/ID1/TNC/IGF2/IGFBP5/GLI2/MDK/NOG/OSR2/FOXC2/COL6A1/CHRD/HAND2/IL6/CCN2/CCN1/S1PR1
GO:0001101	response to acid chemical	29	46	0.000376192	0.00424987	COL4A1/WNT5B/ASS1/PDGFRB/EGFR/WNT5A/PDGFB/PRKAA2/WNT9A/EDN1/FGFR2/CCR7/PID1/WNT7B/KCNMB1/ZEB1/KRT8/PDGFC/PTGFR/COL1A1/COL3A1/OSR1/SIX1/TNC/CYP26B1/COL6A1/RBP4/ASNS/CCN2
GO:0060485	mesenchyme development	29	46	0.000376192	0.00424987	VASN/IL1B/BMP2/PDGFRB/WNT5A/HMGA2/ACTG2/SEMA3F/NRP1/EDN1/FGFR2/PDPN/LOXL2/NRG1/SNAI1/SEMA3D/COL1A1/GREM1/OSR1/FOXF1/SIX1/TWIST1/SIX4/MDK/NOG/FOXC2/RBM24/HAND2/IL6
GO:0061138	morphogenesis of a branching epithelium	29	46	0.000376192	0.00424987	FAT4/SOCS3/COL4A1/FGF2/TGM2/NTN4/BMP2/WNT5A/SLIT2/PDGFA/NRP1/EDN1/FGFR2/SPINT2/FGF7/SULF1/FOXF1/SIX1/ADM/SIX4/SALL1/TBX3/TNC/GLI2/MDK/AR/NOG/FOXC2/HOXA11
GO:1904018	positive regulation of vasculature development	26	40	0.000378695	0.00424987	SRPX2/SERPINE1/FGF2/IL1B/CCBE1/VEGFC/BMPER/ADAM12/WNT5A/C3/HMGA2/PDGFB/THBS1/GATA6/NRP1/JCAD/SERPINB7/ADM2/TWIST1/ADM/GATA2/HSPB1/F3/MDK/FOXC2/HSPB6
GO:0031399	regulation of protein modification process	84	168	0.000394756	0.00439467	GADD45G/SOCS3/FAM20A/FGF2/IL1B/ADCY7/BMP2/ROS1/VEGFC/LPAR1/PDGFRB/BMPER/NIBAN1/SH3RF3/EGFR/WNT5A/SLIT2/C3/IL15/HMGA2/PDGFB/PRKAA2/THBS1/PDGFA/ANGPT1/EPHB2/NRP1/JCAD/LIMCH1/EDN1/CCL26/FGFR2/MECOM/IL11/CCR7/PID1/WNT7B/EREG/TNFSF15/F2RL1/IGFBP3/INHBE/TCIM/NUPR1/TNFSF18/XDH/NRG1/BDKRB1/HEG1/BDKRB2/CLCF1/PDGFC/MUC1/FGF7/GREM1/GDF5/CLU/GATA3/TWIST1/GATA2/ID1/NUAK1/HSPB1/IGF2/GDF6/PLPP3/INHBB/INHBA/ADOR…
GO:0023051	regulation of signaling	159	350	0.00041015	0.00452981	SULF2/GADD45G/SOCS3/CXCL12/FBN2/SERPINE1/ADAMTS12/VASN/FGF2/IL7R/CMAHP/TGM2/IL1B/BMP2/CCBE1/WNT5B/HTRA3/APOL3/ROS1/VEGFC/LPAR1/CHRM2/HIC1/PDGFRB/ALPK2/ITGA8/HECW1/BMPER/RHOD/SH3RF3/EGFR/WNT5A/AXL/SLIT2/FBN1/C3/IL15/SECTM1/DCN/TNFRSF12A/EGR2/PDGFB/LYPD6B/PRKAA2/THBS1/PDGFA/ANGPT1/FZD2/HRH1/EPHB2/NRP1/WNT9A/JCAD/TNIP3/RGS7/EDN1/CCL26/FGFR2/MECOM/IL11/CCR7/PID1/WNT7B/ANKRD1/EREG/PLAU/TNFSF15/FERMT1/…
GO:0010604	positive regulation of macromolecule metabolic process	142	308	0.000424598	0.00462633	GADD45G/SOCS3/PPP1R3G/FAM20A/SERPINE1/FGF2/IL7R/IL1B/ADCY7/BMP2/CCBE1/GLIS1/HECW2/VEGFC/LPAR1/PDGFRB/ITGA8/HECW1/BMPER/NIBAN1/ZFHX4/LDB2/SH3RF3/EGFR/WNT5A/GLIS3/C3/IL15/DCN/HMGA2/EGR2/PDGFB/PRKAA2/TOX2/ACTG2/THBS1/GATA6/PDGFA/PLEKHN1/ANGPT1/FZD2/EPHB2/NRP1/THRB/JCAD/TNIP3/LIMCH1/NR2F1/EDN1/CCL26/PLAC8/FGFR2/MECOM/RASL11A/IL11/CCR7/PID1/WNT7B/ANKRD1/EREG/TNFSF15/F2RL1/ARNTL2/IGFBP3/INHBE/TCIM/ADM2…
GO:0031401	positive regulation of protein modification process	67	129	0.000425539	0.00462633	GADD45G/SOCS3/FAM20A/FGF2/IL1B/ADCY7/BMP2/VEGFC/LPAR1/PDGFRB/BMPER/NIBAN1/SH3RF3/EGFR/WNT5A/C3/IL15/HMGA2/PDGFB/PRKAA2/THBS1/PDGFA/ANGPT1/NRP1/JCAD/LIMCH1/EDN1/CCL26/FGFR2/IL11/CCR7/WNT7B/EREG/TNFSF15/F2RL1/IGFBP3/INHBE/TCIM/NUPR1/TNFSF18/XDH/NRG1/CLCF1/PDGFC/MUC1/FGF7/GREM1/GDF5/CLU/GATA3/IGF2/GDF6/INHBB/INHBA/ADORA1/AR/NGF/KISS1/HAND2/ADRA2A/GPRC5C/IL6/GPR183/CCL2/CCN2/BDNF/CCN1
GO:0048584	positive regulation of response to stimulus	117	247	0.000434903	0.00468075	SULF2/GADD45G/SOCS3/C1S/CXCL12/SERPINE1/FGF2/IL7R/TGM2/IL1B/BMP2/CCBE1/COLEC12/APOL3/VEGFC/LPAR1/HIC1/PDGFRB/ITGA8/BMPER/SH3RF3/EGFR/WNT5A/AXL/SLIT2/C3/IL15/SECTM1/OSMR/DCN/HMGA2/TNFRSF12A/PDGFB/THBS1/PDGFA/SUSD4/ANGPT1/C4A/FZD2/EPHB2/NRP1/WNT9A/JCAD/TNIP3/EDN1/TRPC3/CCL26/FGFR2/C4B/IL11/CCR7/WNT7B/ANKRD1/EREG/TNFSF15/FERMT1/F2RL1/CFI/PDPN/IGFBP3/INHBE/TCIM/NUPR1/TNFSF18/XDH/NRG1/RAET1G/C1R/CDH13…
GO:0002526	acute inflammatory response	17	23	0.000437271	0.00468075	C1S/IL1B/ASS1/C3/OSMR/SUSD4/C4A/C4B/CCR7/CFI/NUPR1/C1R/CLU/GATA3/F3/ADORA1/IL6
GO:0012501	programmed cell death	102	211	0.000441605	0.00469105	GADD45G/SOCS3/CXCL12/SERPINE1/IL7R/TGM2/IL1B/AMIGO2/CSTA/BMP2/LPAR1/TNFRSF11B/HIC1/PDGFRB/ALPK2/SH3RF3/EGFR/WNT5A/AXL/SLIT2/PPL/HMGA2/TNFRSF12A/PRKAA2/THBS1/GATA6/KCNMA1/PLEKHN1/ANGPT1/NRP1/WNT9A/THRB/EDN1/PLAC8/FGFR2/MECOM/KRT80/KRT81/CCR7/ANKRD1/TNFSF15/KRT34/PDPN/IGFBP3/INHBE/TCIM/KRT19/NUPR1/TNFSF18/XDH/CREB3L1/KRT86/KRT18/TWIST2/KRT8/SNAI1/BDKRB2/KRT16/CLCF1/MUC1/PTGFR/KRT7/GREM1/SULF1/FAIM2…
GO:0071396	cellular response to lipid	37	63	0.00046411	0.00487139	GRAMD1B/SERPINE1/IL1B/WNT5B/ASS1/LPAR1/SSTR1/EGFR/WNT5A/AXL/PDCD1LG2/IL15/PRKAA2/WNT9A/THRB/TNIP3/NR2F1/EDN1/FGFR2/PID1/WNT7B/ANKRD1/KCNMB1/BPI/PTGFR/COL1A1/OSR1/ATP1A2/CLU/TNC/INHBA/CYP26B1/AR/IL6/CCL2/NPAS4/LDOC1
GO:0010463	mesenchymal cell proliferation	13	16	0.000469083	0.00487139	FAT4/BMP2/WNT5A/PDGFA/FGFR2/ZEB1/FGF7/OSR1/FOXF1/SIX1/PRRX1/CHRD/HAND2
GO:0048332	mesoderm morphogenesis	13	16	0.000469083	0.00487139	ITGA8/WNT5A/HMGA2/ITGB4/FGFR2/SNAI1/FOXF1/TBX3/INHBA/NOG/FOXC2/HOXA11/CHRD
GO:0051093	negative regulation of developmental process	69	134	0.000481704	0.00496541	EFEMP1/SERPINE1/ADAMTS12/VASN/S1PR3/IL1B/SPOCK1/BMP2/COL5A1/GLIS1/LPAR1/TNFRSF11B/ALPK2/EGFR/WNT5A/SLIT2/FBN1/DCN/HMGA2/PDGFB/THBS1/SEMA3F/EPHB2/NRP1/WNT9A/THRB/NR2F1/PLAC8/EREG/FERMT1/XDH/CREB3L1/LOXL2/STC2/NRG1/ZEB1/TWIST2/SNAI1/SEMA3D/GREM1/COL3A1/RUNX1T1/SULF1/GDF5/OSR1/HOXA9/HOXA7/GATA3/TWIST1/SIX4/GATA2/ID1/TBX3/MEIS2/IGFBP5/GLI2/INHBA/MDK/NOG/FOXC2/CXCL14/RBP4/HLX/CHRD/HAND2/IL6/CETP/POSTN…
GO:0060537	muscle tissue development	36	61	0.000487452	0.00498771	FGF2/BMP2/PDGFRB/ALPK2/ITGA8/WNT5A/DCN/TENM4/EGR2/GATA6/EDN1/FGFR2/STRA6/ANKRD1/NUPR1/PITX1/NRG1/HEG1/GREM1/COL3A1/OSR1/SIX1/TWIST1/SIX4/TBX3/IGFBP5/CYP26B1/NOG/FOXC2/RBP4/RBM24/HLX/FOXL2/JPH2/TPM1/S1PR1
GO:0030326	embryonic limb morphogenesis	18	25	0.000498943	0.00503129	FBN2/WNT5A/WNT9A/PITX1/CACNA1C/GDF5/OSR1/HOXA9/TWIST1/SALL1/TBX3/GLI2/CYP26B1/NOG/OSR2/HOXA11/PRRX1/HAND2
GO:0035113	embryonic appendage morphogenesis	18	25	0.000498943	0.00503129	FBN2/WNT5A/WNT9A/PITX1/CACNA1C/GDF5/OSR1/HOXA9/TWIST1/SALL1/TBX3/GLI2/CYP26B1/NOG/OSR2/HOXA11/PRRX1/HAND2
GO:0048562	embryonic organ morphogenesis	34	57	0.000534066	0.00534672	EFEMP1/FBN2/ITGA8/WNT5A/FBN1/FZD2/EPHB2/WNT9A/EDN1/FGFR2/STRA6/ZEB1/TBX15/OSR1/HOXA7/FOXF1/GATA3/SIX1/TWIST1/SIX4/GATA2/SALL1/TBX3/GLI2/NOG/OSR2/FOXC2/RBP4/HOXA11/HLX/PRRX1/FOXE1/FOXL2/HAND2
GO:0019538	protein metabolic process	185	417	0.000542346	0.00536152	SULF2/GADD45G/SOCS3/C1S/EFEMP1/FAM20A/ST6GALNAC5/SERPINE1/ADAMTS12/PAPPA/ADAMTS6/ANPEP/FGF2/TGM2/IL1B/ADCY7/CSTA/SPOCK1/BMP2/CCBE1/HTRA3/CHST15/APOL3/HECW2/ROS1/VEGFC/LPAR1/PDGFRB/ALPK2/HECW1/BMPER/NIBAN1/ADAM12/SH3RF3/EGFR/LOXL1/WNT5A/AXL/SLIT2/FBN1/DSEL/C3/IL15/PCSK1/DCN/HMGA2/EGR2/PDGFB/PRKAA2/PTPRF/THBS1/GATA6/PDGFA/SUSD4/PLEKHN1/ANGPT1/C4A/EPHB2/NRP1/TGFBI/WNT9A/JCAD/B3GALT5/APOL1/TNIP3/OVCH…
GO:0034612	response to tumor necrosis factor	19	27	0.000550955	0.00536152	ADAMTS12/ASS1/TNFRSF11B/TNFRSF12A/THBS1/EDN1/CCL26/PID1/ANKRD1/TNFSF15/F2RL1/TNFSF18/KRT18/KRT8/COL1A1/GATA3/TNFRSF25/CCL2/POSTN
GO:0071356	cellular response to tumor necrosis factor	19	27	0.000550955	0.00536152	ADAMTS12/ASS1/TNFRSF11B/TNFRSF12A/THBS1/EDN1/CCL26/PID1/ANKRD1/TNFSF15/F2RL1/TNFSF18/KRT18/KRT8/COL1A1/GATA3/TNFRSF25/CCL2/POSTN
GO:0090288	negative regulation of cellular response to growth factor stimulus	19	27	0.000550955	0.00536152	SULF2/FBN2/ADAMTS12/VASN/HTRA3/BMPER/WNT5A/SLIT2/FBN1/DCN/THBS1/XDH/CREB3L1/LTBP1/GREM1/SULF1/GATA3/NOG/CHRD
GO:0051173	positive regulation of nitrogen compound metabolic process	132	285	0.000581885	0.00556557	GADD45G/SOCS3/FAM20A/SERPINE1/FGF2/IL1B/ADCY7/BMP2/CCBE1/GLIS1/ASS1/HECW2/VEGFC/LPAR1/PDGFRB/ITGA8/HECW1/BMPER/NIBAN1/ZFHX4/LDB2/SH3RF3/EGFR/WNT5A/GLIS3/C3/IL15/DCN/HMGA2/EGR2/PDGFB/PRKAA2/TOX2/THBS1/GATA6/PDGFA/PLEKHN1/ANGPT1/FZD2/NRP1/THRB/JCAD/TNIP3/LIMCH1/NR2F1/EDN1/CCL26/PLAC8/FGFR2/MECOM/RASL11A/IL11/CCR7/PID1/WNT7B/ANKRD1/EREG/TNFSF15/F2RL1/ARNTL2/IGFBP3/INHBE/TCIM/NUPR1/TNFSF18/XDH/CREB3L…
GO:0009967	positive regulation of signal transduction	88	179	0.000590619	0.00556557	SULF2/GADD45G/SOCS3/FGF2/IL7R/TGM2/IL1B/BMP2/CCBE1/APOL3/LPAR1/HIC1/PDGFRB/ITGA8/BMPER/SH3RF3/EGFR/WNT5A/AXL/C3/IL15/SECTM1/DCN/TNFRSF12A/PDGFB/THBS1/PDGFA/ANGPT1/FZD2/EPHB2/NRP1/WNT9A/JCAD/EDN1/CCL26/FGFR2/IL11/CCR7/WNT7B/ANKRD1/EREG/TNFSF15/FERMT1/F2RL1/IGFBP3/INHBE/TCIM/NUPR1/TNFSF18/XDH/NRG1/CDH13/F2RL2/CLCF1/PDGFC/COL1A1/FGF7/COL3A1/SULF1/GDF5/GATA3/SALL1/IGF2/GDF6/IGFBP5/INHBB/F3/G0S2/INHBA…
GO:0007369	gastrulation	20	29	0.000593095	0.00556557	COL5A1/COL8A1/ITGA8/WNT5A/TENM4/HMGA2/GATA6/ITGB4/LAMA3/FGFR2/SNAI1/COL7A1/OSR1/FOXF1/INHBA/NOG/FOXC2/COL6A1/HOXA11/CHRD
GO:0010632	regulation of epithelial cell migration	20	29	0.000593095	0.00556557	SRPX2/FGF2/CCBE1/VEGFC/BMPER/WNT5A/SLIT2/DCN/PDGFB/THBS1/ANGPT1/NRP1/JCAD/EDN1/FGF7/GATA3/GATA2/HSPB1/PLPP3/FOXC2
GO:0048522	positive regulation of cellular process	211	484	0.00059531	0.00556557	SULF2/SRPX2/GADD45G/SOCS3/CXCL12/FBN2/PPP1R3G/FAM20A/SERPINE1/NEGR1/LAMC2/S1PR3/FGF2/IL7R/TGM2/IL1B/ADCY7/AMIGO2/SYNDIG1/BMP2/CCBE1/WNT5B/COLEC12/GLIS1/ASS1/APOL3/TENM2/VEGFC/LPAR1/HIC1/PDGFRB/ITGA8/BMPER/NIBAN1/RHOD/ZFHX4/LDB2/SH3RF3/EGFR/FSCN1/WNT5A/AXL/SLIT2/GLIS3/IFITM1/C3/PDCD1LG2/IL15/SECTM1/OSMR/DCN/TENM4/HMGA2/TNFRSF12A/EGR2/PDGFB/PRKAA2/TOX2/THBS1/SEMA3F/GATA6/KCNMA1/PDGFA/PLEKHN1/ANGPT1…
GO:0022603	regulation of anatomical structure morphogenesis	73	144	0.000599652	0.00556557	SULF2/SRPX2/CXCL12/SERPINE1/ADAMTS12/FGF2/IL1B/NTN4/BMP2/COL5A1/CCBE1/HECW2/VEGFC/LPAR1/TNFRSF11B/HECW1/BMPER/ZNF135/ADAM12/RHOD/WNT5A/SLIT2/C3/DCN/TENM4/HMGA2/TNFRSF12A/THBS1/SEMA3F/GATA6/PDGFA/FZD2/EPHB2/NRP1/THRB/JCAD/EDN1/FGFR2/PID1/PDPN/ADM2/XDH/CREB3L1/SEMA3D/FGF7/GREM1/SULF1/OSR1/GATA3/SIX1/TWIST1/ADM/SIX4/GATA2/ID1/HSPB1/F3/MDK/AR/NGF/NOG/FOXC2/HOXA11/GPC6/HAND2/IL6/CCL2/FBLIM1/POSTN/PTPR…
GO:0001763	morphogenesis of a branching structure	31	51	0.00059992	0.00556557	FAT4/SOCS3/COL4A1/FGF2/TGM2/NTN4/BMP2/WNT5A/SLIT2/PDGFA/NRP1/EDN1/FGFR2/SPINT2/FGF7/SULF1/COL13A1/FOXF1/SIX1/ADM/SIX4/SALL1/TBX3/TNC/GLI2/MDK/AR/NOG/FOXC2/HOXA11/PRDM1
GO:0048523	negative regulation of cellular process	193	438	0.000605605	0.00558111	SULF2/SOCS3/CXCL12/EFEMP1/FBN2/SERPINE1/ADAMTS12/VASN/S1PR3/FGF2/IL7R/IL1B/AMIGO2/CSTA/SPOCK1/BMP2/COL5A1/WNT5B/GLIS1/ASS1/HTRA3/TENM2/LPAR1/HIC1/PDGFRB/SSTR1/ALPK2/HECW1/BMPER/NIBAN1/SH2D4A/ZFHX4/LDB2/EGFR/WNT5A/AXL/SLIT2/GLIS3/FBN1/IRX2/IFITM1/C3/PDCD1LG2/IL15/DCN/HMGA2/PDGFB/PRKAA2/THBS1/SEMA3F/GATA6/PDGFA/PLEKHN1/ANGPT1/C4A/FTH1/EPHB2/NRP1/TGFBI/WNT9A/THRB/TNIP3/RGS7/LIMCH1/NR2F1/EDN1/PLAC8/F…
GO:0043534	blood vessel endothelial cell migration	14	18	0.000620848	0.00568394	SRPX2/FGF2/VEGFC/SLIT2/PDGFB/THBS1/ANGPT1/NRP1/JCAD/GREM1/GATA2/ID1/HSPB1/FOXC2
GO:0006468	protein phosphorylation	90	184	0.000630881	0.00573804	GADD45G/SOCS3/EFEMP1/FAM20A/FGF2/IL1B/ADCY7/BMP2/ROS1/VEGFC/LPAR1/PDGFRB/ALPK2/BMPER/NIBAN1/SH3RF3/EGFR/WNT5A/AXL/SLIT2/C3/IL15/HMGA2/PDGFB/PRKAA2/THBS1/PDGFA/ANGPT1/EPHB2/NRP1/JCAD/LIMCH1/EDN1/CCL26/FGFR2/MECOM/IL11/CCR7/PID1/WNT7B/EREG/TNFSF15/F2RL1/IGFBP3/INHBE/OXTR/TCIM/ADM2/TNFSF18/XDH/NRG1/FAM20C/BDKRB1/HEG1/BDKRB2/CLCF1/PDGFC/FGF7/GREM1/GDF5/SPEG/CLU/TWIST1/ID1/NUAK1/HSPB1/IGF2/GDF6/RASA4/…
GO:0010810	regulation of cell-substrate adhesion	22	33	0.000649323	0.00577819	ECM2/SERPINE1/SPOCK1/VIT/COL8A1/RHOD/THBS1/EDIL3/NRP1/LIMCH1/CCR7/PLAU/FERMT1/PDPN/CDH13/COL1A1/HOXA7/FOXF1/MDK/RAC2/POSTN/CCN1
GO:0048736	appendage development	22	33	0.000649323	0.00577819	FBN2/WNT5A/ITGB4/WNT9A/FGFR2/PITX1/CACNA1C/GREM1/GDF5/OSR1/HOXA9/TWIST1/SALL1/TBX3/GLI2/CYP26B1/NOG/OSR2/HOXA11/PRRX1/HAND2/RSPO4
GO:0060173	limb development	22	33	0.000649323	0.00577819	FBN2/WNT5A/ITGB4/WNT9A/FGFR2/PITX1/CACNA1C/GREM1/GDF5/OSR1/HOXA9/TWIST1/SALL1/TBX3/GLI2/CYP26B1/NOG/OSR2/HOXA11/PRRX1/HAND2/RSPO4
GO:0001701	in utero embryonic development	28	45	0.000651904	0.00577819	SOCS3/BMP2/EGFR/PDGFB/GATA6/ANGPT1/EDN1/FGFR2/WNT7B/SPINT2/KRT19/KRT8/SNAI1/HEG1/FOXF1/GATA3/TWIST1/ADM/GATA2/TBX3/IGF2/GLI2/AR/NOG/HAND2/PRDM1/TPM1/CCN1
GO:0051247	positive regulation of protein metabolic process	75	149	0.000660684	0.0058092	GADD45G/SOCS3/FAM20A/FGF2/IL1B/ADCY7/BMP2/CCBE1/HECW2/VEGFC/LPAR1/PDGFRB/HECW1/BMPER/NIBAN1/SH3RF3/EGFR/WNT5A/C3/IL15/HMGA2/PDGFB/PRKAA2/THBS1/PDGFA/ANGPT1/NRP1/JCAD/LIMCH1/EDN1/CCL26/FGFR2/IL11/CCR7/WNT7B/EREG/TNFSF15/F2RL1/IGFBP3/INHBE/TCIM/NUPR1/TNFSF18/XDH/NRG1/CLCF1/PDGFC/MUC1/FGF7/GREM1/RCN3/GDF5/CLU/GATA3/HSPB1/VSIR/IGF2/GDF6/INHBB/F3/INHBA/ADORA1/AR/NGF/KISS1/FOXL2/HAND2/ADRA2A/GPRC5C/IL6…
GO:0070482	response to oxygen levels	27	43	0.000663751	0.0058092	KCND2/CXCL12/VASN/BMP2/VEGFC/LPAR1/PDGFRB/THBS1/GATA6/KCNMA1/PLEKHN1/CA9/EDN1/ANKRD1/PLAU/KCNMB1/OXTR/LOXL2/STC2/COL1A1/TWIST1/ADM/ADORA1/POSTN/CCN2/UCP2/PDLIM1
GO:0007548	sex differentiation	25	39	0.000675186	0.00587234	PDGFRB/WNT5A/AXL/SLIT2/GATA6/STRA6/EREG/NUPR1/MMP19/PTX3/OSR1/HOXA9/GATA3/SIX4/SLIT3/SALL1/TBX3/INHBB/INHBA/AR/RBP4/LHX9/HOXA11/PTPRN/FOXL2
GO:0043536	positive regulation of blood vessel endothelial cell migration	11	13	0.000724041	0.00625814	SRPX2/FGF2/VEGFC/PDGFB/THBS1/ANGPT1/NRP1/JCAD/GATA2/HSPB1/FOXC2
GO:0001837	epithelial to mesenchymal transition	15	20	0.000759221	0.00648169	VASN/IL1B/BMP2/WNT5A/HMGA2/FGFR2/PDPN/LOXL2/SNAI1/COL1A1/GREM1/TWIST1/MDK/NOG/IL6
GO:0014812	muscle cell migration	15	20	0.000759221	0.00648169	SERPINE1/LPAR1/PDGFRB/SLIT2/PDGFB/PDGFA/NRP1/PLAU/IGFBP3/SIX1/SIX4/IGFBP5/MDK/POSTN/TPM1
GO:0060548	negative regulation of cell death	63	122	0.000792615	0.00669789	SOCS3/CXCL12/SERPINE1/FGF2/IL7R/IL1B/AMIGO2/PDGFRB/EGFR/WNT5A/AXL/HMGA2/PRKAA2/THBS1/GATA6/ANGPT1/NRP1/WNT9A/EDN1/PLAC8/FGFR2/MECOM/CCR7/PDPN/TCIM/NUPR1/TNFSF18/CREB3L1/KRT18/TWIST2/SNAI1/BDKRB2/CLCF1/MUC1/PTGFR/GREM1/FAIM2/GDF5/OSR1/CLU/GATA3/SIX1/TWIST1/SIX4/GATA2/ID1/TBX3/HSPB1/GLI2/ADORA1/MDK/AR/NGF/NOG/FOXC2/HAND2/IL6/CCL2/ASNS/CCN2/BDNF/CCN1/HSPB6
GO:0045785	positive regulation of cell adhesion	35	60	0.000794172	0.00669789	CXCL12/ECM2/IL7R/TGM2/IL1B/VIT/COL8A1/RHOD/WNT5A/PDCD1LG2/IL15/ANGPT1/EDIL3/NRP1/CCR7/FERMT1/PDPN/TNFSF18/APBB1IP/CDH13/FOXF1/GATA3/VSIR/IGF2/GLI2/PLPP3/ADAM19/MDK/FOXC2/HLX/CHRD/IL6/CCL2/TPM1/CCN1
GO:0050673	epithelial cell proliferation	41	73	0.000831478	0.00697029	SULF2/CXCL12/FGF2/BMP2/COL8A1/VEGFC/BMPER/EGFR/WNT5A/PDGFB/THBS1/NRP1/JCAD/CCL26/FGFR2/EREG/FERMT1/IGFBP3/NUPR1/XDH/LOXL2/CDH13/FGF7/SULF1/COL8A2/GDF5/OSR1/GATA3/SIX1/TWIST1/SIX4/GATA2/ID1/IGFBP5/F3/MDK/AR/NOG/OSR2/PTPRN/CCL2
GO:0008544	epidermis development	33	56	0.000878536	0.00728225	LAMC2/CSTA/LDB2/EGFR/WNT5A/PPL/PDGFA/LAMA3/FGFR2/KRT80/KRT81/EREG/FERMT1/KRT34/KRT19/KRT86/KRT18/KRT8/SNAI1/KRT16/KRTAP2-3/COL7A1/KRT7/FGF7/HOXA7/KRTAP1-5/IGFBP5/INHBA/CYP26B1/FOXE1/COL17A1/CCN2/PALLD
GO:1901861	regulation of muscle tissue development	16	22	0.000879158	0.00728225	FGF2/BMP2/GATA6/EDN1/FGFR2/NRG1/GREM1/SIX1/TWIST1/SIX4/IGFBP5/CYP26B1/NOG/RBP4/RBM24/JPH2
GO:0003006	developmental process involved in reproduction	50	93	0.000887256	0.00730136	SOCS3/IL1B/MOV10L1/PDGFRB/EGFR/WNT5A/AXL/SLIT2/DCN/PDGFB/GATA6/FGFR2/STRA6/WNT7B/EREG/SPINT2/KRT19/NUPR1/STC2/KRT8/SNAI1/MMP19/SULF1/PTX3/OSR1/HOXA9/GATA3/ADM/SIX4/SLIT3/GATA2/SALL1/TBX3/TNC/IGF2/GLI2/ADAM19/INHBB/INHBA/MDK/AR/NOG/RBP4/LHX9/HOXA11/PTPRN/FOXL2/PRDM1/CCN1/LDOC1
GO:0080134	regulation of response to stress	65	127	0.000891959	0.00730136	GADD45G/SOCS3/C1S/CXCL12/SERPINE1/ADAMTS12/FGF2/TGM2/IL1B/ADCY7/BMP2/COLEC12/HIC1/SH3RF3/EGFR/WNT5A/C3/IL15/OSMR/HMGA2/TNFRSF12A/PDGFB/PTPRF/THBS1/PDGFA/SUSD4/C4A/TNIP3/EDN1/TRPC3/MECOM/C4B/CCR7/WNT7B/ANKRD1/EREG/PLAU/F2RL1/CFI/PDPN/NUPR1/XDH/CREB3L1/SNAI1/RAET1G/BDKRB2/C1R/MUC1/FOXF1/CLU/GATA3/TWIST1/NUAK1/HSPB1/GDF6/PLPP3/F3/ADORA1/MDK/FOXC2/PRRX1/HAND2/ADRA2A/IL6/CCN2
GO:0042981	regulation of apoptotic process	83	169	0.000910383	0.0074086	GADD45G/SOCS3/CXCL12/SERPINE1/IL7R/TGM2/IL1B/AMIGO2/BMP2/LPAR1/PDGFRB/ALPK2/EGFR/WNT5A/AXL/SLIT2/HMGA2/TNFRSF12A/PRKAA2/THBS1/GATA6/KCNMA1/PLEKHN1/ANGPT1/NRP1/WNT9A/EDN1/PLAC8/FGFR2/CCR7/ANKRD1/TNFSF15/PDPN/IGFBP3/INHBE/TCIM/NUPR1/TNFSF18/XDH/CREB3L1/KRT18/TWIST2/SNAI1/BDKRB2/CLCF1/MUC1/PTGFR/GREM1/FAIM2/GDF5/OSR1/CLU/GATA3/TNFRSF25/SIX1/TWIST1/ADM/SIX4/GATA2/ID1/TBX3/HSPB1/GDF6/GLI2/INHBB/F3/G0S…
GO:0042692	muscle cell differentiation	30	50	0.00100402	0.0079226	MYPN/BMP2/FLNC/PDGFRB/ALPK2/ITGA8/ADAM12/PDGFB/GATA6/EDN1/FGFR2/ANKRD1/EREG/KRT19/NRG1/ZEB1/KRT8/GREM1/FOXF1/SPEG/SIX1/ADM/SIX4/TBX3/IGF2/IGFBP5/CYP26B1/RBM24/TPM1/BDNF
GO:0002042	cell migration involved in sprouting angiogenesis	9	10	0.00101519	0.0079226	SRPX2/FGF2/SLIT2/THBS1/NRP1/JCAD/GREM1/GATA2/FOXC2
GO:0010718	positive regulation of epithelial to mesenchymal transition	9	10	0.00101519	0.0079226	IL1B/BMP2/PDPN/LOXL2/SNAI1/COL1A1/TWIST1/MDK/IL6
GO:0014855	striated muscle cell proliferation	9	10	0.00101519	0.0079226	FGF2/TENM4/GATA6/ANGPT1/FGFR2/SIX1/NOG/FOXC2/RBP4
GO:0060536	cartilage morphogenesis	9	10	0.00101519	0.0079226	VIT/COL6A2/COL21A1/WNT7B/SNAI1/COL7A1/COL6A1/HAND2/SCARA3
GO:0072132	mesenchyme morphogenesis	9	10	0.00101519	0.0079226	BMP2/WNT5A/ACTG2/SNAI1/OSR1/FOXF1/TWIST1/NOG/FOXC2
GO:0001707	mesoderm formation	12	15	0.00103048	0.0079226	ITGA8/WNT5A/HMGA2/ITGB4/FGFR2/SNAI1/FOXF1/INHBA/NOG/FOXC2/HOXA11/CHRD
GO:0010717	regulation of epithelial to mesenchymal transition	12	15	0.00103048	0.0079226	VASN/IL1B/BMP2/PDPN/LOXL2/SNAI1/COL1A1/GREM1/TWIST1/MDK/NOG/IL6
GO:0042698	ovulation cycle	12	15	0.00103048	0.0079226	EGFR/AXL/SLIT2/EREG/OXTR/MMP19/PTX3/SLIT3/INHBA/MDK/KISS1/PTPRN
GO:0060415	muscle tissue morphogenesis	12	15	0.00103048	0.0079226	BMP2/WNT5A/FZD2/FGFR2/ANKRD1/NRG1/HEG1/COL3A1/NOG/FOXC2/TPM1/S1PR1
GO:0001704	formation of primary germ layer	18	26	0.00105758	0.00805876	COL5A1/COL8A1/ITGA8/WNT5A/HMGA2/GATA6/ITGB4/LAMA3/FGFR2/SNAI1/COL7A1/FOXF1/INHBA/NOG/FOXC2/COL6A1/HOXA11/CHRD
GO:0043067	regulation of programmed cell death	84	172	0.00105977	0.00805876	GADD45G/SOCS3/CXCL12/SERPINE1/IL7R/TGM2/IL1B/AMIGO2/BMP2/LPAR1/PDGFRB/ALPK2/EGFR/WNT5A/AXL/SLIT2/HMGA2/TNFRSF12A/PRKAA2/THBS1/GATA6/KCNMA1/PLEKHN1/ANGPT1/NRP1/WNT9A/EDN1/PLAC8/FGFR2/MECOM/CCR7/ANKRD1/TNFSF15/PDPN/IGFBP3/INHBE/TCIM/NUPR1/TNFSF18/XDH/CREB3L1/KRT18/TWIST2/SNAI1/BDKRB2/CLCF1/MUC1/PTGFR/GREM1/FAIM2/GDF5/OSR1/CLU/GATA3/TNFRSF25/SIX1/TWIST1/ADM/SIX4/GATA2/ID1/TBX3/HSPB1/GDF6/GLI2/INHBB/…
GO:0032270	positive regulation of cellular protein metabolic process	72	144	0.00110508	0.00826836	GADD45G/SOCS3/FAM20A/FGF2/IL1B/ADCY7/BMP2/CCBE1/VEGFC/LPAR1/PDGFRB/BMPER/NIBAN1/SH3RF3/EGFR/WNT5A/C3/IL15/HMGA2/PDGFB/PRKAA2/THBS1/PDGFA/ANGPT1/NRP1/JCAD/LIMCH1/EDN1/CCL26/FGFR2/IL11/CCR7/WNT7B/EREG/TNFSF15/F2RL1/IGFBP3/INHBE/TCIM/NUPR1/TNFSF18/XDH/NRG1/CLCF1/PDGFC/MUC1/FGF7/GREM1/RCN3/GDF5/CLU/GATA3/VSIR/IGF2/GDF6/INHBB/F3/INHBA/ADORA1/AR/NGF/KISS1/FOXL2/HAND2/ADRA2A/GPRC5C/IL6/GPR183/CCL2/CCN2/…
GO:0043009	chordate embryonic development	47	87	0.00111184	0.00826836	SULF2/SOCS3/BMP2/EGFR/WNT5A/PDGFB/GATA6/ANGPT1/FZD2/WNT9A/EDN1/FGFR2/WNT7B/SPINT2/KRT19/ZEB1/KRT8/SNAI1/HEG1/TBX15/COL1A1/SULF1/OSR1/HOXA9/HOXA7/FOXF1/GATA3/SIX1/TWIST1/ADM/SIX4/GATA2/TBX3/IGF2/GLI2/AR/NOG/OSR2/FOXC2/RBP4/HOXA11/PRRX1/CHRD/HAND2/PRDM1/TPM1/CCN1
GO:0001935	endothelial cell proliferation	19	28	0.00111704	0.00826836	CXCL12/FGF2/BMP2/VEGFC/BMPER/WNT5A/PDGFB/THBS1/NRP1/JCAD/CCL26/XDH/LOXL2/CDH13/SULF1/GATA2/F3/MDK/CCL2
GO:0035107	appendage morphogenesis	19	28	0.00111704	0.00826836	FBN2/WNT5A/WNT9A/FGFR2/PITX1/CACNA1C/GDF5/OSR1/HOXA9/TWIST1/SALL1/TBX3/GLI2/CYP26B1/NOG/OSR2/HOXA11/PRRX1/HAND2
GO:0035108	limb morphogenesis	19	28	0.00111704	0.00826836	FBN2/WNT5A/WNT9A/FGFR2/PITX1/CACNA1C/GDF5/OSR1/HOXA9/TWIST1/SALL1/TBX3/GLI2/CYP26B1/NOG/OSR2/HOXA11/PRRX1/HAND2
GO:0045596	negative regulation of cell differentiation	55	105	0.00112916	0.00831387	EFEMP1/ADAMTS12/VASN/S1PR3/IL1B/SPOCK1/BMP2/COL5A1/GLIS1/LPAR1/EGFR/WNT5A/SLIT2/FBN1/PDGFB/SEMA3F/EPHB2/NRP1/WNT9A/THRB/NR2F1/EREG/XDH/NRG1/ZEB1/TWIST2/SNAI1/SEMA3D/GREM1/COL3A1/RUNX1T1/GDF5/OSR1/HOXA9/HOXA7/GATA3/TWIST1/SIX4/GATA2/ID1/TBX3/MEIS2/IGFBP5/GLI2/INHBA/MDK/NOG/CXCL14/HLX/CHRD/HAND2/IL6/CETP/POSTN/BDNF
GO:0023056	positive regulation of signaling	91	189	0.00115464	0.00845668	SULF2/GADD45G/SOCS3/FGF2/IL7R/TGM2/IL1B/BMP2/CCBE1/APOL3/LPAR1/HIC1/PDGFRB/ITGA8/BMPER/SH3RF3/EGFR/WNT5A/AXL/C3/IL15/SECTM1/DCN/TNFRSF12A/PDGFB/THBS1/PDGFA/ANGPT1/FZD2/EPHB2/NRP1/WNT9A/JCAD/EDN1/CCL26/FGFR2/IL11/CCR7/WNT7B/ANKRD1/EREG/TNFSF15/FERMT1/F2RL1/IGFBP3/INHBE/OXTR/TCIM/NUPR1/TNFSF18/XDH/NRG1/CDH13/F2RL2/CLCF1/PDGFC/COL1A1/FGF7/COL3A1/SULF1/GDF5/GATA3/SALL1/IGF2/GDF6/IGFBP5/INHBB/F3/G0S2/…
GO:0008406	gonad development	21	32	0.00118453	0.00858528	PDGFRB/WNT5A/SLIT2/GATA6/EREG/NUPR1/MMP19/PTX3/OSR1/HOXA9/GATA3/SIX4/SLIT3/SALL1/INHBB/INHBA/AR/LHX9/HOXA11/PTPRN/FOXL2
GO:0045137	development of primary sexual characteristics	21	32	0.00118453	0.00858528	PDGFRB/WNT5A/SLIT2/GATA6/EREG/NUPR1/MMP19/PTX3/OSR1/HOXA9/GATA3/SIX4/SLIT3/SALL1/INHBB/INHBA/AR/LHX9/HOXA11/PTPRN/FOXL2
GO:0014910	regulation of smooth muscle cell migration	13	17	0.00130891	0.00938891	SERPINE1/LPAR1/PDGFRB/SLIT2/PDGFB/PDGFA/NRP1/PLAU/IGFBP3/IGFBP5/MDK/POSTN/TPM1
GO:0048661	positive regulation of smooth muscle cell proliferation	13	17	0.00130891	0.00938891	FGF2/TGM2/PDGFRB/EGFR/PDGFB/THBS1/EDN1/FGFR2/EREG/CDH13/IGFBP5/IL6/S1PR1
GO:1901342	regulation of vasculature development	33	57	0.00135218	0.00964959	SRPX2/SERPINE1/FGF2/IL1B/CCBE1/VEGFC/BMPER/ADAM12/WNT5A/C3/DCN/HMGA2/TNFRSF12A/PDGFB/THBS1/GATA6/NRP1/JCAD/SERPINB7/ADM2/XDH/CREB3L1/SULF1/TWIST1/ADM/GATA2/ID1/HSPB1/F3/MDK/FOXC2/IL6/HSPB6
GO:0048583	regulation of response to stimulus	174	395	0.00143776	0.0101649	SULF2/GADD45G/SOCS3/C1S/CXCL12/FBN2/SERPINE1/ADAMTS12/VASN/FGF2/IL7R/CMAHP/TGM2/IL1B/ADCY7/BMP2/CCBE1/WNT5B/COLEC12/HTRA3/APOL3/ROS1/VEGFC/LPAR1/HIC1/PDGFRB/ALPK2/ITGA8/HECW1/BMPER/RHOD/SH3RF3/EGFR/WNT5A/AXL/SLIT2/FBN1/IFITM1/C3/IL15/SECTM1/OSMR/DCN/HMGA2/TNFRSF12A/PDGFB/LYPD6B/PRKAA2/PTPRF/THBS1/SEMA3F/PDGFA/SUSD4/ANGPT1/C4A/FZD2/ICAM5/EPHB2/NRP1/WNT9A/JCAD/TNIP3/RGS7/EDN1/TRPC3/CCL26/FGFR2/MECO…
GO:0010647	positive regulation of cell communication	91	190	0.001439	0.0101649	SULF2/GADD45G/SOCS3/FGF2/IL7R/TGM2/IL1B/BMP2/CCBE1/APOL3/LPAR1/HIC1/PDGFRB/ITGA8/BMPER/SH3RF3/EGFR/WNT5A/AXL/C3/IL15/SECTM1/DCN/TNFRSF12A/PDGFB/THBS1/PDGFA/ANGPT1/FZD2/EPHB2/NRP1/WNT9A/JCAD/EDN1/CCL26/FGFR2/IL11/CCR7/WNT7B/ANKRD1/EREG/TNFSF15/FERMT1/F2RL1/IGFBP3/INHBE/OXTR/TCIM/NUPR1/TNFSF18/XDH/NRG1/CDH13/F2RL2/CLCF1/PDGFC/COL1A1/FGF7/COL3A1/SULF1/GDF5/GATA3/SALL1/IGF2/GDF6/IGFBP5/INHBB/F3/G0S2/…
GO:0001892	embryonic placenta development	14	19	0.00154672	0.010816	SOCS3/EGFR/PDGFB/FGFR2/WNT7B/SPINT2/KRT19/KRT8/SNAI1/ADM/GATA2/IGF2/PRDM1/CCN1
GO:0003281	ventricular septum development	14	19	0.00154672	0.010816	WNT5A/SLIT2/FZD2/FGFR2/STRA6/HEG1/LTBP1/GATA3/SLIT3/SALL1/TBX3/NOG/PRDM1/CCN1
GO:0060562	epithelial tube morphogenesis	30	51	0.00158131	0.0110026	FAT4/ADAMTS12/COL4A1/FGF2/BMP2/WNT5A/SLIT2/IRX2/FZD2/NRP1/EDN1/FGFR2/SPINT2/OSR1/FOXF1/GATA3/SIX1/TWIST1/ADM/SIX4/SALL1/TBX3/TNC/GLI2/MDK/AR/NOG/FOXC2/HOXA11/HAND2
GO:0055008	cardiac muscle tissue morphogenesis	10	12	0.00165137	0.0114329	BMP2/WNT5A/FGFR2/ANKRD1/NRG1/HEG1/NOG/FOXC2/TPM1/S1PR1
GO:0016310	phosphorylation	94	198	0.00171024	0.0117818	SRPX2/GADD45G/SOCS3/EFEMP1/FAM20A/FGF2/IL1B/ADCY7/BMP2/ROS1/VEGFC/LPAR1/PDGFRB/ALPK2/BMPER/NIBAN1/LDB2/PAPSS2/SH3RF3/EGFR/WNT5A/AXL/SLIT2/C3/IL15/HMGA2/PDGFB/PRKAA2/THBS1/PDGFA/ANGPT1/EPHB2/NRP1/JCAD/LIMCH1/EDN1/CCL26/FGFR2/MECOM/IL11/CCR7/PID1/WNT7B/EREG/TNFSF15/F2RL1/IGFBP3/INHBE/OXTR/TCIM/ADM2/NUPR1/TNFSF18/XDH/NRG1/FAM20C/BDKRB1/HEG1/BDKRB2/CLCF1/PDGFC/FGF7/GREM1/GDF5/SPEG/CLU/TWIST1/ID1/NUAK…
GO:0016202	regulation of striated muscle tissue development	15	21	0.00173988	0.0118106	FGF2/BMP2/GATA6/EDN1/FGFR2/NRG1/GREM1/SIX1/TWIST1/SIX4/CYP26B1/NOG/RBP4/RBM24/JPH2
GO:0048634	regulation of muscle organ development	15	21	0.00173988	0.0118106	FGF2/BMP2/GATA6/EDN1/FGFR2/NRG1/GREM1/SIX1/TWIST1/SIX4/CYP26B1/NOG/RBP4/RBM24/JPH2
GO:0060840	artery development	15	21	0.00173988	0.0118106	ADAMTS6/PDGFRB/LOXL1/NRP1/STRA6/LTBP1/COL3A1/FOXF1/SIX1/MDK/NOG/FOXC2/PRRX1/HAND2/PRDM1
GO:0001649	osteoblast differentiation	27	45	0.00180932	0.0122224	FBN2/BMP2/ITGA11/GLIS1/IFITM1/FGFR2/WNT7B/IGFBP3/CREB3L1/TWIST2/FAM20C/SNAI1/MRC2/COL1A1/GREM1/TWIST1/ID1/TNC/IGF2/IGFBP5/GLI2/NOG/COL6A1/CHRD/HAND2/IL6/CCN1
GO:0001656	metanephros development	16	23	0.00188918	0.0126392	FAT4/PDGFRB/ITGA8/FBN1/IRX2/PDGFB/PDGFA/WNT7B/OSR1/GATA3/SIX1/SIX4/SALL1/OSR2/FOXC2/HOXA11
GO:0002040	sprouting angiogenesis	16	23	0.00188918	0.0126392	SRPX2/FGF2/CCBE1/VEGFC/BMPER/SLIT2/THBS1/ANGPT1/NRP1/JCAD/CREB3L1/LOXL2/CDH13/GREM1/GATA2/FOXC2
GO:0050678	regulation of epithelial cell proliferation	34	60	0.00191207	0.0127104	SULF2/CXCL12/FGF2/BMP2/VEGFC/EGFR/WNT5A/PDGFB/THBS1/NRP1/JCAD/CCL26/FGFR2/EREG/NUPR1/XDH/CDH13/FGF7/SULF1/GDF5/OSR1/GATA3/SIX1/TWIST1/SIX4/GATA2/ID1/F3/MDK/AR/NOG/OSR2/PTPRN/CCL2
GO:0060255	regulation of macromolecule metabolic process	210	489	0.00191809	0.0127104	GADD45G/SOCS3/C1S/EFEMP1/PPP1R3G/FAM20A/CARMN/SERPINE1/FGF2/IL7R/IL1B/ADCY7/CSTA/MOV10L1/SPOCK1/AHNAK2/BMP2/CCBE1/ZNF469/GLIS1/HTRA3/HECW2/ROS1/TENM2/VEGFC/LPAR1/HIC1/PDGFRB/ALPK2/ITGA8/HECW1/RFX8/BMPER/NIBAN1/ZSCAN18/ZNF135/ZFHX4/LDB2/SH3RF3/EGFR/WNT5A/SLIT2/GLIS3/FBN1/VGLL3/IRX2/C3/IL15/DCN/HMGA2/EGR2/PDGFB/PRKAA2/TOX2/ACTG2/THBS1/GATA6/PDGFA/SUSD4/PLEKHN1/ZNF467/ANGPT1/C4A/ZNF415/FZD2/EPHB2/NR…
GO:0007423	sensory organ development	48	91	0.00196039	0.0128721	FAT4/EFEMP1/FBN2/COL4A1/NHS/BMP2/COL5A1/WNT5B/COL8A1/PDGFRB/ITGA8/BMPER/EGFR/WNT5A/FBN1/FZD2/EPHB2/NRP1/WNT9A/THRB/EDN1/FGFR2/STRA6/WNT7B/CACNA1C/ZEB1/COL8A2/OSR1/GATA3/SIX1/TWIST1/SIX4/GATA2/SALL1/MEIS2/GLI2/INHBA/CYP26B1/NOG/OSR2/FOXC2/CXCL14/RBP4/PRRX1/FOXL2/HAND2/MAB21L1/PRDM1
GO:0031327	negative regulation of cellular biosynthetic process	65	130	0.00198515	0.0128721	BMP2/GLIS1/TENM2/HIC1/ZFHX4/LDB2/WNT5A/GLIS3/IRX2/HMGA2/PDGFB/GATA6/PDGFA/PLEKHN1/THRB/NR2F1/EDN1/FGFR2/MECOM/PID1/ANKRD1/EREG/NUPR1/CREB3L1/LOXL2/PITX1/NRG1/ZEB1/TWIST2/SNAI1/TRIM29/PCBP3/TLE4/MUC1/TBX15/RUNX1T1/OSR1/HOXA7/FOXF1/GATA3/IGF2BP1/SIX1/TWIST1/SIX4/GATA2/ID1/SALL1/TBX3/MEIS2/IGF2/IGFBP5/GLI2/INHBB/INHBA/AR/NOG/OSR2/FOXC2/LHX9/RBM24/PRRX1/FOXE1/FOXL2/IL6/PRDM1
GO:0000003	reproduction	68	137	0.00198861	0.0128721	SOCS3/PSG1/PAPPA/IL1B/ADCY7/MOV10L1/ROS1/PSG5/PDGFRB/SSTR1/EGFR/WNT5A/AXL/SLIT2/DCN/PDGFB/GATA6/THRB/PSG9/EDN1/TRPC3/FGFR2/STRA6/WNT7B/EREG/SPINT2/OXTR/KRT19/NUPR1/STC2/KRT8/SNAI1/MMP19/PTGFR/PSG4/SULF1/PTX3/OSR1/HOXA9/GATA3/ADM/SIX4/SLIT3/GATA2/SALL1/TBX3/TNC/IGF2/IGFBP5/GLI2/PLPP3/ADAM19/INHBB/INHBA/MDK/CYP26B1/AR/NOG/KISS1/RBP4/LHX9/HOXA11/PTPRN/FOXL2/TDRD9/PRDM1/CCN1/LDOC1
GO:0022414	reproductive process	68	137	0.00198861	0.0128721	SOCS3/PSG1/PAPPA/IL1B/ADCY7/MOV10L1/ROS1/PSG5/PDGFRB/SSTR1/EGFR/WNT5A/AXL/SLIT2/DCN/PDGFB/GATA6/THRB/PSG9/EDN1/TRPC3/FGFR2/STRA6/WNT7B/EREG/SPINT2/OXTR/KRT19/NUPR1/STC2/KRT8/SNAI1/MMP19/PTGFR/PSG4/SULF1/PTX3/OSR1/HOXA9/GATA3/ADM/SIX4/SLIT3/GATA2/SALL1/TBX3/TNC/IGF2/IGFBP5/GLI2/PLPP3/ADAM19/INHBB/INHBA/MDK/CYP26B1/AR/NOG/KISS1/RBP4/LHX9/HOXA11/PTPRN/FOXL2/TDRD9/PRDM1/CCN1/LDOC1
GO:0048869	cellular developmental process	213	497	0.00198879	0.0128721	SULF2/FAT4/DOK6/GADD45G/SOCS3/CXCL12/EFEMP1/FBN2/SERPINE1/ADAMTS12/NEGR1/MYPN/LAMC2/VASN/ANPEP/COL4A1/S1PR3/FGF2/IL7R/IL1B/CSTA/MOV10L1/SPOCK1/VIT/NHS/NTN4/BMP2/COL6A2/COL5A1/ITGA11/WNT5B/COL8A1/GLIS1/COL21A1/HECW2/ROS1/TENM2/VEGFC/FLNC/LPAR1/PDGFRB/ALPK2/ITGA8/HECW1/ZNF135/ADAM12/RHOD/EGFR/WNT5A/AXL/SLIT2/FBN1/IFITM1/C3/IL15/PPL/TENM4/HMGA2/TNFRSF12A/EGR2/LRATD1/PDGFB/PTPRF/THBS1/SEMA3F/GATA6/GL…
GO:0048660	regulation of smooth muscle cell proliferation	17	25	0.00199801	0.0128721	FGF2/TGM2/PDGFRB/EGFR/IL15/PDGFB/THBS1/EDN1/FGFR2/EREG/IGFBP3/CNN1/CDH13/IGFBP5/IL6/TPM1/S1PR1
GO:0055123	digestive system development	19	29	0.00211254	0.0134594	FAT4/ASS1/EGFR/WNT5A/GATA6/ITGB4/FGFR2/STRA6/OXTR/PDGFC/COL3A1/FOXL1/FOXF1/SALL1/IGF2/GLI2/HLX/FOXE1/PRDM1
GO:0009792	embryo development ending in birth or egg hatching	47	89	0.00211884	0.0134594	SULF2/SOCS3/BMP2/EGFR/WNT5A/PDGFB/GATA6/ANGPT1/FZD2/WNT9A/EDN1/FGFR2/WNT7B/SPINT2/KRT19/ZEB1/KRT8/SNAI1/HEG1/TBX15/COL1A1/SULF1/OSR1/HOXA9/HOXA7/FOXF1/GATA3/SIX1/TWIST1/ADM/SIX4/GATA2/TBX3/IGF2/GLI2/AR/NOG/OSR2/FOXC2/RBP4/HOXA11/PRRX1/CHRD/HAND2/PRDM1/TPM1/CCN1
GO:0048511	rhythmic process	21	33	0.00212115	0.0134594	KCND2/SERPINE1/ASS1/EGFR/AXL/SLIT2/EGR2/PRKAA2/EREG/ARNTL2/OXTR/MMP19/PTX3/TWIST1/SLIT3/ID1/INHBA/ADORA1/MDK/KISS1/PTPRN
GO:0048738	cardiac muscle tissue development	20	31	0.00212784	0.0134594	FGF2/BMP2/PDGFRB/ALPK2/WNT5A/TENM4/GATA6/EDN1/FGFR2/ANKRD1/NRG1/HEG1/GREM1/TBX3/NOG/FOXC2/RBP4/JPH2/TPM1/S1PR1
GO:0048519	negative regulation of biological process	210	490	0.00221849	0.0139692	SULF2/SOCS3/CXCL12/EFEMP1/FBN2/CARMN/SERPINE1/ADAMTS12/VASN/S1PR3/FGF2/IL7R/IL1B/ADCY7/AMIGO2/CSTA/MOV10L1/SPOCK1/BMP2/COL5A1/WNT5B/GLIS1/ASS1/HTRA3/HECW2/ROS1/TENM2/LPAR1/TNFRSF11B/HIC1/PDGFRB/SSTR1/ALPK2/HECW1/BMPER/NIBAN1/SH2D4A/ZFHX4/LDB2/EGFR/WNT5A/AXL/SLIT2/GLIS3/FBN1/IRX2/IFITM1/C3/PDCD1LG2/IL15/DCN/HMGA2/PDGFB/PRKAA2/RRAD/THBS1/SEMA3F/GATA6/KCNMA1/PDGFA/PLEKHN1/ANGPT1/C4A/FTH1/EPHB2/NRP1/…
GO:0090100	positive regulation of transmembrane receptor protein serine/threonine kinase signaling pathway	11	14	0.00222973	0.0139768	BMP2/ITGA8/THBS1/FERMT1/INHBE/SULF1/GDF5/GDF6/INHBB/INHBA/CCN1
GO:0042060	wound healing	42	78	0.00225103	0.014047	SERPINE1/FGF2/COL5A1/WNT5B/PDGFRB/PAPSS2/EGFR/WNT5A/AXL/PPL/DCN/TNFRSF12A/PDGFB/THBS1/GATA6/PDGFA/EDN1/TRPC3/FGFR2/EREG/PLAU/F2RL1/PDPN/NRG1/F2RL2/COL1A1/COL3A1/GATA3/GATA2/HSPB1/TNC/F3/MDK/NOG/FOXC2/ADRA2A/FERMT3/IL6/MYL9/POSTN/TPM1/CCN1
GO:0031325	positive regulation of cellular metabolic process	133	295	0.00231241	0.0143656	GADD45G/SOCS3/PPP1R3G/FAM20A/SERPINE1/FGF2/IL1B/ADCY7/BMP2/CCBE1/GLIS1/ASS1/VEGFC/LPAR1/PDGFRB/ITGA8/BMPER/NIBAN1/ZFHX4/LDB2/SH3RF3/EGFR/WNT5A/GLIS3/C3/IL15/DCN/HMGA2/EGR2/PDGFB/PRKAA2/TOX2/THBS1/GATA6/PDGFA/PLEKHN1/ANGPT1/FZD2/HRH1/NRP1/THRB/JCAD/TNIP3/LIMCH1/NR2F1/EDN1/CCL26/PLAC8/FGFR2/MECOM/RASL11A/IL11/CCR7/PID1/WNT7B/ANKRD1/EREG/TNFSF15/F2RL1/ARNTL2/IGFBP3/INHBE/TCIM/NUPR1/TNFSF18/XDH/CREB3…
GO:0051241	negative regulation of multicellular organismal process	80	166	0.00234672	0.014514	EFEMP1/SERPINE1/ADAMTS12/VASN/FGF2/IL1B/ADCY7/SPOCK1/BMP2/COL5A1/LPAR1/TNFRSF11B/ALPK2/EGFR/WNT5A/AXL/SLIT2/FBN1/PDCD1LG2/IL15/DCN/PDGFB/THBS1/SEMA3F/GATA6/KCNMA1/PDGFA/ANGPT1/EPHB2/NRP1/WNT9A/THRB/NR2F1/EDN1/PLAC8/PLAU/FERMT1/F2RL1/SSC5D/OXTR/XDH/CREB3L1/LOXL2/STC2/NRG1/TWIST2/SNAI1/SEMA3D/ADAMTS5/BPI/GREM1/COL3A1/SULF1/GDF5/OSR1/HOXA9/HOXA7/ATP1A2/GATA3/TWIST1/ADM/SIX4/GATA2/ID1/MEIS2/VSIR/IGFB…
GO:0045765	regulation of angiogenesis	30	52	0.00242453	0.0148966	SRPX2/SERPINE1/FGF2/IL1B/CCBE1/VEGFC/BMPER/ADAM12/WNT5A/C3/DCN/HMGA2/TNFRSF12A/THBS1/GATA6/NRP1/JCAD/ADM2/CREB3L1/SULF1/TWIST1/ADM/GATA2/ID1/HSPB1/F3/MDK/FOXC2/IL6/HSPB6
GO:0051171	regulation of nitrogen compound metabolic process	195	452	0.00242999	0.0148966	GADD45G/SOCS3/C1S/EFEMP1/FAM20A/SERPINE1/FGF2/IL7R/IL1B/ADCY7/CSTA/SPOCK1/AHNAK2/BMP2/CCBE1/ZNF469/GLIS1/ASS1/HTRA3/HECW2/ROS1/TENM2/VEGFC/LPAR1/HIC1/PDGFRB/ITGA8/HECW1/RFX8/BMPER/NIBAN1/ZSCAN18/ZNF135/ZFHX4/LDB2/SH3RF3/EGFR/WNT5A/SLIT2/GLIS3/FBN1/VGLL3/IRX2/C3/IL15/DCN/HMGA2/EGR2/PDGFB/PRKAA2/TOX2/THBS1/GATA6/PDGFA/SUSD4/PLEKHN1/ZNF467/ANGPT1/C4A/ZNF415/FZD2/EPHB2/NRP1/WNT9A/THRB/JCAD/TNIP3/CA9/…
GO:0045595	regulation of cell differentiation	104	224	0.00245649	0.014993	FAT4/SOCS3/CXCL12/EFEMP1/FBN2/SERPINE1/ADAMTS12/NEGR1/VASN/S1PR3/FGF2/IL7R/IL1B/SPOCK1/BMP2/COL5A1/WNT5B/GLIS1/HECW2/VEGFC/LPAR1/HECW1/EGFR/WNT5A/AXL/SLIT2/FBN1/IFITM1/IL15/TENM4/TNFRSF12A/PDGFB/PTPRF/THBS1/SEMA3F/GATA6/EPHB2/NRP1/WNT9A/THRB/NR2F1/EDN1/FGFR2/WNT7B/ANKRD1/EREG/PDPN/IGFBP3/XDH/LOXL2/NRG1/ZEB1/TWIST2/FAM20C/SNAI1/SEMA3D/CLCF1/NREP/COL1A1/MEDAG/GREM1/COL3A1/RUNX1T1/GDF5/OSR1/HOXA9/HO…
GO:0000122	negative regulation of transcription by RNA polymerase II	45	85	0.00247313	0.0150286	BMP2/GLIS1/TENM2/HIC1/ZFHX4/LDB2/GLIS3/IRX2/HMGA2/PDGFB/GATA6/THRB/NR2F1/EDN1/FGFR2/ANKRD1/CREB3L1/LOXL2/ZEB1/SNAI1/TRIM29/PCBP3/TLE4/TBX15/OSR1/HOXA7/FOXF1/GATA3/SIX1/TWIST1/GATA2/ID1/SALL1/TBX3/MEIS2/IGF2/GLI2/AR/NOG/OSR2/FOXC2/PRRX1/FOXE1/FOXL2/PRDM1
GO:0006915	apoptotic process	92	195	0.00248714	0.0150481	GADD45G/SOCS3/CXCL12/SERPINE1/IL7R/TGM2/IL1B/AMIGO2/BMP2/LPAR1/TNFRSF11B/HIC1/PDGFRB/ALPK2/SH3RF3/EGFR/WNT5A/AXL/SLIT2/HMGA2/TNFRSF12A/PRKAA2/THBS1/GATA6/KCNMA1/PLEKHN1/ANGPT1/NRP1/WNT9A/THRB/EDN1/PLAC8/FGFR2/MECOM/CCR7/ANKRD1/TNFSF15/PDPN/IGFBP3/INHBE/TCIM/NUPR1/TNFSF18/XDH/CREB3L1/KRT18/TWIST2/KRT8/SNAI1/BDKRB2/CLCF1/MUC1/PTGFR/GREM1/SULF1/FAIM2/GDF5/OSR1/CLU/GATA3/TNFRSF25/SIX1/TWIST1/ADM/SIX4…
GO:0080090	regulation of primary metabolic process	198	460	0.00253613	0.0152609	GADD45G/SOCS3/C1S/EFEMP1/PPP1R3G/FAM20A/SERPINE1/FGF2/IL7R/IL1B/ADCY7/CSTA/SPOCK1/AHNAK2/BMP2/CCBE1/ZNF469/GLIS1/HTRA3/HECW2/ROS1/TENM2/VEGFC/LPAR1/HIC1/PDGFRB/ITGA8/HECW1/RFX8/BMPER/NIBAN1/ZSCAN18/ZNF135/ZFHX4/LDB2/SH3RF3/EGFR/WNT5A/SLIT2/GLIS3/FBN1/VGLL3/IRX2/C3/IL15/DCN/HMGA2/EGR2/PDGFB/PRKAA2/TOX2/THBS1/GATA6/PDGFA/SUSD4/PLEKHN1/ZNF467/ANGPT1/C4A/ZNF415/FZD2/HRH1/EPHB2/NRP1/WNT9A/THRB/JCAD/TN…
GO:0010558	negative regulation of macromolecule biosynthetic process	62	124	0.00254425	0.0152609	BMP2/GLIS1/TENM2/HIC1/ZFHX4/LDB2/WNT5A/GLIS3/IRX2/HMGA2/PDGFB/GATA6/PLEKHN1/THRB/NR2F1/EDN1/FGFR2/MECOM/ANKRD1/EREG/CREB3L1/LOXL2/PITX1/NRG1/ZEB1/TWIST2/SNAI1/TRIM29/PCBP3/TLE4/MUC1/TBX15/RUNX1T1/OSR1/HOXA7/FOXF1/GATA3/IGF2BP1/SIX1/TWIST1/SIX4/GATA2/ID1/SALL1/TBX3/MEIS2/IGF2/IGFBP5/GLI2/INHBB/INHBA/AR/NOG/OSR2/FOXC2/LHX9/RBM24/PRRX1/FOXE1/FOXL2/IL6/PRDM1
GO:0010468	regulation of gene expression	159	361	0.00267468	0.0158726	C1S/EFEMP1/CARMN/SERPINE1/FGF2/IL7R/IL1B/MOV10L1/AHNAK2/BMP2/CCBE1/ZNF469/GLIS1/HTRA3/ROS1/TENM2/HIC1/ALPK2/ITGA8/RFX8/BMPER/NIBAN1/ZSCAN18/ZNF135/ZFHX4/LDB2/EGFR/WNT5A/GLIS3/FBN1/VGLL3/IRX2/C3/DCN/HMGA2/EGR2/PDGFB/PRKAA2/TOX2/ACTG2/THBS1/GATA6/SUSD4/PLEKHN1/ZNF467/C4A/ZNF415/FZD2/EPHB2/THRB/TNIP3/CA9/NR2F1/EDN1/PLAC8/FGFR2/MECOM/C4B/RASL11A/IL11/PID1/ANKRD1/EREG/FERMT1/F2RL1/ARNTL2/CFI/MN1/TCIM/…
GO:0043200	response to amino acid	12	16	0.00271466	0.0158726	COL4A1/ASS1/EGFR/EDN1/ZEB1/PDGFC/COL1A1/COL3A1/SIX1/COL6A1/ASNS/CCN2
GO:0048644	muscle organ morphogenesis	12	16	0.00271466	0.0158726	BMP2/WNT5A/FZD2/FGFR2/ANKRD1/NRG1/HEG1/COL3A1/NOG/FOXC2/TPM1/S1PR1
GO:0050729	positive regulation of inflammatory response	12	16	0.00271466	0.0158726	SERPINE1/TGM2/IL1B/EGFR/WNT5A/C3/IL15/OSMR/CCR7/NUPR1/MDK/IL6
GO:0051781	positive regulation of cell division	12	16	0.00271466	0.0158726	FGF2/IL1B/VEGFC/PDGFB/PDGFA/FGFR2/EREG/PDGFC/FGF7/IGF2/FGF5/MDK
GO:0070268	cornification	12	16	0.00271466	0.0158726	CSTA/PPL/KRT80/KRT81/KRT34/KRT19/KRT86/KRT18/KRT8/KRT16/KRT7/CYP26B1
GO:0048732	gland development	39	72	0.0028079	0.016349	SULF2/TGM2/NTN4/BMP2/ASS1/EGFR/WNT5A/GATA6/PDGFA/NRP1/THRB/FGFR2/STRA6/WNT7B/OXTR/XDH/PITX1/NRG1/FGF7/SULF1/HOXA9/FOXF1/GATA3/SIX1/SIX4/GATA2/SALL1/TBX3/TNC/IGF2/IGFBP5/GLI2/MDK/AR/NOG/HLX/FOXE1/HAND2/ASNS
GO:0070887	cellular response to chemical stimulus	148	334	0.00297901	0.017273	KCND2/SULF2/FAT4/GRAMD1B/SOCS3/CXCL12/FBN2/SERPINE1/ADAMTS12/VASN/COL4A1/FGF2/IL7R/IL1B/ADCY7/BMP2/CCBE1/WNT5B/COLEC12/ASS1/HTRA3/VEGFC/LPAR1/TNFRSF11B/CHRM2/PDGFRB/SSTR1/ITGA8/BMPER/EGFR/FSCN1/WNT5A/AXL/SLIT2/FBN1/IFITM1/PDCD1LG2/IL15/OSMR/DCN/HMGA2/TNFRSF12A/EGR2/PDGFB/PRKAA2/THBS1/GATA6/ANGPT1/HRH1/NRP1/WNT9A/THRB/JCAD/IL32/TNIP3/CYP2S1/CA9/NR2F1/EDN1/CCL26/FGFR2/ALOX5AP/IL11/CCR7/PID1/WNT7B/A…
GO:0051172	negative regulation of nitrogen compound metabolic process	99	213	0.00306614	0.0175241	SOCS3/SERPINE1/IL1B/CSTA/SPOCK1/BMP2/GLIS1/TENM2/HIC1/NIBAN1/ZFHX4/LDB2/EGFR/WNT5A/SLIT2/GLIS3/IRX2/C3/HMGA2/PDGFB/PRKAA2/THBS1/GATA6/PLEKHN1/ANGPT1/C4A/EPHB2/WNT9A/THRB/NR2F1/EDN1/FGFR2/MECOM/C4B/SERPINB7/PID1/ANKRD1/EREG/F2RL1/SPINT2/IGFBP3/NUPR1/XDH/CREB3L1/LOXL2/PITX1/NRG1/ZEB1/TWIST2/BDKRB1/SNAI1/HEG1/BDKRB2/TRIM29/PCBP3/TLE4/MUC1/TBX15/COL7A1/GREM1/RUNX1T1/PTX3/OSR1/HOXA7/FOXF1/CLU/GATA3/IG…
GO:0001938	positive regulation of endothelial cell proliferation	13	18	0.00309786	0.0175241	CXCL12/FGF2/BMP2/VEGFC/WNT5A/PDGFB/NRP1/JCAD/CCL26/CDH13/GATA2/F3/MDK
GO:0014909	smooth muscle cell migration	13	18	0.00309786	0.0175241	SERPINE1/LPAR1/PDGFRB/SLIT2/PDGFB/PDGFA/NRP1/PLAU/IGFBP3/IGFBP5/MDK/POSTN/TPM1
GO:0030879	mammary gland development	13	18	0.00309786	0.0175241	WNT5A/FGFR2/WNT7B/OXTR/XDH/NRG1/HOXA9/FOXF1/GATA3/TBX3/IGFBP5/GLI2/AR
GO:0032874	positive regulation of stress-activated MAPK cascade	13	18	0.00309786	0.0175241	GADD45G/IL1B/BMP2/SH3RF3/WNT5A/EDN1/CCR7/WNT7B/F2RL1/XDH/GDF6/HAND2/CCN2
GO:0070304	positive regulation of stress-activated protein kinase signaling cascade	13	18	0.00309786	0.0175241	GADD45G/IL1B/BMP2/SH3RF3/WNT5A/EDN1/CCR7/WNT7B/F2RL1/XDH/GDF6/HAND2/CCN2
GO:0009891	positive regulation of biosynthetic process	94	201	0.0031416	0.0176995	PPP1R3G/SERPINE1/FGF2/IL1B/BMP2/GLIS1/ASS1/PDGFRB/ITGA8/NIBAN1/ZFHX4/LDB2/EGFR/WNT5A/GLIS3/IL15/DCN/HMGA2/EGR2/PDGFB/PRKAA2/TOX2/THBS1/GATA6/FZD2/HRH1/THRB/TNIP3/NR2F1/EDN1/PLAC8/FGFR2/MECOM/RASL11A/IL11/CCR7/SERPINB7/PID1/ANKRD1/EREG/F2RL1/ARNTL2/NUPR1/CREB3L1/PITX1/ZEB1/SNAI1/CDH13/MUC1/TBX15/COL1A1/FGF7/GREM1/PTX3/OSR1/HOXA9/HOXA7/FOXF1/CLU/GATA3/SIX1/TWIST1/ADM/SIX4/GATA2/SALL1/TBX3/HSPB1/MEI…
GO:2000113	negative regulation of cellular macromolecule biosynthetic process	59	118	0.00325567	0.0182307	BMP2/GLIS1/TENM2/HIC1/ZFHX4/LDB2/WNT5A/GLIS3/IRX2/HMGA2/PDGFB/GATA6/PLEKHN1/THRB/NR2F1/EDN1/FGFR2/MECOM/ANKRD1/EREG/CREB3L1/LOXL2/PITX1/NRG1/ZEB1/TWIST2/SNAI1/TRIM29/PCBP3/TLE4/MUC1/TBX15/RUNX1T1/OSR1/HOXA7/FOXF1/GATA3/IGF2BP1/SIX1/TWIST1/SIX4/GATA2/ID1/SALL1/TBX3/MEIS2/IGF2/IGFBP5/GLI2/AR/NOG/OSR2/FOXC2/LHX9/RBM24/PRRX1/FOXE1/FOXL2/PRDM1
GO:0036293	response to decreased oxygen levels	24	40	0.00326209	0.0182307	KCND2/CXCL12/VASN/BMP2/VEGFC/THBS1/GATA6/KCNMA1/PLEKHN1/CA9/EDN1/ANKRD1/PLAU/KCNMB1/OXTR/LOXL2/STC2/TWIST1/ADM/ADORA1/POSTN/CCN2/UCP2/PDLIM1
GO:0006954	inflammatory response	49	95	0.00327706	0.0182412	SOCS3/C1S/SERPINE1/ADAMTS12/S1PR3/TGM2/IL1B/ADCY7/BMP2/ASS1/APOL3/EGFR/WNT5A/AXL/C3/IL15/OSMR/THBS1/SUSD4/C4A/HRH1/GPR68/TNIP3/CCL26/C4B/CCR7/F2RL1/CFI/NUPR1/TSPAN2/BDKRB1/BDKRB2/C1R/KRT16/OLR1/PTGFR/PTX3/FOXF1/CLU/GATA3/ADM/F3/ADORA1/MDK/CYP26B1/IL18R1/IL6/CCL2/SCN9A
GO:0008285	negative regulation of cell proliferation	45	86	0.00335811	0.0182895	IL1B/BMP2/SSTR1/WNT5A/IFITM1/PDCD1LG2/IL15/THBS1/FTH1/WNT9A/FGFR2/EREG/FERMT1/SPINT2/PDPN/IGFBP3/CNN1/DPT/NUPR1/XDH/ZEB1/CDH13/GREM1/PODN/SULF1/GDF5/SPEG/GATA3/ADM/SLIT3/GATA2/VSIR/IGFBP5/INHBA/ADORA1/AR/NGF/NOG/KISS1/RBP4/IGFBP6/IL6/CCL2/TPM1/LDOC1
GO:0031424	keratinization	14	20	0.00338423	0.0182895	CSTA/PPL/KRT80/KRT81/KRT34/KRT19/KRT86/KRT18/KRT8/KRT16/KRTAP2-3/KRT7/KRTAP1-5/CYP26B1
GO:0030278	regulation of ossification	23	38	0.00339116	0.0182895	FBN2/BMP2/WNT5A/IFITM1/EGR2/FGFR2/WNT7B/TWIST2/FAM20C/MGP/GREM1/OSR1/TWIST1/ID1/IGFBP5/MDK/NOG/OSR2/CHRD/HAND2/IL6/CCN1/S1PR1
GO:0048638	regulation of developmental growth	23	38	0.00339116	0.0182895	CXCL12/FGF2/WNT5A/TNFRSF12A/SEMA3F/GATA6/NRP1/EDN1/PLAC8/FGFR2/STC2/SEMA3D/GDF5/SIX1/SIX4/IGF2/AR/NGF/NOG/FOXC2/RBP4/HLX/BDNF
GO:0048762	mesenchymal cell differentiation	23	38	0.00339116	0.0182895	VASN/IL1B/BMP2/WNT5A/HMGA2/SEMA3F/NRP1/EDN1/FGFR2/PDPN/LOXL2/NRG1/SNAI1/SEMA3D/COL1A1/GREM1/OSR1/TWIST1/MDK/NOG/FOXC2/HAND2/IL6
GO:0050679	positive regulation of epithelial cell proliferation	23	38	0.00339116	0.0182895	CXCL12/FGF2/BMP2/VEGFC/EGFR/WNT5A/PDGFB/NRP1/JCAD/CCL26/FGFR2/CDH13/FGF7/OSR1/TWIST1/GATA2/ID1/F3/MDK/AR/NOG/OSR2/PTPRN
GO:0014706	striated muscle tissue development	31	55	0.00340402	0.0182895	FGF2/BMP2/PDGFRB/ALPK2/WNT5A/DCN/TENM4/EGR2/GATA6/EDN1/FGFR2/ANKRD1/NUPR1/PITX1/NRG1/HEG1/GREM1/SIX1/TWIST1/SIX4/TBX3/CYP26B1/NOG/FOXC2/RBP4/RBM24/HLX/FOXL2/JPH2/TPM1/S1PR1
GO:0016055	Wnt signaling pathway	31	55	0.00340402	0.0182895	SULF2/CMAHP/BMP2/WNT5B/HIC1/ALPK2/HECW1/EGFR/WNT5A/AXL/PRKAA2/FZD2/WNT9A/FGFR2/WNT7B/FERMT1/CPE/TLE4/COL1A1/GREM1/SULF1/FOXL1/GATA3/SALL1/PLPP3/MDK/NOG/CPZ/IGFBP6/GPC6/RSPO4
GO:0198738	cell-cell signaling by wnt	31	55	0.00340402	0.0182895	SULF2/CMAHP/BMP2/WNT5B/HIC1/ALPK2/HECW1/EGFR/WNT5A/AXL/PRKAA2/FZD2/WNT9A/FGFR2/WNT7B/FERMT1/CPE/TLE4/COL1A1/GREM1/SULF1/FOXL1/GATA3/SALL1/PLPP3/MDK/NOG/CPZ/IGFBP6/GPC6/RSPO4
GO:0010628	positive regulation of gene expression	95	204	0.0035134	0.0187575	SERPINE1/FGF2/IL7R/IL1B/BMP2/CCBE1/GLIS1/ITGA8/NIBAN1/ZFHX4/LDB2/EGFR/WNT5A/GLIS3/C3/DCN/HMGA2/EGR2/PDGFB/TOX2/ACTG2/THBS1/GATA6/FZD2/EPHB2/THRB/TNIP3/NR2F1/EDN1/PLAC8/FGFR2/MECOM/RASL11A/IL11/PID1/F2RL1/ARNTL2/ADM2/CREB3L1/PITX1/NRG1/ZEB1/SNAI1/CDH13/MUC1/TBX15/PTGFR/COL1A1/FGF7/GREM1/OSR1/HOXA9/HOXA7/FOXF1/CLU/GATA3/IGF2BP1/SIX1/TWIST1/SIX4/GATA2/ID1/SALL1/TBX3/MEIS2/TNC/VSIR/IGF2/GDF6/GLI2/ADA…
GO:0008219	cell death	104	226	0.00357026	0.0187575	GADD45G/SOCS3/CXCL12/SERPINE1/FGF2/IL7R/TGM2/IL1B/AMIGO2/CSTA/BMP2/LPAR1/TNFRSF11B/HIC1/PDGFRB/ALPK2/SH3RF3/EGFR/WNT5A/AXL/SLIT2/PPL/HMGA2/TNFRSF12A/PRKAA2/THBS1/GATA6/KCNMA1/PLEKHN1/ANGPT1/NRP1/WNT9A/THRB/EDN1/PLAC8/FGFR2/MECOM/KRT80/KRT81/CCR7/ANKRD1/TNFSF15/KRT34/PDPN/IGFBP3/INHBE/TCIM/KRT19/NUPR1/TNFSF18/XDH/CREB3L1/KRT86/KRT18/TWIST2/KRT8/SNAI1/BDKRB2/KRT16/SNCAIP/CLCF1/MUC1/PTGFR/KRT7/GREM1…
GO:0002688	regulation of leukocyte chemotaxis	15	22	0.00358427	0.0187575	CXCL12/SERPINE1/VEGFC/WNT5A/SLIT2/THBS1/EDN1/CCR7/F2RL1/GREM1/MDK/CXCL14/RAC2/IL6/CCL2
GO:0032872	regulation of stress-activated MAPK cascade	15	22	0.00358427	0.0187575	GADD45G/IL1B/BMP2/SH3RF3/EGFR/WNT5A/EDN1/MECOM/CCR7/WNT7B/F2RL1/XDH/GDF6/HAND2/CCN2
GO:0070302	regulation of stress-activated protein kinase signaling cascade	15	22	0.00358427	0.0187575	GADD45G/IL1B/BMP2/SH3RF3/EGFR/WNT5A/EDN1/MECOM/CCR7/WNT7B/F2RL1/XDH/GDF6/HAND2/CCN2
GO:0048754	branching morphogenesis of an epithelial tube	21	34	0.00361468	0.0187575	FAT4/COL4A1/FGF2/BMP2/WNT5A/SLIT2/NRP1/EDN1/FGFR2/FOXF1/SIX1/SIX4/SALL1/TBX3/TNC/GLI2/MDK/AR/NOG/FOXC2/HOXA11
GO:0051896	regulation of protein kinase B signaling	21	34	0.00361468	0.0187575	FGF2/PDGFRB/EGFR/AXL/PDGFB/THBS1/PDGFA/ANGPT1/FGFR2/CCR7/EREG/XDH/NRG1/FGF7/RCN3/GATA3/IGF2/IGFBP5/F3/FGF5/RAC2
GO:0042221	response to chemical	190	442	0.00365025	0.0187575	KCND2/SULF2/FAT4/DOK6/GRAMD1B/NNMT/SOCS3/CXCL12/FBN2/SERPINE1/ADAMTS12/MYPN/PAPPA/VASN/COL4A1/FGF2/IL7R/IL1B/ADCY7/NTN4/BMP2/COL6A2/CCBE1/WNT5B/COLEC12/ASS1/HTRA3/VEGFC/MXRA5/LPAR1/TNFRSF11B/CHRM2/PDGFRB/SSTR1/ITGA8/BMPER/EGFR/FSCN1/LOXL1/WNT5A/AXL/SLIT2/FBN1/IFITM1/PDCD1LG2/IL15/OSMR/DCN/HMGA2/TNFRSF12A/EGR2/PDGFB/PRKAA2/THBS1/SEMA3F/GATA6/KCNMA1/PDGFA/SLC35F3/ANGPT1/CACNA1G/HRH1/EPHB2/NRP1/WNT9…
GO:0048592	eye morphogenesis	16	24	0.00371027	0.0187575	EFEMP1/FBN2/COL5A1/COL8A1/WNT5A/FBN1/EPHB2/WNT9A/THRB/STRA6/ZEB1/COL8A2/TWIST1/RBP4/FOXL2/PRDM1
GO:0006417	regulation of translation	9	11	0.00371099	0.0187575	NIBAN1/THBS1/PLEKHN1/DIO2/IGF2BP1/HSPB1/IGFBP5/RBM24/IL6
GO:0035136	forelimb morphogenesis	9	11	0.00371099	0.0187575	WNT9A/CACNA1C/GDF5/OSR1/HOXA9/TWIST1/TBX3/OSR2/HOXA11
GO:0035282	segmentation	9	11	0.00371099	0.0187575	WNT5A/IRX2/EGR2/SEMA3F/NRP1/OSR1/FOXF1/TBX3/FOXC2
GO:0060389	pathway-restricted SMAD protein phosphorylation	9	11	0.00371099	0.0187575	BMP2/BMPER/INHBE/GREM1/GDF5/GDF6/INHBB/INHBA/NOG
GO:0060393	regulation of pathway-restricted SMAD protein phosphorylation	9	11	0.00371099	0.0187575	BMP2/BMPER/INHBE/GREM1/GDF5/GDF6/INHBB/INHBA/NOG
GO:0071230	cellular response to amino acid stimulus	9	11	0.00371099	0.0187575	COL4A1/ASS1/EGFR/ZEB1/PDGFC/COL1A1/COL3A1/SIX1/COL6A1
GO:0071300	cellular response to retinoic acid	9	11	0.00371099	0.0187575	WNT5B/WNT5A/WNT9A/FGFR2/WNT7B/COL1A1/OSR1/TNC/CYP26B1
GO:0051897	positive regulation of protein kinase B signaling	19	30	0.00376009	0.0187575	FGF2/PDGFRB/EGFR/AXL/PDGFB/THBS1/PDGFA/ANGPT1/FGFR2/CCR7/EREG/NRG1/FGF7/GATA3/IGF2/IGFBP5/F3/FGF5/RAC2
GO:0001936	regulation of endothelial cell proliferation	17	26	0.00377436	0.0187575	CXCL12/FGF2/BMP2/VEGFC/WNT5A/PDGFB/THBS1/NRP1/JCAD/CCL26/XDH/CDH13/SULF1/GATA2/F3/MDK/CCL2
GO:0016331	morphogenesis of embryonic epithelium	17	26	0.00377436	0.0187575	VEGFC/WNT5A/IRX2/FZD2/FGFR2/WNT7B/SPINT2/SULF1/OSR1/GATA3/SIX1/TWIST1/ADM/SIX4/GLI2/AR/NOG
GO:0048659	smooth muscle cell proliferation	17	26	0.00377436	0.0187575	FGF2/TGM2/PDGFRB/EGFR/IL15/PDGFB/THBS1/EDN1/FGFR2/EREG/IGFBP3/CNN1/CDH13/IGFBP5/IL6/TPM1/S1PR1
GO:0042471	ear morphogenesis	18	28	0.00378768	0.0187575	ITGA8/WNT5A/FZD2/EPHB2/EDN1/FGFR2/ZEB1/OSR1/GATA3/SIX1/TWIST1/SIX4/GATA2/SALL1/GLI2/NOG/OSR2/PRRX1
GO:0048565	digestive tract development	18	28	0.00378768	0.0187575	FAT4/ASS1/EGFR/WNT5A/GATA6/ITGB4/FGFR2/STRA6/OXTR/PDGFC/COL3A1/FOXL1/FOXF1/SALL1/GLI2/HLX/FOXE1/PRDM1
GO:0010648	negative regulation of cell communication	68	140	0.00405128	0.0199211	SULF2/SOCS3/CXCL12/FBN2/SERPINE1/ADAMTS12/VASN/IL1B/BMP2/WNT5B/HTRA3/LPAR1/HIC1/ALPK2/HECW1/BMPER/EGFR/WNT5A/SLIT2/FBN1/DCN/PRKAA2/THBS1/EPHB2/NRP1/TNIP3/RGS7/EDN1/MECOM/IL11/PID1/EREG/FERMT1/F2RL1/IGFBP3/TCIM/XDH/CREB3L1/SNAI1/HEG1/BDKRB2/LTBP1/TLE4/MUC1/GREM1/SULF1/FAIM2/CLU/GATA3/TWIST1/ADM/SLIT3/GATA2/HSPB1/IGFBP5/RASA4/INHBB/INHBA/ADORA1/MDK/CYP26B1/AR/NOG/IGFBP6/CHRD/ADRA2A/IL6/BDNF
GO:0023057	negative regulation of signaling	68	140	0.00405128	0.0199211	SULF2/SOCS3/CXCL12/FBN2/SERPINE1/ADAMTS12/VASN/IL1B/BMP2/WNT5B/HTRA3/LPAR1/HIC1/ALPK2/HECW1/BMPER/EGFR/WNT5A/SLIT2/FBN1/DCN/PRKAA2/THBS1/EPHB2/NRP1/TNIP3/RGS7/EDN1/MECOM/IL11/PID1/EREG/FERMT1/F2RL1/IGFBP3/TCIM/XDH/CREB3L1/SNAI1/HEG1/BDKRB2/LTBP1/TLE4/MUC1/GREM1/SULF1/FAIM2/CLU/GATA3/TWIST1/ADM/SLIT3/GATA2/HSPB1/IGFBP5/RASA4/INHBB/INHBA/ADORA1/MDK/CYP26B1/AR/NOG/IGFBP6/CHRD/ADRA2A/IL6/BDNF
GO:0010557	positive regulation of macromolecule biosynthetic process	86	183	0.00407665	0.0199753	PPP1R3G/SERPINE1/FGF2/IL1B/BMP2/GLIS1/PDGFRB/ITGA8/NIBAN1/ZFHX4/LDB2/EGFR/WNT5A/GLIS3/IL15/DCN/HMGA2/EGR2/PDGFB/TOX2/THBS1/GATA6/FZD2/THRB/TNIP3/NR2F1/EDN1/PLAC8/FGFR2/MECOM/RASL11A/IL11/CCR7/PID1/ANKRD1/EREG/F2RL1/ARNTL2/NUPR1/CREB3L1/PITX1/ZEB1/SNAI1/CDH13/MUC1/TBX15/COL1A1/FGF7/GREM1/OSR1/HOXA9/HOXA7/FOXF1/GATA3/SIX1/TWIST1/SIX4/GATA2/SALL1/TBX3/HSPB1/MEIS2/IGF2/GDF6/GLI2/INHBA/PLAGL1/MDK/AR/N…
GO:0051271	negative regulation of cellular component movement	28	49	0.0040952	0.0199958	CXCL12/SERPINE1/FGF2/WNT5A/SLIT2/IFITM1/DCN/THBS1/SEMA3F/NRP1/LIMCH1/SPINT2/IGFBP3/NRG1/KRT16/SEMA3D/GREM1/COL3A1/PODN/SULF1/HOXA7/GATA3/IGFBP5/ADORA1/NOG/CHRD/CCL2/TPM1
GO:0009719	response to endogenous stimulus	93	200	0.00413432	0.0201162	SULF2/FAT4/SOCS3/CXCL12/FBN2/ADAMTS12/PAPPA/VASN/COL4A1/FGF2/IL1B/ADCY7/BMP2/ASS1/HTRA3/MXRA5/CHRM2/PDGFRB/SSTR1/ITGA8/BMPER/EGFR/WNT5A/SLIT2/FBN1/EGR2/PRKAA2/THBS1/GATA6/HRH1/THRB/CA9/NR2F1/EDN1/FGFR2/CCR7/PID1/WNT7B/ANKRD1/EREG/FERMT1/SPINT2/OXTR/CREB3L1/STC2/ZEB1/FAM20C/MMP19/LTBP1/CDH13/GCNT1/PDGFC/PTGFR/NREP/COL1A1/FGF7/GREM1/COL3A1/SULF1/GDF5/ATP1A2/GATA3/SIX1/ADM/SLIT3/ID1/TNC/IGF2/GDF6/IG…
GO:0045165	cell fate commitment	27	47	0.00434267	0.0210563	FGF2/BMP2/WNT5B/GLIS1/WNT5A/TENM4/GATA6/NRP1/WNT9A/FGFR2/WNT7B/PDPN/PITX1/NRG1/TBX15/GATA3/SIX1/GATA2/TBX3/GLI2/CYP26B1/AR/FOXC2/HOXA11/PRRX1/IL6/PRDM1
GO:0010605	negative regulation of macromolecule metabolic process	108	237	0.00442281	0.0213705	SOCS3/CARMN/SERPINE1/IL1B/CSTA/MOV10L1/SPOCK1/BMP2/GLIS1/ROS1/TENM2/HIC1/NIBAN1/ZFHX4/LDB2/EGFR/WNT5A/SLIT2/GLIS3/IRX2/C3/HMGA2/PDGFB/PRKAA2/THBS1/GATA6/PLEKHN1/ANGPT1/C4A/EPHB2/WNT9A/THRB/NR2F1/EDN1/FGFR2/MECOM/C4B/SERPINB7/PID1/ANKRD1/EREG/FERMT1/F2RL1/SPINT2/IGFBP3/XDH/CREB3L1/LOXL2/PITX1/STC2/NRG1/ZEB1/TWIST2/BDKRB1/SNAI1/HEG1/BDKRB2/TRIM29/PCBP3/TLE4/MUC1/TBX15/COL7A1/GREM1/RUNX1T1/PTX3/OSR1…
GO:0033993	response to lipid	55	110	0.00451279	0.0216548	GRAMD1B/SERPINE1/PAPPA/IL1B/WNT5B/ASS1/LPAR1/PDGFRB/SSTR1/EGFR/LOXL1/WNT5A/AXL/SLIT2/PDCD1LG2/IL15/DCN/PRKAA2/THBS1/WNT9A/THRB/TNIP3/CA9/NR2F1/EDN1/FGFR2/CCR7/PID1/WNT7B/ANKRD1/KCNMB1/OXTR/STC2/BDKRB1/BPI/PTGFR/COL1A1/OSR1/ATP1A2/CLU/ADM/SLIT3/GATA2/TNC/INHBA/MDK/CYP26B1/AR/RBP4/IL6/CCL2/POSTN/CCN2/NPAS4/LDOC1
GO:0045892	negative regulation of transcription, DNA-templated	55	110	0.00451279	0.0216548	BMP2/GLIS1/TENM2/HIC1/ZFHX4/LDB2/WNT5A/GLIS3/IRX2/HMGA2/PDGFB/GATA6/THRB/NR2F1/EDN1/FGFR2/MECOM/ANKRD1/EREG/CREB3L1/LOXL2/PITX1/NRG1/ZEB1/TWIST2/SNAI1/TRIM29/PCBP3/TLE4/MUC1/TBX15/RUNX1T1/OSR1/HOXA7/FOXF1/GATA3/SIX1/TWIST1/SIX4/GATA2/ID1/SALL1/TBX3/MEIS2/IGF2/GLI2/AR/NOG/OSR2/FOXC2/LHX9/PRRX1/FOXE1/FOXL2/PRDM1
GO:0007178	transmembrane receptor protein serine/threonine kinase signaling pathway	26	45	0.00459696	0.0219829	FBN2/VASN/BMP2/HTRA3/ITGA8/BMPER/WNT5A/FBN1/THBS1/FERMT1/INHBE/ZEB1/LTBP1/NREP/GREM1/COL3A1/SULF1/GDF5/ID1/GDF6/INHBB/INHBA/NOG/LTBP2/CHRD/CCN1
GO:0043408	regulation of MAPK cascade	48	94	0.00469399	0.0219984	GADD45G/FGF2/IL1B/BMP2/ROS1/LPAR1/PDGFRB/BMPER/SH3RF3/EGFR/WNT5A/PDGFB/THBS1/PDGFA/ANGPT1/EPHB2/NRP1/JCAD/EDN1/CCL26/FGFR2/MECOM/IL11/CCR7/WNT7B/F2RL1/IGFBP3/INHBE/XDH/NRG1/PDGFC/GDF5/ID1/IGF2/GDF6/INHBB/INHBA/ADORA1/AR/NGF/KISS1/HAND2/ADRA2A/IL6/GPR183/CCL2/CCN2/CCN1
GO:0010467	gene expression	165	380	0.00473138	0.0219984	C1S/EFEMP1/CARMN/SERPINE1/FGF2/IL7R/IL1B/MOV10L1/AHNAK2/BMP2/CCBE1/ZNF469/GLIS1/HTRA3/ROS1/TENM2/HIC1/ALPK2/ITGA8/RFX8/BMPER/NIBAN1/ZSCAN18/ZNF135/ZFHX4/LDB2/EGFR/WNT5A/GLIS3/FBN1/VGLL3/IRX2/C3/PCSK1/DCN/HMGA2/EGR2/PDGFB/PRKAA2/TOX2/ACTG2/THBS1/GATA6/SUSD4/PLEKHN1/ZNF467/C4A/ZNF415/FZD2/EPHB2/THRB/TNIP3/CA9/NR2F1/EDN1/PLAC8/FGFR2/MECOM/C4B/RASL11A/IL11/PID1/ANKRD1/EREG/PLAU/FERMT1/F2RL1/ARNTL2/CF…
GO:0003208	cardiac ventricle morphogenesis	10	13	0.00474246	0.0219984	FGFR2/NRG1/HEG1/CPE/FOXF1/GATA3/NOG/FOXC2/HAND2/TPM1
GO:0042733	embryonic digit morphogenesis	10	13	0.00474246	0.0219984	WNT5A/OSR1/TWIST1/SALL1/TBX3/GLI2/NOG/OSR2/HOXA11/HAND2
GO:0048144	fibroblast proliferation	10	13	0.00474246	0.0219984	PDGFRB/EGFR/WNT5A/PDGFB/PDGFA/FTH1/WNT7B/EREG/NUPR1/PDGFC
GO:0050766	positive regulation of phagocytosis	10	13	0.00474246	0.0219984	IL1B/C3/IL15/C4A/C4B/F2RL1/IL15RA/PTX3/GATA2/CCL2
GO:0055017	cardiac muscle tissue growth	10	13	0.00474246	0.0219984	FGF2/TENM4/GATA6/EDN1/FGFR2/HEG1/NOG/FOXC2/RBP4/S1PR1
GO:0060411	cardiac septum morphogenesis	10	13	0.00474246	0.0219984	WNT5A/SLIT2/GATA6/FZD2/NRP1/FGFR2/SLIT3/TBX3/NOG/CCN1
GO:0060419	heart growth	10	13	0.00474246	0.0219984	FGF2/TENM4/GATA6/EDN1/FGFR2/HEG1/NOG/FOXC2/RBP4/S1PR1
GO:0030154	cell differentiation	204	480	0.00477455	0.0220736	SULF2/FAT4/DOK6/GADD45G/SOCS3/CXCL12/EFEMP1/FBN2/SERPINE1/ADAMTS12/NEGR1/MYPN/LAMC2/VASN/ANPEP/COL4A1/S1PR3/FGF2/IL7R/IL1B/CSTA/MOV10L1/SPOCK1/VIT/NHS/NTN4/BMP2/COL6A2/COL5A1/ITGA11/WNT5B/COL8A1/GLIS1/COL21A1/HECW2/ROS1/TENM2/VEGFC/FLNC/LPAR1/PDGFRB/ALPK2/ITGA8/HECW1/ADAM12/EGFR/WNT5A/AXL/SLIT2/FBN1/IFITM1/C3/IL15/PPL/TENM4/HMGA2/TNFRSF12A/EGR2/PDGFB/PTPRF/THBS1/SEMA3F/GATA6/GLDN/ANGPT1/FZD2/ITGB…
GO:2000112	regulation of cellular macromolecule biosynthetic process	130	292	0.00482305	0.022224	EFEMP1/PPP1R3G/SERPINE1/FGF2/IL1B/BMP2/ZNF469/GLIS1/HTRA3/TENM2/HIC1/PDGFRB/ITGA8/RFX8/BMPER/NIBAN1/ZSCAN18/ZNF135/ZFHX4/LDB2/EGFR/WNT5A/GLIS3/FBN1/VGLL3/IRX2/IL15/DCN/HMGA2/EGR2/PDGFB/TOX2/THBS1/GATA6/PLEKHN1/ZNF467/ZNF415/FZD2/THRB/TNIP3/CA9/NR2F1/EDN1/PLAC8/FGFR2/MECOM/RASL11A/IL11/CCR7/PID1/ANKRD1/EREG/F2RL1/ARNTL2/MN1/TCIM/NUPR1/TNFSF18/CREB3L1/LOXL2/PITX1/PRDM8/NRG1/ZBED9/ZEB1/TWIST2/SNAI1/…
GO:0032970	regulation of actin filament-based process	25	43	0.00485646	0.0222261	CXCL12/LPAR1/PDGFRB/RHOD/FSCN1/SLIT2/PDGFA/NRP1/LIMCH1/EDN1/CCL26/CCR7/F2RL1/PDPN/KANK4/CACNA1C/ATP1A2/ID1/ADORA1/MDK/SYNPO2/CCN2/TPM1/S1PR1/CNN2
GO:0040008	regulation of growth	36	67	0.00488512	0.0222261	SOCS3/CXCL12/FGF2/SPOCK1/ROS1/EGFR/WNT5A/SLIT2/HMGA2/TNFRSF12A/SEMA3F/GATA6/NRP1/EDN1/PLAC8/FGFR2/IGFBP3/STC2/BDKRB1/SEMA3D/GDF5/SIX1/SIX4/SLIT3/IGF2/IGFBP5/INHBA/AR/NGF/NOG/FOXC2/PAPPA2/RBP4/CDA/HLX/BDNF
GO:0000165	MAPK cascade	54	108	0.00489484	0.0222261	GADD45G/FGF2/IL1B/BMP2/ROS1/LPAR1/PDGFRB/BMPER/SH3RF3/EGFR/WNT5A/PDGFB/THBS1/PDGFA/ANGPT1/EPHB2/NRP1/JCAD/EDN1/CCL26/FGFR2/MECOM/IL11/CCR7/WNT7B/EREG/F2RL1/IGFBP3/INHBE/OXTR/XDH/NRG1/PDGFC/FGF7/GDF5/ID1/IGF2/GDF6/RASA4/INHBB/INHBA/ADORA1/FGF5/AR/NGF/KISS1/HAND2/ADRA2A/IL6/GPR183/CCL2/CCN2/GFRA1/CCN1
GO:0023014	signal transduction by protein phosphorylation	54	108	0.00489484	0.0222261	GADD45G/FGF2/IL1B/BMP2/ROS1/LPAR1/PDGFRB/BMPER/SH3RF3/EGFR/WNT5A/PDGFB/THBS1/PDGFA/ANGPT1/EPHB2/NRP1/JCAD/EDN1/CCL26/FGFR2/MECOM/IL11/CCR7/WNT7B/EREG/F2RL1/IGFBP3/INHBE/OXTR/XDH/NRG1/PDGFC/FGF7/GDF5/ID1/IGF2/GDF6/RASA4/INHBB/INHBA/ADORA1/FGF5/AR/NGF/KISS1/HAND2/ADRA2A/IL6/GPR183/CCL2/CCN2/GFRA1/CCN1
GO:0045934	negative regulation of nucleobase-containing compound metabolic process	60	122	0.00490336	0.0222261	BMP2/GLIS1/TENM2/HIC1/ZFHX4/LDB2/WNT5A/GLIS3/IRX2/HMGA2/PDGFB/GATA6/THRB/NR2F1/EDN1/FGFR2/MECOM/PID1/ANKRD1/EREG/NUPR1/CREB3L1/LOXL2/PITX1/NRG1/ZEB1/TWIST2/SNAI1/TRIM29/PCBP3/TLE4/MUC1/TBX15/RUNX1T1/OSR1/HOXA7/FOXF1/GATA3/IGF2BP1/SIX1/TWIST1/SIX4/GATA2/ID1/SALL1/TBX3/MEIS2/IGF2/GLI2/AR/NOG/OSR2/FOXC2/LHX9/CDA/RBM24/PRRX1/FOXE1/FOXL2/PRDM1
GO:0009892	negative regulation of metabolic process	117	260	0.00506841	0.0228996	SOCS3/CARMN/SERPINE1/IL1B/CSTA/MOV10L1/SPOCK1/BMP2/GLIS1/ROS1/TENM2/HIC1/NIBAN1/SH2D4A/ZFHX4/LDB2/EGFR/WNT5A/SLIT2/GLIS3/IRX2/C3/IL15/HMGA2/PDGFB/PRKAA2/THBS1/GATA6/PDGFA/PLEKHN1/ANGPT1/C4A/EPHB2/WNT9A/THRB/NR2F1/EDN1/FGFR2/MECOM/C4B/SERPINB7/PID1/ANKRD1/EREG/FERMT1/F2RL1/SPINT2/IGFBP3/NUPR1/XDH/CREB3L1/LOXL2/PITX1/STC2/NRG1/ZEB1/TWIST2/BDKRB1/SNAI1/HEG1/BDKRB2/TRIM29/PCBP3/ADAMTS5/TLE4/MUC1/TBX1…
GO:0080135	regulation of cellular response to stress	30	54	0.00529416	0.0238422	GADD45G/CXCL12/IL1B/BMP2/HIC1/SH3RF3/EGFR/WNT5A/HMGA2/PTPRF/EDN1/MECOM/CCR7/WNT7B/ANKRD1/F2RL1/NUPR1/XDH/CREB3L1/SNAI1/BDKRB2/MUC1/CLU/TWIST1/NUAK1/HSPB1/GDF6/PRRX1/HAND2/CCN2
GO:0006508	proteolysis	59	120	0.00531979	0.0238541	C1S/SERPINE1/ADAMTS12/PAPPA/ADAMTS6/ANPEP/IL1B/CSTA/SPOCK1/CCBE1/HTRA3/HECW2/HECW1/ADAM12/C3/PCSK1/THBS1/SUSD4/C4A/WNT9A/TNIP3/OVCH2/CPA4/C4B/SERPINB7/PLAU/TNFSF15/CFI/SPINT2/NUPR1/XDH/TRHDE/THSD4/MMP19/CPE/C1R/ADAMTS5/OLR1/CFD/COL7A1/ADAM33/RCN3/CLU/ADAMTS15/GATA3/VSIR/ADAM19/F3/TINAGL1/AR/NGF/PAPPA2/CPZ/FOXL2/ADRA2A/ANOS1/CCN2/CRIM1/CCN1
GO:0033554	cellular response to stress	56	113	0.00533672	0.0238541	KCND2/GADD45G/CXCL12/VASN/IL1B/BMP2/ASS1/HIC1/NIBAN1/SH3RF3/EGFR/WNT5A/AXL/HMGA2/PRKAA2/PTPRF/THBS1/GATA6/CA9/EDN1/MECOM/CCR7/WNT7B/ANKRD1/F2RL1/KCNMB1/TCIM/NUPR1/XDH/CREB3L1/STC2/SNAI1/BDKRB2/MUC1/NREP/RCN3/CLU/IGF2BP1/TWIST1/ADM/TBX3/NUAK1/HSPB1/TNC/GDF6/INHBB/PLAGL1/RBM24/PRRX1/HAND2/IL6/CCL2/ASNS/CCN2/STAC/TPM1
GO:0043410	positive regulation of MAPK cascade	39	74	0.00534822	0.0238541	GADD45G/FGF2/IL1B/BMP2/LPAR1/PDGFRB/BMPER/SH3RF3/EGFR/WNT5A/PDGFB/THBS1/PDGFA/ANGPT1/NRP1/JCAD/EDN1/CCL26/FGFR2/IL11/CCR7/WNT7B/F2RL1/IGFBP3/XDH/NRG1/PDGFC/IGF2/GDF6/ADORA1/AR/NGF/KISS1/HAND2/ADRA2A/IL6/GPR183/CCL2/CCN2
GO:0032330	regulation of chondrocyte differentiation	11	15	0.00552769	0.0244197	EFEMP1/ADAMTS12/WNT9A/LOXL2/GREM1/GDF5/GDF6/GLI2/MDK/HOXA11/CCN2
GO:0042107	cytokine metabolic process	11	15	0.00552769	0.0244197	IL1B/WNT5A/THBS1/EREG/TNFSF15/GATA3/IGF2BP1/HSPB1/INHBB/INHBA/IL6
GO:0043535	regulation of blood vessel endothelial cell migration	11	15	0.00552769	0.0244197	SRPX2/FGF2/VEGFC/PDGFB/THBS1/ANGPT1/NRP1/JCAD/GATA2/HSPB1/FOXC2
GO:0007160	cell-matrix adhesion	22	37	0.00564095	0.0248412	ECM2/SERPINE1/ADAMTS12/ITGA11/ITGA8/RHOD/THBS1/ITGB4/NRP1/LIMCH1/CCR7/PLAU/FERMT1/CDH13/COL3A1/HOXA7/COL13A1/BCAM/ITGBL1/COL17A1/POSTN/CCN2
GO:0051094	positive regulation of developmental process	89	192	0.00570295	0.0250351	SRPX2/SOCS3/CXCL12/FBN2/SERPINE1/NEGR1/FGF2/IL7R/IL1B/AMIGO2/SYNDIG1/BMP2/CCBE1/WNT5B/VEGFC/LPAR1/PDGFRB/BMPER/ADAM12/WNT5A/AXL/SLIT2/IFITM1/C3/IL15/DCN/TENM4/HMGA2/TNFRSF12A/PDGFB/THBS1/GATA6/PDGFA/EPHB2/NRP1/WNT9A/JCAD/EDN1/FGFR2/SERPINB7/WNT7B/ANKRD1/PDPN/IGFBP3/OXTR/ADM2/LOXL2/NRG1/ZEB1/FAM20C/SNAI1/CLCF1/TPBG/COL1A1/FGF7/MEDAG/GREM1/GDF5/OSR1/GATA3/SIX1/TWIST1/ADM/SIX4/GATA2/HSPB1/VSIR/IGF2/…
GO:1902679	negative regulation of RNA biosynthetic process	55	111	0.00578835	0.0252506	BMP2/GLIS1/TENM2/HIC1/ZFHX4/LDB2/WNT5A/GLIS3/IRX2/HMGA2/PDGFB/GATA6/THRB/NR2F1/EDN1/FGFR2/MECOM/ANKRD1/EREG/CREB3L1/LOXL2/PITX1/NRG1/ZEB1/TWIST2/SNAI1/TRIM29/PCBP3/TLE4/MUC1/TBX15/RUNX1T1/OSR1/HOXA7/FOXF1/GATA3/SIX1/TWIST1/SIX4/GATA2/ID1/SALL1/TBX3/MEIS2/IGF2/GLI2/AR/NOG/OSR2/FOXC2/LHX9/PRRX1/FOXE1/FOXL2/PRDM1
GO:1903507	negative regulation of nucleic acid-templated transcription	55	111	0.00578835	0.0252506	BMP2/GLIS1/TENM2/HIC1/ZFHX4/LDB2/WNT5A/GLIS3/IRX2/HMGA2/PDGFB/GATA6/THRB/NR2F1/EDN1/FGFR2/MECOM/ANKRD1/EREG/CREB3L1/LOXL2/PITX1/NRG1/ZEB1/TWIST2/SNAI1/TRIM29/PCBP3/TLE4/MUC1/TBX15/RUNX1T1/OSR1/HOXA7/FOXF1/GATA3/SIX1/TWIST1/SIX4/GATA2/ID1/SALL1/TBX3/MEIS2/IGF2/GLI2/AR/NOG/OSR2/FOXC2/LHX9/PRRX1/FOXE1/FOXL2/PRDM1
GO:0031328	positive regulation of cellular biosynthetic process	91	197	0.00585286	0.0254522	PPP1R3G/SERPINE1/FGF2/IL1B/BMP2/GLIS1/ASS1/PDGFRB/ITGA8/NIBAN1/ZFHX4/LDB2/EGFR/WNT5A/GLIS3/IL15/DCN/HMGA2/EGR2/PDGFB/PRKAA2/TOX2/THBS1/GATA6/FZD2/HRH1/THRB/TNIP3/NR2F1/EDN1/PLAC8/FGFR2/MECOM/RASL11A/IL11/CCR7/PID1/ANKRD1/EREG/F2RL1/ARNTL2/NUPR1/CREB3L1/PITX1/ZEB1/SNAI1/CDH13/MUC1/TBX15/COL1A1/FGF7/GREM1/PTX3/OSR1/HOXA9/HOXA7/FOXF1/CLU/GATA3/SIX1/TWIST1/ADM/SIX4/GATA2/SALL1/TBX3/HSPB1/MEIS2/IGF2/G…
GO:0051254	positive regulation of RNA metabolic process	79	168	0.0058905	0.0255361	SERPINE1/FGF2/IL1B/BMP2/GLIS1/ITGA8/ZFHX4/LDB2/EGFR/WNT5A/GLIS3/DCN/HMGA2/EGR2/PDGFB/TOX2/GATA6/PLEKHN1/FZD2/THRB/TNIP3/NR2F1/EDN1/PLAC8/FGFR2/MECOM/RASL11A/IL11/PID1/ANKRD1/F2RL1/ARNTL2/NUPR1/CREB3L1/PITX1/ZEB1/SNAI1/CDH13/MUC1/TBX15/COL1A1/FGF7/GREM1/OSR1/HOXA9/HOXA7/FOXF1/GATA3/SIX1/TWIST1/SIX4/GATA2/SALL1/TBX3/MEIS2/IGF2/GDF6/GLI2/INHBA/PLAGL1/MDK/AR/NOG/OSR2/FOXC2/LHX9/HOXA11/RBM24/PRRX1/PTP…
GO:0040013	negative regulation of locomotion	28	50	0.00604598	0.0259895	CXCL12/SERPINE1/FGF2/WNT5A/SLIT2/IFITM1/DCN/THBS1/SEMA3F/NRP1/LIMCH1/SPINT2/IGFBP3/NRG1/KRT16/SEMA3D/GREM1/COL3A1/PODN/SULF1/HOXA7/GATA3/IGFBP5/ADORA1/NOG/CHRD/CCL2/TPM1
GO:0002690	positive regulation of leukocyte chemotaxis	12	17	0.00608847	0.0259895	CXCL12/SERPINE1/VEGFC/WNT5A/THBS1/EDN1/CCR7/F2RL1/MDK/CXCL14/RAC2/IL6
GO:0048844	artery morphogenesis	12	17	0.00608847	0.0259895	PDGFRB/NRP1/STRA6/COL3A1/FOXF1/SIX1/MDK/NOG/FOXC2/PRRX1/HAND2/PRDM1
GO:0051302	regulation of cell division	12	17	0.00608847	0.0259895	FGF2/IL1B/VEGFC/PDGFB/PDGFA/FGFR2/EREG/PDGFC/FGF7/IGF2/FGF5/MDK
GO:0060021	roof of mouth development	12	17	0.00608847	0.0259895	WNT5A/FZD2/EPHB2/SNAI1/OSR1/TWIST1/TBX3/INHBA/OSR2/PRRX1/FOXE1/HAND2
GO:0010629	negative regulation of gene expression	76	161	0.00614056	0.0261317	CARMN/SERPINE1/MOV10L1/BMP2/GLIS1/ROS1/TENM2/HIC1/ZFHX4/LDB2/EGFR/WNT5A/GLIS3/IRX2/HMGA2/PDGFB/PRKAA2/THBS1/GATA6/PLEKHN1/THRB/NR2F1/EDN1/FGFR2/MECOM/ANKRD1/EREG/FERMT1/XDH/CREB3L1/LOXL2/PITX1/STC2/NRG1/ZEB1/TWIST2/SNAI1/TRIM29/PCBP3/TLE4/MUC1/TBX15/RUNX1T1/OSR1/HOXA7/FOXF1/GATA3/IGF2BP1/SIX1/TWIST1/SIX4/SLIT3/GATA2/ID1/SALL1/TBX3/HSPB1/MEIS2/IGF2/IGFBP5/GLI2/AR/NOG/OSR2/FOXC2/LHX9/RBM24/HOXA11-A…
GO:0006935	chemotaxis	51	102	0.00624132	0.0263932	DOK6/CXCL12/SERPINE1/MYPN/FGF2/IL1B/NTN4/VEGFC/LPAR1/PDGFRB/WNT5A/SLIT2/EGR2/PDGFB/THBS1/SEMA3F/PDGFA/ANGPT1/HRH1/EPHB2/NRP1/EDN1/CCL26/CCR7/PLAU/F2RL1/NRG1/CDH13/SEMA3D/FGF7/GREM1/GATA3/SLIT3/HSPB1/GLI2/F3/MDK/NOG/CXCL14/LHX9/ANOS1/RAC2/IL6/GPR183/NTNG1/CCL2/PALLD/GFRA1/BDNF/CCN1/S1PR1
GO:0042330	taxis	51	102	0.00624132	0.0263932	DOK6/CXCL12/SERPINE1/MYPN/FGF2/IL1B/NTN4/VEGFC/LPAR1/PDGFRB/WNT5A/SLIT2/EGR2/PDGFB/THBS1/SEMA3F/PDGFA/ANGPT1/HRH1/EPHB2/NRP1/EDN1/CCL26/CCR7/PLAU/F2RL1/NRG1/CDH13/SEMA3D/FGF7/GREM1/GATA3/SLIT3/HSPB1/GLI2/F3/MDK/NOG/CXCL14/LHX9/ANOS1/RAC2/IL6/GPR183/NTNG1/CCL2/PALLD/GFRA1/BDNF/CCN1/S1PR1
GO:0051253	negative regulation of RNA metabolic process	57	116	0.00625889	0.0263932	BMP2/GLIS1/TENM2/HIC1/ZFHX4/LDB2/WNT5A/GLIS3/IRX2/HMGA2/PDGFB/GATA6/THRB/NR2F1/EDN1/FGFR2/MECOM/ANKRD1/EREG/CREB3L1/LOXL2/PITX1/NRG1/ZEB1/TWIST2/SNAI1/TRIM29/PCBP3/TLE4/MUC1/TBX15/RUNX1T1/OSR1/HOXA7/FOXF1/GATA3/IGF2BP1/SIX1/TWIST1/SIX4/GATA2/ID1/SALL1/TBX3/MEIS2/IGF2/GLI2/AR/NOG/OSR2/FOXC2/LHX9/RBM24/PRRX1/FOXE1/FOXL2/PRDM1
GO:0072006	nephron development	19	31	0.00634447	0.0266732	SULF2/FAT4/FGF2/BMP2/PDGFRB/IRX2/PDGFB/ANGPT1/SERPINB7/WNT7B/SULF1/OSR1/GATA3/SIX1/SIX4/SALL1/NOG/FOXC2/HOXA11
GO:0002673	regulation of acute inflammatory response	13	19	0.00645867	0.0269245	C1S/IL1B/C3/OSMR/SUSD4/C4A/C4B/CCR7/CFI/C1R/CLU/ADORA1/IL6
GO:0045995	regulation of embryonic development	13	19	0.00645867	0.0269245	COL5A1/WNT5A/TENM4/FZD2/LAMA3/SNAI1/SULF1/OSR1/GATA3/SIX1/SIX4/GATA2/AR
GO:0009890	negative regulation of biosynthetic process	65	135	0.00646228	0.0269245	BMP2/GLIS1/TENM2/HIC1/ZFHX4/LDB2/WNT5A/GLIS3/IRX2/HMGA2/PDGFB/GATA6/PDGFA/PLEKHN1/THRB/NR2F1/EDN1/FGFR2/MECOM/PID1/ANKRD1/EREG/NUPR1/CREB3L1/LOXL2/PITX1/NRG1/ZEB1/TWIST2/SNAI1/TRIM29/PCBP3/TLE4/MUC1/TBX15/RUNX1T1/OSR1/HOXA7/FOXF1/GATA3/IGF2BP1/SIX1/TWIST1/SIX4/GATA2/ID1/SALL1/TBX3/MEIS2/IGF2/IGFBP5/GLI2/INHBB/INHBA/AR/NOG/OSR2/FOXC2/LHX9/RBM24/PRRX1/FOXE1/FOXL2/IL6/PRDM1
GO:0001890	placenta development	18	29	0.00652882	0.0270398	SOCS3/EGFR/DCN/PDGFB/FGFR2/WNT7B/SPINT2/KRT19/STC2/KRT8/SNAI1/ADM/GATA2/IGF2/ADAM19/PRDM1/CCN1/LDOC1
GO:0030216	keratinocyte differentiation	18	29	0.00652882	0.0270398	CSTA/WNT5A/PPL/KRT80/KRT81/EREG/KRT34/KRT19/KRT86/KRT18/KRT8/KRT16/KRTAP2-3/KRT7/HOXA7/KRTAP1-5/CYP26B1/PALLD
GO:0048585	negative regulation of response to stimulus	80	171	0.00661326	0.0272208	SULF2/SOCS3/CXCL12/FBN2/SERPINE1/ADAMTS12/VASN/FGF2/IL7R/IL1B/ADCY7/BMP2/WNT5B/HTRA3/LPAR1/HIC1/ALPK2/HECW1/BMPER/EGFR/WNT5A/SLIT2/FBN1/DCN/HMGA2/PDGFB/PRKAA2/THBS1/SEMA3F/PDGFA/ANGPT1/EPHB2/NRP1/TNIP3/RGS7/EDN1/MECOM/PID1/EREG/PLAU/FERMT1/F2RL1/IGFBP3/TCIM/XDH/CREB3L1/SNAI1/HEG1/BDKRB2/LTBP1/SEMA3D/TLE4/MUC1/GREM1/COL3A1/SULF1/FAIM2/OSR1/FOXF1/CLU/GATA3/TWIST1/ADM/SLIT3/GATA2/HSPB1/IGFBP5/RASA4/…
GO:0022612	gland morphogenesis	17	27	0.00667033	0.0272208	SULF2/TGM2/NTN4/EGFR/WNT5A/PDGFA/NRP1/FGFR2/FGF7/SULF1/TBX3/TNC/IGFBP5/GLI2/MDK/AR/NOG
GO:0045787	positive regulation of cell cycle	17	27	0.00667033	0.0272208	IL1B/PDGFRB/EGFR/WNT5A/HMGA2/PDGFB/GATA6/EDN1/FGFR2/EREG/MUC1/TBX3/MEIS2/IGF2/PLAGL1/ASNS/CCN2
GO:0071772	response to BMP	17	27	0.00667033	0.0272208	ADAMTS12/BMP2/HTRA3/BMPER/WNT5A/FBN1/GATA6/SPINT2/GREM1/SULF1/GDF5/GATA3/ID1/GDF6/NOG/CHRD/CCN1
GO:0071773	cellular response to BMP stimulus	17	27	0.00667033	0.0272208	ADAMTS12/BMP2/HTRA3/BMPER/WNT5A/FBN1/GATA6/SPINT2/GREM1/SULF1/GDF5/GATA3/ID1/GDF6/NOG/CHRD/CCN1
GO:1901701	cellular response to oxygen-containing compound	56	114	0.00678743	0.0276177	GRAMD1B/SOCS3/SERPINE1/COL4A1/IL1B/ADCY7/WNT5B/COLEC12/ASS1/LPAR1/CHRM2/SSTR1/EGFR/WNT5A/AXL/SLIT2/FBN1/PDCD1LG2/IL15/PDGFB/PRKAA2/WNT9A/TNIP3/EDN1/FGFR2/PID1/WNT7B/ANKRD1/KCNMB1/SLC2A5/ZEB1/PDGFC/BPI/PTGFR/COL1A1/COL3A1/OSR1/CLU/SIX1/ID1/TNC/IGF2/IGFBP5/INHBB/INHBA/CYP26B1/AR/FOXC2/COL6A1/PTPRN/ADRA2A/IL6/CCL2/NPAS4/TPM1/LDOC1
GO:0071495	cellular response to endogenous stimulus	77	164	0.00691403	0.0280508	SULF2/FAT4/SOCS3/FBN2/ADAMTS12/VASN/COL4A1/FGF2/IL1B/ADCY7/BMP2/ASS1/HTRA3/CHRM2/PDGFRB/SSTR1/ITGA8/BMPER/EGFR/WNT5A/SLIT2/FBN1/PRKAA2/THBS1/GATA6/HRH1/THRB/NR2F1/EDN1/FGFR2/PID1/ANKRD1/FERMT1/SPINT2/OXTR/CREB3L1/ZEB1/FAM20C/LTBP1/PDGFC/PTGFR/NREP/COL1A1/FGF7/GREM1/COL3A1/SULF1/GDF5/ATP1A2/GATA3/SIX1/SLIT3/ID1/TNC/IGF2/GDF6/IGFBP5/INHBB/INHBA/FGF5/AR/NGF/NOG/FOXC2/LTBP2/COL6A1/CHRD/ADRA2A/ANOS1/C…
GO:0010556	regulation of macromolecule biosynthetic process	132	300	0.00763832	0.0308992	EFEMP1/PPP1R3G/SERPINE1/FGF2/IL1B/BMP2/ZNF469/GLIS1/HTRA3/TENM2/HIC1/PDGFRB/ITGA8/RFX8/BMPER/NIBAN1/ZSCAN18/ZNF135/ZFHX4/LDB2/EGFR/WNT5A/GLIS3/FBN1/VGLL3/IRX2/IL15/DCN/HMGA2/EGR2/PDGFB/TOX2/THBS1/GATA6/PLEKHN1/ZNF467/ZNF415/FZD2/THRB/TNIP3/CA9/NR2F1/EDN1/PLAC8/FGFR2/MECOM/RASL11A/IL11/CCR7/PID1/ANKRD1/EREG/F2RL1/ARNTL2/MN1/TCIM/NUPR1/TNFSF18/CREB3L1/LOXL2/PITX1/PRDM8/NRG1/ZBED9/ZEB1/TWIST2/SNAI1/…
GO:0043583	ear development	24	42	0.00777597	0.0313649	FAT4/BMP2/PDGFRB/ITGA8/BMPER/WNT5A/FZD2/EPHB2/EDN1/FGFR2/STRA6/ZEB1/OSR1/GATA3/SIX1/TWIST1/SIX4/GATA2/SALL1/GLI2/NOG/OSR2/CXCL14/PRRX1
GO:0031326	regulation of cellular biosynthetic process	139	318	0.00811223	0.0317997	EFEMP1/PPP1R3G/SERPINE1/FGF2/IL1B/BMP2/ZNF469/GLIS1/ASS1/HTRA3/TENM2/HIC1/PDGFRB/ITGA8/RFX8/BMPER/NIBAN1/ZSCAN18/ZNF135/ZFHX4/LDB2/EGFR/WNT5A/GLIS3/FBN1/VGLL3/IRX2/C3/IL15/DCN/HMGA2/EGR2/PDGFB/PRKAA2/TOX2/THBS1/GATA6/PDGFA/PLEKHN1/ZNF467/ZNF415/FZD2/HRH1/THRB/TNIP3/CA9/NR2F1/EDN1/PLAC8/FGFR2/MECOM/RASL11A/IL11/CCR7/PID1/ANKRD1/EREG/F2RL1/ARNTL2/MN1/TCIM/NUPR1/TNFSF18/CREB3L1/LOXL2/PITX1/STC2/PRDM…
GO:0001667	ameboidal-type cell migration	29	53	0.00811946	0.0317997	SRPX2/FGF2/CCBE1/VEGFC/BMPER/WNT5A/SLIT2/DCN/PDGFB/THBS1/SEMA3F/ANGPT1/NRP1/JCAD/EDN1/FERMT1/LOXL2/KRT16/CDH13/SEMA3D/FGF7/GREM1/GATA3/TWIST1/GATA2/ID1/HSPB1/FOXC2/HAND2
GO:0003179	heart valve morphogenesis	8	10	0.00819629	0.0317997	BMP2/SLIT2/STRA6/SNAI1/GATA3/TWIST1/SLIT3/CCN1
GO:0022602	ovulation cycle process	8	10	0.00819629	0.0317997	SLIT2/EREG/MMP19/PTX3/SLIT3/INHBA/KISS1/PTPRN
GO:0035115	embryonic forelimb morphogenesis	8	10	0.00819629	0.0317997	WNT9A/CACNA1C/OSR1/HOXA9/TWIST1/TBX3/OSR2/HOXA11
GO:0045668	negative regulation of osteoblast differentiation	8	10	0.00819629	0.0317997	TWIST2/GREM1/TWIST1/ID1/IGFBP5/NOG/CHRD/HAND2
GO:0046620	regulation of organ growth	8	10	0.00819629	0.0317997	FGF2/GATA6/EDN1/FGFR2/NOG/FOXC2/RBP4/HLX
GO:0048048	embryonic eye morphogenesis	8	10	0.00819629	0.0317997	EFEMP1/FBN2/WNT5A/FBN1/STRA6/ZEB1/TWIST1/FOXL2
GO:0048333	mesodermal cell differentiation	8	10	0.00819629	0.0317997	ITGA8/HMGA2/ITGB4/FGFR2/FOXF1/INHBA/FOXC2/HOXA11
GO:0061383	trabecula morphogenesis	8	10	0.00819629	0.0317997	FBN2/NRG1/HEG1/COL1A1/GREM1/NOG/RBP4/S1PR1
GO:0097306	cellular response to alcohol	8	10	0.00819629	0.0317997	GRAMD1B/ADCY7/PRKAA2/KCNMB1/PTGFR/TNC/INHBA/NPAS4
GO:1904888	cranial skeletal system development	8	10	0.00819629	0.0317997	FGFR2/TBX15/SIX1/TWIST1/SIX4/FOXC2/PRRX1/FOXE1
GO:0009968	negative regulation of signal transduction	62	129	0.00823074	0.0317997	SULF2/SOCS3/CXCL12/FBN2/SERPINE1/ADAMTS12/VASN/IL1B/BMP2/WNT5B/HTRA3/LPAR1/HIC1/ALPK2/HECW1/BMPER/EGFR/WNT5A/SLIT2/FBN1/DCN/PRKAA2/THBS1/EPHB2/NRP1/TNIP3/RGS7/MECOM/PID1/EREG/FERMT1/F2RL1/IGFBP3/TCIM/XDH/CREB3L1/SNAI1/HEG1/BDKRB2/LTBP1/TLE4/MUC1/GREM1/SULF1/FAIM2/CLU/GATA3/TWIST1/ADM/SLIT3/GATA2/HSPB1/IGFBP5/RASA4/MDK/CYP26B1/AR/NOG/IGFBP6/CHRD/IL6/BDNF
GO:1901700	response to oxygen-containing compound	82	177	0.00824211	0.0317997	GRAMD1B/SOCS3/CXCL12/SERPINE1/COL4A1/IL1B/ADCY7/COL6A2/WNT5B/COLEC12/ASS1/LPAR1/CHRM2/PDGFRB/SSTR1/EGFR/LOXL1/WNT5A/AXL/SLIT2/FBN1/PDCD1LG2/IL15/DCN/EGR2/PDGFB/PRKAA2/THBS1/KCNMA1/WNT9A/TNIP3/CA9/EDN1/TRPC3/FGFR2/CCR7/PID1/WNT7B/ANKRD1/EREG/KCNMB1/OXTR/SLC2A5/STC2/ZEB1/BDKRB1/KRT8/MMP19/GCNT1/PDGFC/BPI/PTGFR/COL1A1/COL3A1/OSR1/ATP1A2/CLU/GATA3/SIX1/ADM/SLIT3/ID1/TNC/IGF2/IGFBP5/INHBB/INHBA/CYP26B…
GO:0043491	protein kinase B signaling	23	40	0.00824939	0.0317997	FGF2/IL1B/PDGFRB/EGFR/AXL/PDGFB/THBS1/PDGFA/ANGPT1/FGFR2/CCR7/EREG/XDH/NRG1/FGF7/RCN3/GATA3/IGF2/IGFBP5/F3/FGF5/RAC2/CCL2
GO:0060348	bone development	23	40	0.00824939	0.0317997	SULF2/FAT4/VIT/BMP2/COL6A2/COL21A1/PAPSS2/FBN1/FGFR2/FAM20C/PDGFC/COL7A1/COL1A1/GREM1/SULF1/COL13A1/TWIST1/CYP26B1/OSR2/COL6A1/PAPPA2/HOXA11/SCARA3
GO:0031324	negative regulation of cellular metabolic process	100	221	0.00827869	0.0318245	SOCS3/SERPINE1/IL1B/CSTA/SPOCK1/BMP2/GLIS1/TENM2/HIC1/NIBAN1/SH2D4A/ZFHX4/LDB2/WNT5A/SLIT2/GLIS3/IRX2/C3/HMGA2/PDGFB/PRKAA2/THBS1/GATA6/PDGFA/PLEKHN1/ANGPT1/C4A/EPHB2/WNT9A/THRB/NR2F1/EDN1/FGFR2/MECOM/C4B/SERPINB7/PID1/ANKRD1/EREG/F2RL1/SPINT2/IGFBP3/NUPR1/XDH/CREB3L1/LOXL2/PITX1/NRG1/ZEB1/TWIST2/BDKRB1/SNAI1/HEG1/BDKRB2/TRIM29/PCBP3/TLE4/MUC1/TBX15/COL7A1/GREM1/RUNX1T1/PTX3/OSR1/HOXA7/FOXF1/CLU/…
GO:1902680	positive regulation of RNA biosynthetic process	77	165	0.00839139	0.0320804	SERPINE1/FGF2/IL1B/BMP2/GLIS1/ITGA8/ZFHX4/LDB2/EGFR/WNT5A/GLIS3/DCN/HMGA2/EGR2/PDGFB/TOX2/GATA6/FZD2/THRB/TNIP3/NR2F1/EDN1/PLAC8/FGFR2/MECOM/RASL11A/IL11/PID1/ANKRD1/F2RL1/ARNTL2/NUPR1/CREB3L1/PITX1/ZEB1/SNAI1/CDH13/MUC1/TBX15/COL1A1/FGF7/GREM1/OSR1/HOXA9/HOXA7/FOXF1/GATA3/SIX1/TWIST1/SIX4/GATA2/SALL1/TBX3/MEIS2/IGF2/GDF6/GLI2/INHBA/PLAGL1/MDK/AR/NOG/OSR2/FOXC2/LHX9/HOXA11/PRRX1/PTPRN/FOXE1/FOXL2…
GO:1903508	positive regulation of nucleic acid-templated transcription	77	165	0.00839139	0.0320804	SERPINE1/FGF2/IL1B/BMP2/GLIS1/ITGA8/ZFHX4/LDB2/EGFR/WNT5A/GLIS3/DCN/HMGA2/EGR2/PDGFB/TOX2/GATA6/FZD2/THRB/TNIP3/NR2F1/EDN1/PLAC8/FGFR2/MECOM/RASL11A/IL11/PID1/ANKRD1/F2RL1/ARNTL2/NUPR1/CREB3L1/PITX1/ZEB1/SNAI1/CDH13/MUC1/TBX15/COL1A1/FGF7/GREM1/OSR1/HOXA9/HOXA7/FOXF1/GATA3/SIX1/TWIST1/SIX4/GATA2/SALL1/TBX3/MEIS2/IGF2/GDF6/GLI2/INHBA/PLAGL1/MDK/AR/NOG/OSR2/FOXC2/LHX9/HOXA11/PRRX1/PTPRN/FOXE1/FOXL2…
GO:0009889	regulation of biosynthetic process	142	326	0.00863668	0.0329277	EFEMP1/PPP1R3G/SERPINE1/FGF2/IL1B/BMP2/ZNF469/GLIS1/ASS1/HTRA3/TENM2/HIC1/PDGFRB/ITGA8/RFX8/BMPER/NIBAN1/ZSCAN18/ZNF135/ZFHX4/LDB2/EGFR/WNT5A/GLIS3/FBN1/VGLL3/IRX2/C3/IL15/DCN/HMGA2/EGR2/PDGFB/PRKAA2/TOX2/THBS1/GATA6/PDGFA/PLEKHN1/ZNF467/ZNF415/FZD2/HRH1/THRB/TNIP3/CA9/NR2F1/EDN1/PLAC8/FGFR2/MECOM/RASL11A/IL11/CCR7/SERPINB7/PID1/ANKRD1/EREG/F2RL1/ARNTL2/MN1/TCIM/NUPR1/TNFSF18/CREB3L1/LOXL2/PITX1/…
GO:0001666	response to hypoxia	22	38	0.0087344	0.0331188	KCND2/CXCL12/VASN/BMP2/VEGFC/THBS1/GATA6/KCNMA1/PLEKHN1/CA9/EDN1/ANKRD1/PLAU/KCNMB1/LOXL2/STC2/TWIST1/ADM/ADORA1/POSTN/UCP2/PDLIM1
GO:0030111	regulation of Wnt signaling pathway	22	38	0.0087344	0.0331188	SULF2/CMAHP/BMP2/WNT5B/HIC1/ALPK2/HECW1/EGFR/WNT5A/FGFR2/FERMT1/TLE4/COL1A1/GREM1/SULF1/FOXL1/SALL1/PLPP3/MDK/NOG/IGFBP6/RSPO4
GO:0044267	cellular protein metabolic process	153	354	0.00884678	0.0334538	GADD45G/SOCS3/EFEMP1/FAM20A/ST6GALNAC5/SERPINE1/ADAMTS12/PAPPA/FGF2/TGM2/IL1B/ADCY7/CSTA/SPOCK1/BMP2/CCBE1/HECW2/ROS1/VEGFC/LPAR1/PDGFRB/ALPK2/HECW1/BMPER/NIBAN1/SH3RF3/EGFR/LOXL1/WNT5A/AXL/SLIT2/FBN1/C3/IL15/DCN/HMGA2/EGR2/PDGFB/PRKAA2/PTPRF/THBS1/GATA6/PDGFA/PLEKHN1/ANGPT1/C4A/EPHB2/NRP1/TGFBI/WNT9A/JCAD/B3GALT5/APOL1/TNIP3/LIMCH1/EDN1/CCL26/FGFR2/CPA4/MECOM/C4B/IL11/CCR7/SERPINB7/PID1/WNT7B/ER…
GO:0043412	macromolecule modification	128	291	0.00888776	0.0335177	GADD45G/SOCS3/EFEMP1/FAM20A/ST6GALNAC5/FGF2/TGM2/IL1B/ADCY7/CSTA/MOV10L1/BMP2/HECW2/ROS1/VEGFC/LPAR1/PDGFRB/ALPK2/HECW1/BMPER/NIBAN1/SH3RF3/EGFR/LOXL1/WNT5A/AXL/SLIT2/FBN1/C3/IL15/DCN/HMGA2/EGR2/PDGFB/PRKAA2/PTPRF/THBS1/PDGFA/ANGPT1/C4A/EPHB2/NRP1/JCAD/B3GALT5/APOL1/TNIP3/LIMCH1/EDN1/CCL26/FGFR2/CPA4/MECOM/IL11/CCR7/PID1/WNT7B/EREG/TNFSF15/F2RL1/IGFBP3/INHBE/OXTR/TCIM/ADM2/NUPR1/TNFSF18/XDH/LOXL2…
GO:0032940	secretion by cell	71	151	0.00915106	0.0344173	CXCL12/SERPINE1/ANPEP/TOR4A/IL1B/VEGFC/CRISPLD2/CHRM2/EGFR/WNT5A/AXL/C3/PDGFB/THBS1/PDGFA/ANGPT1/CACNA1G/FTH1/EDN1/PLAC8/IL11/CCR7/ANKRD1/PLAU/FERMT1/F2RL1/SSC5D/OXTR/SLC2A5/CREB3L1/SLC1A7/CACNA1C/SYT16/CPE/SNCAIP/OLR1/BPI/CFD/FGF7/PTX3/RCN3/FOXF1/CLU/GATA3/PTPRB/TWIST1/ADM/GATA2/TBX3/IGF2/INHBB/INHBA/ADORA1/SNCG/MDK/ISLR/KISS1/LTBP2/RBP4/CDA/PTPRN/FOXL2/ADRA2A/FERMT3/RAC2/IL6/POSTN/CCN2/SLC6A9/C…
GO:0043010	camera-type eye development	27	49	0.00934228	0.0349753	EFEMP1/FBN2/COL4A1/NHS/WNT5B/COL8A1/PDGFRB/EGFR/WNT5A/FBN1/EPHB2/NRP1/WNT9A/THRB/STRA6/WNT7B/CACNA1C/ZEB1/COL8A2/GATA3/TWIST1/INHBA/OSR2/FOXC2/RBP4/FOXL2/MAB21L1
GO:0032101	regulation of response to external stimulus	52	106	0.00937485	0.0349753	SOCS3/C1S/CXCL12/SERPINE1/ADAMTS12/FGF2/TGM2/IL1B/ADCY7/VEGFC/LPAR1/PDGFRB/EGFR/WNT5A/SLIT2/C3/IL15/OSMR/PDGFB/PTPRF/THBS1/SEMA3F/PDGFA/SUSD4/C4A/NRP1/EDN1/CCL26/C4B/CCR7/PLAU/F2RL1/CFI/PDPN/NUPR1/C1R/CDH13/SEMA3D/GREM1/FOXF1/CLU/GATA3/HSPB1/F3/ADORA1/MDK/CXCL14/RAC2/IL6/GPR183/CCL2/S1PR1
GO:0010941	regulation of cell death	85	185	0.00937612	0.0349753	GADD45G/SOCS3/CXCL12/SERPINE1/FGF2/IL7R/TGM2/IL1B/AMIGO2/BMP2/LPAR1/PDGFRB/ALPK2/EGFR/WNT5A/AXL/SLIT2/HMGA2/TNFRSF12A/PRKAA2/THBS1/GATA6/KCNMA1/PLEKHN1/ANGPT1/NRP1/WNT9A/EDN1/PLAC8/FGFR2/MECOM/CCR7/ANKRD1/TNFSF15/PDPN/IGFBP3/INHBE/TCIM/NUPR1/TNFSF18/XDH/CREB3L1/KRT18/TWIST2/SNAI1/BDKRB2/CLCF1/MUC1/PTGFR/GREM1/FAIM2/GDF5/OSR1/CLU/GATA3/TNFRSF25/SIX1/TWIST1/ADM/SIX4/GATA2/ID1/TBX3/HSPB1/GDF6/GLI2/I…
GO:0045944	positive regulation of transcription by RNA polymerase II	63	132	0.00939993	0.0349753	SERPINE1/FGF2/IL1B/BMP2/GLIS1/ITGA8/LDB2/EGFR/WNT5A/GLIS3/DCN/HMGA2/EGR2/PDGFB/TOX2/GATA6/THRB/TNIP3/NR2F1/EDN1/PLAC8/FGFR2/IL11/PID1/F2RL1/ARNTL2/CREB3L1/PITX1/ZEB1/CDH13/MUC1/TBX15/GREM1/OSR1/HOXA9/HOXA7/FOXF1/GATA3/SIX1/TWIST1/SIX4/GATA2/SALL1/TBX3/MEIS2/IGF2/GLI2/INHBA/PLAGL1/AR/NOG/OSR2/FOXC2/LHX9/PRRX1/PTPRN/FOXL2/LUM/HAND2/IL6/NPAS4/CCN1/S1PR1
GO:0060070	canonical Wnt signaling pathway	20	34	0.00972104	0.0360736	SULF2/BMP2/WNT5B/HECW1/EGFR/WNT5A/FZD2/WNT9A/FGFR2/WNT7B/FERMT1/TLE4/COL1A1/GREM1/GATA3/PLPP3/MDK/NOG/IGFBP6/RSPO4
GO:0048880	sensory system development	31	58	0.00981786	0.0361221	EFEMP1/FBN2/COL4A1/NHS/COL5A1/WNT5B/COL8A1/PDGFRB/EGFR/WNT5A/FBN1/C3/EPHB2/NRP1/WNT9A/THRB/STRA6/WNT7B/CACNA1C/ZEB1/COL8A2/GATA3/TWIST1/MEIS2/INHBA/OSR2/FOXC2/RBP4/FOXL2/MAB21L1/PRDM1
GO:0150063	visual system development	31	58	0.00981786	0.0361221	EFEMP1/FBN2/COL4A1/NHS/COL5A1/WNT5B/COL8A1/PDGFRB/EGFR/WNT5A/FBN1/C3/EPHB2/NRP1/WNT9A/THRB/STRA6/WNT7B/CACNA1C/ZEB1/COL8A2/GATA3/TWIST1/MEIS2/INHBA/OSR2/FOXC2/RBP4/FOXL2/MAB21L1/PRDM1
GO:0030279	negative regulation of ossification	9	12	0.00988986	0.0361221	TWIST2/GREM1/TWIST1/ID1/IGFBP5/MDK/NOG/CHRD/HAND2
GO:0032835	glomerulus development	9	12	0.00988986	0.0361221	SULF2/PDGFRB/PDGFB/ANGPT1/SERPINB7/SULF1/OSR1/NOG/FOXC2
GO:0048145	regulation of fibroblast proliferation	9	12	0.00988986	0.0361221	PDGFRB/EGFR/WNT5A/PDGFB/PDGFA/FTH1/EREG/NUPR1/PDGFC
GO:0051145	smooth muscle cell differentiation	9	12	0.00988986	0.0361221	ITGA8/PDGFB/GATA6/FGFR2/EREG/ZEB1/FOXF1/SIX1/ADM
GO:0002685	regulation of leukocyte migration	19	32	0.0102094	0.0371917	CXCL12/SERPINE1/VEGFC/WNT5A/SLIT2/THBS1/EDN1/CCR7/F2RL1/TNFSF18/BDKRB1/GREM1/HOXA7/ADORA1/MDK/CXCL14/RAC2/IL6/CCL2
GO:0001654	eye development	30	56	0.0105796	0.0384395	EFEMP1/FBN2/COL4A1/NHS/COL5A1/WNT5B/COL8A1/PDGFRB/EGFR/WNT5A/FBN1/EPHB2/NRP1/WNT9A/THRB/STRA6/WNT7B/CACNA1C/ZEB1/COL8A2/GATA3/TWIST1/MEIS2/INHBA/OSR2/FOXC2/RBP4/FOXL2/MAB21L1/PRDM1
GO:0060560	developmental growth involved in morphogenesis	18	30	0.0106819	0.0387103	CXCL12/WNT5A/SLIT2/TNFRSF12A/SEMA3F/NRP1/FGFR2/WNT7B/SEMA3D/SIX1/SIX4/SLIT3/SALL1/TNC/NGF/POSTN/BDNF/S1PR1
GO:0030510	regulation of BMP signaling pathway	10	14	0.0110243	0.0392357	HTRA3/BMPER/WNT5A/FBN1/GREM1/SULF1/GDF5/NOG/CHRD/CCN1
GO:0042035	regulation of cytokine biosynthetic process	10	14	0.0110243	0.0392357	IL1B/WNT5A/THBS1/EREG/GATA3/IGF2BP1/HSPB1/INHBB/INHBA/IL6
GO:0042089	cytokine biosynthetic process	10	14	0.0110243	0.0392357	IL1B/WNT5A/THBS1/EREG/GATA3/IGF2BP1/HSPB1/INHBB/INHBA/IL6
GO:0050764	regulation of phagocytosis	10	14	0.0110243	0.0392357	IL1B/C3/IL15/C4A/C4B/F2RL1/IL15RA/PTX3/GATA2/CCL2
GO:0051592	response to calcium ion	10	14	0.0110243	0.0392357	EGFR/WNT5A/PRKAA2/THBS1/KCNMA1/EDN1/TRPC3/ALOX5AP/KCNMB1/RASA4
GO:0055024	regulation of cardiac muscle tissue development	10	14	0.0110243	0.0392357	FGF2/BMP2/GATA6/EDN1/FGFR2/NRG1/GREM1/NOG/RBP4/JPH2
GO:0072331	signal transduction by p53 class mediator	10	14	0.0110243	0.0392357	HIC1/PRKAA2/ANKRD1/NUPR1/SNAI1/BDKRB2/MUC1/TWIST1/NUAK1/PLAGL1
GO:0006351	transcription, DNA-templated	119	270	0.0111114	0.0393445	EFEMP1/SERPINE1/FGF2/IL1B/BMP2/ZNF469/GLIS1/HTRA3/TENM2/HIC1/ITGA8/RFX8/BMPER/ZSCAN18/ZNF135/ZFHX4/LDB2/EGFR/WNT5A/GLIS3/FBN1/VGLL3/IRX2/DCN/HMGA2/EGR2/PDGFB/TOX2/GATA6/ZNF467/ZNF415/FZD2/THRB/TNIP3/CA9/NR2F1/EDN1/PLAC8/FGFR2/MECOM/RASL11A/IL11/PID1/ANKRD1/EREG/F2RL1/ARNTL2/MN1/TCIM/NUPR1/TNFSF18/CREB3L1/LOXL2/PITX1/PRDM8/NRG1/ZBED9/ZEB1/TWIST2/SNAI1/TRIM29/CDH13/PCBP3/TLE4/MUC1/TBX15/COL1A1/FGF7…
GO:0097659	nucleic acid-templated transcription	119	270	0.0111114	0.0393445	EFEMP1/SERPINE1/FGF2/IL1B/BMP2/ZNF469/GLIS1/HTRA3/TENM2/HIC1/ITGA8/RFX8/BMPER/ZSCAN18/ZNF135/ZFHX4/LDB2/EGFR/WNT5A/GLIS3/FBN1/VGLL3/IRX2/DCN/HMGA2/EGR2/PDGFB/TOX2/GATA6/ZNF467/ZNF415/FZD2/THRB/TNIP3/CA9/NR2F1/EDN1/PLAC8/FGFR2/MECOM/RASL11A/IL11/PID1/ANKRD1/EREG/F2RL1/ARNTL2/MN1/TCIM/NUPR1/TNFSF18/CREB3L1/LOXL2/PITX1/PRDM8/NRG1/ZBED9/ZEB1/TWIST2/SNAI1/TRIM29/CDH13/PCBP3/TLE4/MUC1/TBX15/COL1A1/FGF7…
GO:2000146	negative regulation of cell motility	24	43	0.0114638	0.040357	CXCL12/SERPINE1/FGF2/SLIT2/IFITM1/DCN/THBS1/LIMCH1/SPINT2/IGFBP3/NRG1/KRT16/GREM1/COL3A1/PODN/SULF1/HOXA7/GATA3/IGFBP5/ADORA1/NOG/CHRD/CCL2/TPM1
GO:0006909	phagocytosis	16	26	0.0115222	0.040357	TGM2/IL1B/COLEC12/AXL/C3/IL15/THBS1/C4A/ICAM5/C4B/F2RL1/IL15RA/PTX3/GATA2/ADORA1/CCL2
GO:0045667	regulation of osteoblast differentiation	16	26	0.0115222	0.040357	FBN2/BMP2/IFITM1/FGFR2/WNT7B/TWIST2/FAM20C/GREM1/TWIST1/ID1/IGFBP5/NOG/CHRD/HAND2/IL6/CCN1
GO:0046660	female sex differentiation	16	26	0.0115222	0.040357	WNT5A/AXL/SLIT2/STRA6/EREG/NUPR1/MMP19/PTX3/SLIT3/TBX3/INHBB/INHBA/RBP4/LHX9/PTPRN/FOXL2
GO:0003151	outflow tract morphogenesis	11	16	0.0117163	0.040357	WNT5A/GATA6/FZD2/NRP1/FGFR2/SIX1/TWIST1/TBX3/NOG/FOXC2/HAND2
GO:0006956	complement activation	11	16	0.0117163	0.040357	C1S/IL1B/C3/SUSD4/C4A/C4B/CFI/C1R/CFD/CLU/SCARA3
GO:0007163	establishment or maintenance of cell polarity	11	16	0.0117163	0.040357	ALPK2/RHOD/FSCN1/WNT5A/CCR7/WNT7B/FERMT1/SPINT2/FOXF1/GATA3/CYP26B1
GO:0008584	male gonad development	11	16	0.0117163	0.040357	PDGFRB/WNT5A/GATA6/NUPR1/HOXA9/GATA3/SIX4/INHBA/AR/LHX9/HOXA11
GO:0010811	positive regulation of cell-substrate adhesion	11	16	0.0117163	0.040357	ECM2/VIT/COL8A1/EDIL3/NRP1/CCR7/FERMT1/CDH13/FOXF1/MDK/CCN1
GO:0034763	negative regulation of transmembrane transport	11	16	0.0117163	0.040357	IL1B/HECW2/HECW1/RRAD/THBS1/EPHB2/PID1/OSR1/ATP1A2/TWIST1/ADRA2A
GO:0046546	development of primary male sexual characteristics	11	16	0.0117163	0.040357	PDGFRB/WNT5A/GATA6/NUPR1/HOXA9/GATA3/SIX4/INHBA/AR/LHX9/HOXA11
GO:0031323	regulation of cellular metabolic process	197	469	0.0117997	0.0404029	SRPX2/GADD45G/SOCS3/EFEMP1/PPP1R3G/FAM20A/SERPINE1/FGF2/IL7R/IL1B/ADCY7/CSTA/SPOCK1/AHNAK2/BMP2/CCBE1/ZNF469/GLIS1/ASS1/HTRA3/ROS1/TENM2/VEGFC/LPAR1/HIC1/PDGFRB/ITGA8/RFX8/BMPER/NIBAN1/ZSCAN18/ZNF135/SH2D4A/ZFHX4/LDB2/SH3RF3/EGFR/WNT5A/SLIT2/GLIS3/FBN1/VGLL3/IRX2/C3/IL15/DCN/HMGA2/EGR2/PDGFB/PRKAA2/TOX2/THBS1/GATA6/PDGFA/PLEKHN1/ZNF467/ANGPT1/C4A/ZNF415/FZD2/HRH1/EPHB2/NRP1/WNT9A/THRB/JCAD/TNIP3/…
GO:0001823	mesonephros development	15	24	0.0118497	0.0404029	FAT4/FGF2/BMP2/BMPER/SLIT2/FGFR2/OSR1/GATA3/SIX1/SIX4/SALL1/NOG/OSR2/FOXC2/HOXA11
GO:0051403	stress-activated MAPK cascade	15	24	0.0118497	0.0404029	GADD45G/IL1B/BMP2/SH3RF3/EGFR/WNT5A/EDN1/MECOM/CCR7/WNT7B/F2RL1/XDH/GDF6/HAND2/CCN2
GO:0006355	regulation of transcription, DNA-templated	118	268	0.0119551	0.0404029	EFEMP1/SERPINE1/FGF2/IL1B/BMP2/ZNF469/GLIS1/HTRA3/TENM2/HIC1/ITGA8/RFX8/BMPER/ZSCAN18/ZNF135/ZFHX4/LDB2/EGFR/WNT5A/GLIS3/FBN1/VGLL3/IRX2/DCN/HMGA2/EGR2/PDGFB/TOX2/GATA6/ZNF467/ZNF415/FZD2/THRB/TNIP3/CA9/NR2F1/EDN1/PLAC8/FGFR2/MECOM/RASL11A/IL11/PID1/ANKRD1/EREG/F2RL1/ARNTL2/MN1/TCIM/NUPR1/TNFSF18/CREB3L1/LOXL2/PITX1/PRDM8/NRG1/ZBED9/ZEB1/TWIST2/SNAI1/TRIM29/CDH13/PCBP3/TLE4/MUC1/TBX15/COL1A1/FGF7…
GO:0042303	molting cycle	12	18	0.0120697	0.0404029	LDB2/EGFR/WNT5A/PDGFA/FGFR2/FERMT1/SNAI1/KRT16/FGF7/IGFBP5/INHBA/FOXE1
GO:0042633	hair cycle	12	18	0.0120697	0.0404029	LDB2/EGFR/WNT5A/PDGFA/FGFR2/FERMT1/SNAI1/KRT16/FGF7/IGFBP5/INHBA/FOXE1
GO:0045446	endothelial cell differentiation	12	18	0.0120697	0.0404029	S1PR3/IL1B/NRP1/WNT7B/F2RL1/PDPN/XDH/NRG1/ZEB1/HEG1/ID1/S1PR1
GO:0046661	male sex differentiation	12	18	0.0120697	0.0404029	PDGFRB/WNT5A/GATA6/NUPR1/HOXA9/GATA3/SIX4/TBX3/INHBA/AR/LHX9/HOXA11
GO:0072376	protein activation cascade	12	18	0.0120697	0.0404029	C1S/IL1B/C3/SUSD4/C4A/C4B/CFI/C1R/CFD/CLU/F3/SCARA3
GO:0002687	positive regulation of leukocyte migration	14	22	0.0120781	0.0404029	CXCL12/SERPINE1/VEGFC/WNT5A/THBS1/EDN1/CCR7/F2RL1/TNFSF18/BDKRB1/MDK/CXCL14/RAC2/IL6
GO:0002699	positive regulation of immune effector process	14	22	0.0120781	0.0404029	IL1B/WNT5A/C3/F2RL1/RAET1G/CLCF1/FOXF1/GATA3/GATA2/RBP4/HLX/RAC2/IL18R1/IL6
GO:0097305	response to alcohol	14	22	0.0120781	0.0404029	GRAMD1B/ADCY7/SLIT2/PRKAA2/FGFR2/CCR7/KCNMB1/PTGFR/GATA3/SLIT3/TNC/INHBA/RBP4/NPAS4
GO:0007266	Rho protein signal transduction	13	20	0.0121683	0.0405101	LPAR1/PDGFRB/RHOD/NRP1/F2RL1/PDPN/HEG1/CDH13/F2RL2/COL3A1/PLEKHG4B/ADRA2A/RAC2
GO:0043687	post-translational protein modification	13	20	0.0121683	0.0405101	SOCS3/FBN1/C3/C4A/APOL1/IGFBP3/STC2/FAM20C/LTBP1/TNC/IGFBP5/IL6/CCN1
GO:0050867	positive regulation of cell activation	23	41	0.0122494	0.0406825	IL7R/IL1B/PDGFRB/WNT5A/AXL/PDCD1LG2/IL15/THBS1/CCR7/F2RL1/PDPN/CLCF1/GATA3/GATA2/VSIR/IGF2/GLI2/MDK/HLX/IL6/GPR183/CCL2/CCN2
GO:0045860	positive regulation of protein kinase activity	32	61	0.0124383	0.0412116	GADD45G/FAM20A/FGF2/IL1B/ADCY7/BMP2/LPAR1/PDGFRB/EGFR/WNT5A/HMGA2/PDGFB/THBS1/PDGFA/ANGPT1/EDN1/CCR7/WNT7B/EREG/TNFSF15/TCIM/NRG1/PDGFC/GREM1/CLU/IGF2/ADORA1/NGF/ADRA2A/GPRC5C/BDNF/CCN1
GO:0045893	positive regulation of transcription, DNA-templated	74	160	0.0127851	0.0422601	SERPINE1/FGF2/IL1B/BMP2/GLIS1/ITGA8/ZFHX4/LDB2/EGFR/WNT5A/GLIS3/DCN/HMGA2/EGR2/PDGFB/TOX2/GATA6/FZD2/THRB/TNIP3/NR2F1/EDN1/PLAC8/FGFR2/MECOM/RASL11A/IL11/PID1/F2RL1/ARNTL2/CREB3L1/PITX1/ZEB1/SNAI1/CDH13/MUC1/TBX15/COL1A1/FGF7/GREM1/OSR1/HOXA9/HOXA7/FOXF1/GATA3/SIX1/TWIST1/SIX4/GATA2/SALL1/TBX3/MEIS2/IGF2/GDF6/GLI2/INHBA/PLAGL1/MDK/AR/NOG/OSR2/FOXC2/LHX9/HOXA11/PRRX1/PTPRN/FOXE1/FOXL2/LUM/HAND2/IL…
GO:0045935	positive regulation of nucleobase-containing compound metabolic process	83	182	0.0130196	0.0429333	SERPINE1/FGF2/IL1B/BMP2/GLIS1/PDGFRB/ITGA8/ZFHX4/LDB2/EGFR/WNT5A/GLIS3/DCN/HMGA2/EGR2/PDGFB/PRKAA2/TOX2/GATA6/PLEKHN1/FZD2/THRB/TNIP3/NR2F1/EDN1/PLAC8/FGFR2/MECOM/RASL11A/IL11/PID1/ANKRD1/EREG/F2RL1/ARNTL2/NUPR1/CREB3L1/PITX1/ZEB1/SNAI1/CDH13/CLCF1/MUC1/TBX15/COL1A1/FGF7/GREM1/OSR1/HOXA9/HOXA7/FOXF1/GATA3/SIX1/TWIST1/SIX4/GATA2/SALL1/TBX3/MEIS2/IGF2/GDF6/GLI2/INHBA/PLAGL1/MDK/AR/NOG/OSR2/FOXC2/LH…
GO:1905114	cell surface receptor signaling pathway involved in cell-cell signaling	35	68	0.0131792	0.0433567	SULF2/CMAHP/BMP2/WNT5B/HIC1/ALPK2/HECW1/EGFR/WNT5A/AXL/C3/PRKAA2/FZD2/WNT9A/FGFR2/WNT7B/FERMT1/CPE/TLE4/COL1A1/GREM1/SULF1/FOXL1/GATA3/SALL1/GLI2/PLPP3/ADORA1/MDK/NOG/CPZ/IGFBP6/GPC6/RSPO4/NPAS4
GO:0006366	transcription by RNA polymerase II	98	219	0.0133116	0.043689	SERPINE1/FGF2/IL1B/BMP2/ZNF469/GLIS1/HTRA3/TENM2/HIC1/ITGA8/RFX8/BMPER/ZNF135/ZFHX4/LDB2/EGFR/WNT5A/GLIS3/FBN1/IRX2/DCN/HMGA2/EGR2/PDGFB/TOX2/GATA6/ZNF467/ZNF415/THRB/TNIP3/CA9/NR2F1/EDN1/PLAC8/FGFR2/MECOM/IL11/PID1/ANKRD1/F2RL1/ARNTL2/CREB3L1/LOXL2/PITX1/PRDM8/ZEB1/SNAI1/TRIM29/CDH13/PCBP3/TLE4/MUC1/TBX15/GREM1/SULF1/PRRX2/FOXL1/GDF5/OSR1/HOXA9/HOXA7/ZNF793/FOXF1/GATA3/HOXA13/SIX1/TWIST1/SIX4/GA…
GO:0006464	cellular protein modification process	126	289	0.013693	0.0447298	GADD45G/SOCS3/EFEMP1/FAM20A/ST6GALNAC5/FGF2/TGM2/IL1B/ADCY7/CSTA/BMP2/HECW2/ROS1/VEGFC/LPAR1/PDGFRB/ALPK2/HECW1/BMPER/NIBAN1/SH3RF3/EGFR/LOXL1/WNT5A/AXL/SLIT2/FBN1/C3/IL15/DCN/HMGA2/EGR2/PDGFB/PRKAA2/PTPRF/THBS1/PDGFA/ANGPT1/C4A/EPHB2/NRP1/JCAD/B3GALT5/APOL1/TNIP3/LIMCH1/EDN1/CCL26/FGFR2/CPA4/MECOM/IL11/CCR7/PID1/WNT7B/EREG/TNFSF15/F2RL1/IGFBP3/INHBE/OXTR/TCIM/ADM2/NUPR1/TNFSF18/XDH/LOXL2/STC2/NR…
GO:0036211	protein modification process	126	289	0.013693	0.0447298	GADD45G/SOCS3/EFEMP1/FAM20A/ST6GALNAC5/FGF2/TGM2/IL1B/ADCY7/CSTA/BMP2/HECW2/ROS1/VEGFC/LPAR1/PDGFRB/ALPK2/HECW1/BMPER/NIBAN1/SH3RF3/EGFR/LOXL1/WNT5A/AXL/SLIT2/FBN1/C3/IL15/DCN/HMGA2/EGR2/PDGFB/PRKAA2/PTPRF/THBS1/PDGFA/ANGPT1/C4A/EPHB2/NRP1/JCAD/B3GALT5/APOL1/TNIP3/LIMCH1/EDN1/CCL26/FGFR2/CPA4/MECOM/IL11/CCR7/PID1/WNT7B/EREG/TNFSF15/F2RL1/IGFBP3/INHBE/OXTR/TCIM/ADM2/NUPR1/TNFSF18/XDH/LOXL2/STC2/NR…
GO:1903506	regulation of nucleic acid-templated transcription	118	269	0.0138159	0.0450256	EFEMP1/SERPINE1/FGF2/IL1B/BMP2/ZNF469/GLIS1/HTRA3/TENM2/HIC1/ITGA8/RFX8/BMPER/ZSCAN18/ZNF135/ZFHX4/LDB2/EGFR/WNT5A/GLIS3/FBN1/VGLL3/IRX2/DCN/HMGA2/EGR2/PDGFB/TOX2/GATA6/ZNF467/ZNF415/FZD2/THRB/TNIP3/CA9/NR2F1/EDN1/PLAC8/FGFR2/MECOM/RASL11A/IL11/PID1/ANKRD1/EREG/F2RL1/ARNTL2/MN1/TCIM/NUPR1/TNFSF18/CREB3L1/LOXL2/PITX1/PRDM8/NRG1/ZBED9/ZEB1/TWIST2/SNAI1/TRIM29/CDH13/PCBP3/TLE4/MUC1/TBX15/COL1A1/FGF7…
GO:0001819	positive regulation of cytokine production	26	48	0.0142168	0.0462239	SULF2/SERPINE1/IL1B/CCBE1/WNT5A/C3/IL15/THBS1/CCR7/SERPINB7/EREG/FERMT1/F2RL1/HEG1/RAET1G/SULF1/CLU/GATA3/TWIST1/HSPB1/MDK/LUM/ADRA2A/IL18R1/IL6/POSTN
GO:0006357	regulation of transcription by RNA polymerase II	97	217	0.0143316	0.0464885	SERPINE1/FGF2/IL1B/BMP2/ZNF469/GLIS1/HTRA3/TENM2/HIC1/ITGA8/RFX8/BMPER/ZNF135/ZFHX4/LDB2/EGFR/WNT5A/GLIS3/FBN1/IRX2/DCN/HMGA2/EGR2/PDGFB/TOX2/GATA6/ZNF467/ZNF415/THRB/TNIP3/CA9/NR2F1/EDN1/PLAC8/FGFR2/MECOM/IL11/PID1/ANKRD1/F2RL1/ARNTL2/CREB3L1/LOXL2/PITX1/PRDM8/ZEB1/SNAI1/TRIM29/CDH13/PCBP3/TLE4/MUC1/TBX15/GREM1/SULF1/PRRX2/FOXL1/GDF5/OSR1/HOXA9/HOXA7/ZNF793/FOXF1/GATA3/HOXA13/SIX1/TWIST1/SIX4/GA…
GO:0046903	secretion	77	168	0.0145269	0.0470124	CXCL12/SERPINE1/ANPEP/TOR4A/IL1B/VEGFC/CRISPLD2/CHRM2/EGFR/WNT5A/AXL/C3/PDGFB/THBS1/PDGFA/ANGPT1/CACNA1G/FTH1/CA9/EDN1/PLAC8/IL11/CCR7/ANKRD1/PLAU/FERMT1/F2RL1/SSC5D/OXTR/SLC2A5/XDH/CREB3L1/NRG1/SLC1A7/ABCC3/CACNA1C/SYT16/CPE/BDKRB2/SNCAIP/OLR1/BPI/CFD/FGF7/PTX3/RCN3/FOXF1/CLU/GATA3/PTPRB/TWIST1/ADM/GATA2/TBX3/IGF2/INHBB/INHBA/ADORA1/SNCG/MDK/ISLR/KISS1/LTBP2/RBP4/CDA/PTPRN/FOXL2/ADRA2A/FERMT3/RA…
GO:0001775	cell activation	65	139	0.0146524	0.0473084	ANPEP/IL7R/IL1B/CRISPLD2/PDGFRB/BMPER/EGFR/WNT5A/AXL/C3/PDCD1LG2/IL15/PDGFB/THBS1/PDGFA/FTH1/EDN1/TRPC3/PLAC8/CD7/IL11/CCR7/PLAU/F2RL1/PDPN/TCIM/SLC2A5/TNFSF18/ZEB1/APBB1IP/RAET1G/F2RL2/CLCF1/OLR1/BPI/CFD/COL1A1/COL3A1/PTX3/HOXA9/FOXF1/CLU/GATA3/PTPRB/GATA2/HSPB1/VSIR/IGF2/GLI2/INHBA/MDK/CYP26B1/CDA/HLX/ADRA2A/FERMT3/RAC2/IL18R1/IL6/GPR183/MYL9/CCL2/PRDM1/CCN2/CNN2
GO:0051252	regulation of RNA metabolic process	123	282	0.0147531	0.0475235	EFEMP1/SERPINE1/FGF2/IL1B/AHNAK2/BMP2/ZNF469/GLIS1/HTRA3/TENM2/HIC1/ITGA8/RFX8/BMPER/ZSCAN18/ZNF135/ZFHX4/LDB2/EGFR/WNT5A/GLIS3/FBN1/VGLL3/IRX2/DCN/HMGA2/EGR2/PDGFB/TOX2/GATA6/PLEKHN1/ZNF467/ZNF415/FZD2/THRB/TNIP3/CA9/NR2F1/EDN1/PLAC8/FGFR2/MECOM/RASL11A/IL11/PID1/ANKRD1/EREG/F2RL1/ARNTL2/MN1/TCIM/NUPR1/TNFSF18/CREB3L1/LOXL2/PITX1/PRDM8/NRG1/ZBED9/ZEB1/TWIST2/SNAI1/TRIM29/CDH13/PCBP3/TLE4/MUC1/TB…
GO:0032774	RNA biosynthetic process	119	272	0.0148235	0.0476398	EFEMP1/SERPINE1/FGF2/IL1B/BMP2/ZNF469/GLIS1/HTRA3/TENM2/HIC1/ITGA8/RFX8/BMPER/ZSCAN18/ZNF135/ZFHX4/LDB2/EGFR/WNT5A/GLIS3/FBN1/VGLL3/IRX2/DCN/HMGA2/EGR2/PDGFB/TOX2/GATA6/ZNF467/ZNF415/FZD2/THRB/TNIP3/CA9/NR2F1/EDN1/PLAC8/FGFR2/MECOM/RASL11A/IL11/PID1/ANKRD1/EREG/F2RL1/ARNTL2/MN1/TCIM/NUPR1/TNFSF18/CREB3L1/LOXL2/PITX1/PRDM8/NRG1/ZBED9/ZEB1/TWIST2/SNAI1/TRIM29/CDH13/PCBP3/TLE4/MUC1/TBX15/COL1A1/FGF7…
GO:0071345	cellular response to cytokine stimulus	54	113	0.0155697	0.0499227	SOCS3/CXCL12/ADAMTS12/FGF2/IL7R/IL1B/ASS1/VEGFC/TNFRSF11B/SSTR1/FSCN1/WNT5A/AXL/SLIT2/IFITM1/IL15/OSMR/TNFRSF12A/PDGFB/THBS1/ANGPT1/IL32/EDN1/CCL26/IL11/CCR7/PID1/ANKRD1/EREG/TNFSF15/F2RL1/LIFR/TNFSF18/KRT18/IL15RA/ZEB1/KRT8/CLCF1/TLE4/MUC1/COL1A1/FOXF1/GATA3/TNFRSF25/TWIST1/SLIT3/F3/PTPRN/IL18R1/IL6/CCL2/POSTN/S1PR1/CNN2
GO:0032989	cellular component morphogenesis	69	149	0.0156468	0.0500545	DOK6/CXCL12/MYPN/LAMC2/IL7R/VIT/NTN4/COL6A2/COL21A1/HECW2/LPAR1/PDGFRB/ITGA8/HECW1/ZNF135/RHOD/EGFR/WNT5A/AXL/SLIT2/TENM4/TNFRSF12A/EGR2/LRATD1/SEMA3F/EPHB2/NRP1/EDN1/FGFR2/PID1/WNT7B/ANKRD1/SPINT2/PDPN/CDH6/KRT19/NRG1/KRT8/HEG1/CDH13/SEMA3D/COL7A1/GREM1/CLU/GATA3/SIX4/SLIT3/ID1/GLI2/MDK/AR/NGF/NOG/COL6A1/LHX9/ANOS1/FERMT3/RAC2/NTNG1/CCL2/FBLIM1/POSTN/PTPRD/PALLD/GFRA1/TPM1/SCARA3/BDNF/CDH18
GO:0001817	regulation of cytokine production	39	78	0.0163605	0.0522176	SULF2/SERPINE1/S1PR3/IL1B/ADCY7/CCBE1/WNT5A/AXL/C3/PDCD1LG2/IL15/THBS1/GATA6/ANGPT1/CCR7/SERPINB7/EREG/FERMT1/F2RL1/SSC5D/HEG1/RAET1G/LTBP1/BPI/SULF1/CLU/GATA3/IGF2BP1/TWIST1/HSPB1/VSIR/INHBB/INHBA/MDK/LUM/ADRA2A/IL18R1/IL6/POSTN
GO:2001141	regulation of RNA biosynthetic process	118	271	0.0182763	0.058199	EFEMP1/SERPINE1/FGF2/IL1B/BMP2/ZNF469/GLIS1/HTRA3/TENM2/HIC1/ITGA8/RFX8/BMPER/ZSCAN18/ZNF135/ZFHX4/LDB2/EGFR/WNT5A/GLIS3/FBN1/VGLL3/IRX2/DCN/HMGA2/EGR2/PDGFB/TOX2/GATA6/ZNF467/ZNF415/FZD2/THRB/TNIP3/CA9/NR2F1/EDN1/PLAC8/FGFR2/MECOM/RASL11A/IL11/PID1/ANKRD1/EREG/F2RL1/ARNTL2/MN1/TCIM/NUPR1/TNFSF18/CREB3L1/LOXL2/PITX1/PRDM8/NRG1/ZBED9/ZEB1/TWIST2/SNAI1/TRIM29/CDH13/PCBP3/TLE4/MUC1/TBX15/COL1A1/FGF7…
GO:0035556	intracellular signal transduction	110	251	0.0183786	0.0583909	FAT4/GADD45G/SOCS3/CXCL12/FGF2/IL7R/TGM2/IL1B/ADCY7/BMP2/APOL3/ROS1/LPAR1/HIC1/PDGFRB/BMPER/RHOD/SH3RF3/EGFR/WNT5A/AXL/SLIT2/IL15/SECTM1/DCN/PDGFB/PRKAA2/RRAD/THBS1/PDGFA/ANGPT1/HRH1/EPHB2/NRP1/JCAD/TNIP3/RGS7/EDN1/CCL26/FGFR2/MECOM/IL11/CCR7/WNT7B/ANKRD1/EREG/TNFSF15/F2RL1/PDPN/IGFBP3/INHBE/OXTR/TCIM/ADM2/NUPR1/TNFSF18/XDH/CREB3L1/NRG1/ADRA1D/CACNA1C/SNAI1/HEG1/BDKRB2/CDH13/F2RL2/CLCF1/PDGFC/MUC…
GO:0045807	positive regulation of endocytosis	16	27	0.0185794	0.0588946	SERPINE1/IL1B/WNT5A/AXL/C3/IL15/ANGPT1/C4A/C4B/F2RL1/IL15RA/GREM1/PTX3/CLU/GATA2/CCL2
GO:0007411	axon guidance	22	40	0.018969	0.0597213	DOK6/CXCL12/MYPN/NTN4/WNT5A/SLIT2/EGR2/SEMA3F/EPHB2/NRP1/SEMA3D/GATA3/SLIT3/GLI2/NOG/LHX9/ANOS1/RAC2/NTNG1/PALLD/GFRA1/BDNF
GO:0051146	striated muscle cell differentiation	22	40	0.018969	0.0597213	MYPN/BMP2/FLNC/PDGFRB/ALPK2/ADAM12/GATA6/EDN1/ANKRD1/KRT19/NRG1/KRT8/GREM1/SIX1/SIX4/TBX3/IGF2/IGFBP5/CYP26B1/RBM24/TPM1/BDNF
GO:0097485	neuron projection guidance	22	40	0.018969	0.0597213	DOK6/CXCL12/MYPN/NTN4/WNT5A/SLIT2/EGR2/SEMA3F/EPHB2/NRP1/SEMA3D/GATA3/SLIT3/GLI2/NOG/LHX9/ANOS1/RAC2/NTNG1/PALLD/GFRA1/BDNF
GO:0002064	epithelial cell development	15	25	0.0194929	0.060957	S1PR3/IL1B/WNT5B/ROS1/WNT5A/PDGFB/WNT7B/F2RL1/SPINT2/HEG1/ID1/AR/FOXC2/PRDM1/PALLD
GO:0031098	stress-activated protein kinase signaling cascade	15	25	0.0194929	0.060957	GADD45G/IL1B/BMP2/SH3RF3/EGFR/WNT5A/EDN1/MECOM/CCR7/WNT7B/F2RL1/XDH/GDF6/HAND2/CCN2
GO:0051056	regulation of small GTPase mediated signal transduction	15	25	0.0194929	0.060957	LPAR1/PDGFRB/RHOD/SLIT2/EPHB2/NRP1/F2RL1/NRG1/HEG1/F2RL2/COL3A1/PLEKHG4B/RASA4/NGF/RAC2
GO:0002455	humoral immune response mediated by circulating immunoglobulin	8	11	0.0201571	0.061981	C1S/C3/SUSD4/C4A/C4B/CFI/C1R/CLU
GO:0010464	regulation of mesenchymal cell proliferation	8	11	0.0201571	0.061981	WNT5A/PDGFA/FGFR2/ZEB1/FOXF1/SIX1/PRRX1/CHRD
GO:0032410	negative regulation of transporter activity	8	11	0.0201571	0.061981	HECW2/HECW1/RRAD/EPHB2/OSR1/ATP1A2/TWIST1/ADRA2A
GO:0035966	response to topologically incorrect protein	8	11	0.0201571	0.061981	THBS1/HSPB3/CREB3L1/STC2/CLU/HSPB1/CCL2/ASNS
GO:0045598	regulation of fat cell differentiation	8	11	0.0201571	0.061981	BMP2/WNT5B/WNT5A/MEDAG/RUNX1T1/GATA3/GATA2/IL6
GO:0061036	positive regulation of cartilage development	8	11	0.0201571	0.061981	BMP2/WNT5A/LOXL2/GDF5/GDF6/MDK/HOXA11/CCN1
GO:0001657	ureteric bud development	14	23	0.0203467	0.061981	FAT4/FGF2/BMP2/BMPER/SLIT2/FGFR2/OSR1/GATA3/SIX1/SIX4/SALL1/NOG/FOXC2/HOXA11
GO:0003158	endothelium development	14	23	0.0203467	0.061981	ADAMTS12/S1PR3/IL1B/NRP1/WNT7B/F2RL1/PDPN/XDH/NRG1/ZEB1/HEG1/ID1/FOXC2/S1PR1
GO:0060993	kidney morphogenesis	14	23	0.0203467	0.061981	FAT4/FGF2/BMP2/PDGFRB/IRX2/WNT7B/GCNT1/OSR1/GATA3/SIX1/SIX4/SALL1/NOG/HOXA11
GO:0072163	mesonephric epithelium development	14	23	0.0203467	0.061981	FAT4/FGF2/BMP2/BMPER/SLIT2/FGFR2/OSR1/GATA3/SIX1/SIX4/SALL1/NOG/FOXC2/HOXA11
GO:0072164	mesonephric tubule development	14	23	0.0203467	0.061981	FAT4/FGF2/BMP2/BMPER/SLIT2/FGFR2/OSR1/GATA3/SIX1/SIX4/SALL1/NOG/FOXC2/HOXA11
GO:0051347	positive regulation of transferase activity	33	65	0.0203548	0.061981	GADD45G/PPP1R3G/FAM20A/FGF2/IL1B/ADCY7/BMP2/LPAR1/PDGFRB/EGFR/WNT5A/HMGA2/PDGFB/THBS1/PDGFA/ANGPT1/EDN1/CCR7/WNT7B/EREG/TNFSF15/TCIM/NRG1/PDGFC/GREM1/CLU/IGF2/ADORA1/NGF/ADRA2A/GPRC5C/BDNF/CCN1
GO:0016070	RNA metabolic process	126	292	0.0205131	0.0622246	EFEMP1/SERPINE1/FGF2/IL1B/MOV10L1/AHNAK2/BMP2/ZNF469/GLIS1/HTRA3/TENM2/HIC1/ITGA8/RFX8/BMPER/ZSCAN18/ZNF135/ZFHX4/LDB2/EGFR/WNT5A/GLIS3/FBN1/VGLL3/IRX2/DCN/HMGA2/EGR2/PDGFB/TOX2/GATA6/PLEKHN1/ZNF467/ZNF415/FZD2/THRB/TNIP3/CA9/NR2F1/EDN1/PLAC8/FGFR2/MECOM/RASL11A/IL11/PID1/ANKRD1/EREG/F2RL1/ARNTL2/MN1/TCIM/NUPR1/TNFSF18/CREB3L1/LOXL2/PITX1/PRDM8/NRG1/ZBED9/ZEB1/TWIST2/SNAI1/TRIM29/CDH13/PCBP3/TLE4…
GO:0006937	regulation of muscle contraction	13	21	0.0210984	0.0622246	CHRM2/KCNMA1/EDN1/CNN1/OXTR/CACNA1C/ATP1A2/ADORA1/ADRA2A/MYL9/CCN2/TPM1/HSPB6
GO:0090068	positive regulation of cell cycle process	13	21	0.0210984	0.0622246	IL1B/PDGFRB/EGFR/WNT5A/HMGA2/PDGFB/GATA6/EDN1/EREG/MUC1/IGF2/PLAGL1/CCN2
GO:0002702	positive regulation of production of molecular mediator of immune response	9	13	0.0214715	0.0622246	IL1B/WNT5A/F2RL1/RAET1G/CLCF1/GATA3/RBP4/IL18R1/IL6
GO:0003170	heart valve development	9	13	0.0214715	0.0622246	BMP2/SLIT2/STRA6/SNAI1/GATA3/TWIST1/SLIT3/PRDM1/CCN1
GO:0030449	regulation of complement activation	9	13	0.0214715	0.0622246	C1S/IL1B/C3/SUSD4/C4A/C4B/CFI/C1R/CLU
GO:0032649	regulation of interferon-gamma production	9	13	0.0214715	0.0622246	IL1B/WNT5A/AXL/PDCD1LG2/CCR7/GATA3/VSIR/INHBA/IL18R1
GO:0034766	negative regulation of ion transmembrane transport	9	13	0.0214715	0.0622246	HECW2/HECW1/RRAD/THBS1/EPHB2/OSR1/ATP1A2/TWIST1/ADRA2A
GO:0034976	response to endoplasmic reticulum stress	9	13	0.0214715	0.0622246	NIBAN1/THBS1/NUPR1/CREB3L1/STC2/RCN3/CLU/CCL2/ASNS
GO:0035924	cellular response to vascular endothelial growth factor stimulus	9	13	0.0214715	0.0622246	ADAMTS12/CCBE1/VEGFC/PDGFRB/DCN/NRP1/JCAD/XDH/HSPB1
GO:0045931	positive regulation of mitotic cell cycle	9	13	0.0214715	0.0622246	IL1B/PDGFRB/EGFR/PDGFB/EDN1/EREG/MEIS2/IGF2/ASNS
GO:2000257	regulation of protein activation cascade	9	13	0.0214715	0.0622246	C1S/IL1B/C3/SUSD4/C4A/C4B/CFI/C1R/CLU
GO:0045927	positive regulation of growth	12	19	0.0216886	0.0622246	CXCL12/FGF2/EGFR/TNFRSF12A/GATA6/NRP1/EDN1/FGFR2/IGF2/NGF/HLX/BDNF
GO:0046578	regulation of Ras protein signal transduction	12	19	0.0216886	0.0622246	LPAR1/PDGFRB/EPHB2/NRP1/F2RL1/NRG1/HEG1/F2RL2/COL3A1/PLEKHG4B/RASA4/NGF
GO:0051147	regulation of muscle cell differentiation	12	19	0.0216886	0.0622246	BMP2/PDGFB/EDN1/FGFR2/EREG/NRG1/ZEB1/GREM1/IGF2/CYP26B1/RBM24/BDNF
GO:1902905	positive regulation of supramolecular fiber organization	12	19	0.0216886	0.0622246	LPAR1/NRP1/LIMCH1/EDN1/CCL26/CCR7/F2RL1/CLU/ID1/SYNPO2/CCN2/TPM1
GO:2000379	positive regulation of reactive oxygen species metabolic process	12	19	0.0216886	0.0622246	IL1B/ASS1/PDGFRB/EGFR/PDGFB/THBS1/EDN1/PID1/F2RL1/XDH/PTX3/CLU
GO:0032956	regulation of actin cytoskeleton organization	20	36	0.0218257	0.0622246	CXCL12/LPAR1/PDGFRB/RHOD/FSCN1/SLIT2/PDGFA/NRP1/LIMCH1/EDN1/CCL26/CCR7/F2RL1/KANK4/ID1/MDK/SYNPO2/CCN2/TPM1/S1PR1
GO:0050730	regulation of peptidyl-tyrosine phosphorylation	20	36	0.0218257	0.0622246	SOCS3/EGFR/IL15/PDGFB/PDGFA/ANGPT1/NRP1/IL11/EREG/TNFSF18/NRG1/CLCF1/PDGFC/FGF7/GREM1/IGF2/ADORA1/ADRA2A/IL6/BDNF
GO:0051604	protein maturation	20	36	0.0218257	0.0622246	C1S/SERPINE1/IL1B/CCBE1/C3/PCSK1/THBS1/SUSD4/C4A/C4B/PLAU/CFI/CPE/C1R/CLU/VSIR/F3/NGF/CPZ/TSPAN5
GO:0044271	cellular nitrogen compound biosynthetic process	140	328	0.021992	0.0622246	NNMT/EFEMP1/SERPINE1/FGF2/IL1B/ADCY7/BMP2/ZNF469/GLIS1/ASS1/HTRA3/TENM2/HIC1/PDGFRB/ITGA8/RFX8/BMPER/NIBAN1/ZSCAN18/ZNF135/ZFHX4/LDB2/PAPSS2/EGFR/WNT5A/GLIS3/FBN1/VGLL3/IRX2/PCSK1/DCN/HMGA2/EGR2/PDGFB/PRKAA2/TOX2/THBS1/GATA6/PLEKHN1/ZNF467/ZNF415/FZD2/THRB/TNIP3/CA9/NR2F1/EDN1/PLAC8/FGFR2/MECOM/RASL11A/IL11/PID1/ANKRD1/EREG/F2RL1/ARNTL2/MN1/TCIM/NUPR1/TNFSF18/XDH/CREB3L1/LOXL2/PITX1/PRDM8/NRG1/ZB…
GO:0002920	regulation of humoral immune response	10	15	0.0220175	0.0622246	C1S/IL1B/C3/SUSD4/C4A/C4B/CCR7/CFI/C1R/CLU
GO:0033627	cell adhesion mediated by integrin	10	15	0.0220175	0.0622246	SERPINE1/ITGA11/FBN1/ITGB4/PLAU/FERMT1/MUC1/FOXC2/ITGBL1/FERMT3
GO:0050886	endocrine process	10	15	0.0220175	0.0622246	IL1B/EDN1/F2RL1/OXTR/GATA3/TBX3/INHBB/INHBA/KISS1/FOXL2
GO:0071453	cellular response to oxygen levels	10	15	0.0220175	0.0622246	KCND2/VASN/LPAR1/GATA6/CA9/EDN1/ANKRD1/KCNMB1/STC2/TWIST1
GO:0071674	mononuclear cell migration	10	15	0.0220175	0.0622246	CXCL12/SERPINE1/SLIT2/PDGFB/THBS1/CCL26/GREM1/MDK/IL6/CCL2
GO:0001942	hair follicle development	11	17	0.0220341	0.0622246	LDB2/EGFR/WNT5A/PDGFA/FGFR2/FERMT1/SNAI1/FGF7/IGFBP5/INHBA/FOXE1
GO:0001952	regulation of cell-matrix adhesion	11	17	0.0220341	0.0622246	SERPINE1/RHOD/THBS1/NRP1/LIMCH1/CCR7/PLAU/FERMT1/CDH13/HOXA7/POSTN
GO:0022404	molting cycle process	11	17	0.0220341	0.0622246	LDB2/EGFR/WNT5A/PDGFA/FGFR2/FERMT1/SNAI1/FGF7/IGFBP5/INHBA/FOXE1
GO:0022405	hair cycle process	11	17	0.0220341	0.0622246	LDB2/EGFR/WNT5A/PDGFA/FGFR2/FERMT1/SNAI1/FGF7/IGFBP5/INHBA/FOXE1
GO:0034248	regulation of cellular amide metabolic process	11	17	0.0220341	0.0622246	NIBAN1/THBS1/PLEKHN1/DIO2/CLU/IGF2BP1/HSPB1/IGFBP5/RBM24/IL6/CCN1
GO:0046328	regulation of JNK cascade	11	17	0.0220341	0.0622246	GADD45G/IL1B/SH3RF3/EGFR/WNT5A/EDN1/MECOM/CCR7/WNT7B/F2RL1/CCN2
GO:0048639	positive regulation of developmental growth	11	17	0.0220341	0.0622246	CXCL12/FGF2/TNFRSF12A/GATA6/NRP1/EDN1/FGFR2/IGF2/NGF/HLX/BDNF
GO:0098773	skin epidermis development	11	17	0.0220341	0.0622246	LDB2/EGFR/WNT5A/PDGFA/FGFR2/FERMT1/SNAI1/FGF7/IGFBP5/INHBA/FOXE1
GO:1904019	epithelial cell apoptotic process	11	17	0.0220341	0.0622246	SERPINE1/THBS1/ANGPT1/NUPR1/KRT18/KRT8/GATA3/GATA2/MDK/IL6/CCL2
GO:0033674	positive regulation of kinase activity	32	63	0.0220445	0.0622246	GADD45G/FAM20A/FGF2/IL1B/ADCY7/BMP2/LPAR1/PDGFRB/EGFR/WNT5A/HMGA2/PDGFB/THBS1/PDGFA/ANGPT1/EDN1/CCR7/WNT7B/EREG/TNFSF15/TCIM/NRG1/PDGFC/GREM1/CLU/IGF2/ADORA1/NGF/ADRA2A/GPRC5C/BDNF/CCN1
GO:2000027	regulation of animal organ morphogenesis	24	45	0.0229796	0.0647326	SULF2/NTN4/BMP2/TNFRSF11B/WNT5A/PDGFA/FZD2/THRB/EDN1/FGFR2/FGF7/GREM1/SULF1/GATA3/SIX1/TWIST1/SIX4/MDK/AR/NOG/FOXC2/HOXA11/GPC6/HAND2
GO:0043085	positive regulation of catalytic activity	51	108	0.024192	0.0680102	GADD45G/PPP1R3G/FAM20A/FGF2/IL1B/ADCY7/BMP2/LPAR1/PDGFRB/EGFR/WNT5A/HMGA2/PDGFB/THBS1/PDGFA/ANGPT1/NRP1/RGS7/EDN1/CCL26/FGFR2/ALOX5AP/CCR7/WNT7B/EREG/TNFSF15/F2RL1/TCIM/NUPR1/XDH/NRG1/CACNA1C/PDGFC/GREM1/RCN3/CLU/VSIR/IGF2/RASA4/F3/ADORA1/NGF/FOXL2/ADRA2A/GPRC5C/CCL2/CCN2/TPM1/BDNF/CCN1/S1PR1
GO:0031349	positive regulation of defense response	18	32	0.0250168	0.070046	SERPINE1/TGM2/IL1B/COLEC12/EGFR/WNT5A/C3/IL15/OSMR/TNIP3/CCR7/EREG/F2RL1/NUPR1/RAET1G/MUC1/MDK/IL6
GO:0042476	odontogenesis	18	32	0.0250168	0.070046	FAM20A/SERPINE1/BMP2/TNFRSF11B/ITGB4/EDN1/FGFR2/FAM20C/ADAMTS5/COL1A1/OSR1/TWIST1/ADM/TNC/GLI2/INHBA/OSR2/HAND2
GO:0030336	negative regulation of cell migration	22	41	0.0267496	0.0745483	CXCL12/SERPINE1/FGF2/SLIT2/IFITM1/DCN/THBS1/LIMCH1/IGFBP3/NRG1/KRT16/GREM1/COL3A1/PODN/SULF1/HOXA7/IGFBP5/ADORA1/NOG/CHRD/CCL2/TPM1
GO:0010563	negative regulation of phosphorus metabolic process	26	50	0.0267855	0.0745483	SOCS3/IL1B/NIBAN1/SH2D4A/SLIT2/PDGFB/PDGFA/ANGPT1/EPHB2/MECOM/PID1/F2RL1/IGFBP3/NUPR1/XDH/BDKRB1/HEG1/BDKRB2/GREM1/TWIST1/HSPB1/PLPP3/INHBA/NOG/ELFN2/CDA
GO:0045936	negative regulation of phosphate metabolic process	26	50	0.0267855	0.0745483	SOCS3/IL1B/NIBAN1/SH2D4A/SLIT2/PDGFB/PDGFA/ANGPT1/EPHB2/MECOM/PID1/F2RL1/IGFBP3/NUPR1/XDH/BDKRB1/HEG1/BDKRB2/GREM1/TWIST1/HSPB1/PLPP3/INHBA/NOG/ELFN2/CDA
GO:0072073	kidney epithelium development	16	28	0.0285182	0.0792123	FAT4/FGF2/BMP2/BMPER/SLIT2/IRX2/FGFR2/WNT7B/OSR1/GATA3/SIX1/SIX4/SALL1/NOG/FOXC2/HOXA11
GO:0071559	response to transforming growth factor beta	21	39	0.0288515	0.0799785	FBN2/VASN/HTRA3/MXRA5/ITGA8/WNT5A/FBN1/THBS1/EDN1/FGFR2/ANKRD1/FERMT1/ZEB1/LTBP1/NREP/COL1A1/COL3A1/GDF5/ID1/LTBP2/POSTN
GO:0050727	regulation of inflammatory response	25	48	0.0289846	0.0801877	SOCS3/C1S/SERPINE1/ADAMTS12/TGM2/IL1B/ADCY7/EGFR/WNT5A/C3/IL15/OSMR/SUSD4/C4A/C4B/CCR7/CFI/NUPR1/C1R/FOXF1/CLU/GATA3/ADORA1/MDK/IL6
GO:0019221	cytokine-mediated signaling pathway	43	90	0.029994	0.0828155	SOCS3/CXCL12/FGF2/IL7R/IL1B/TNFRSF11B/FSCN1/WNT5A/AXL/SLIT2/IFITM1/IL15/OSMR/TNFRSF12A/PDGFB/ANGPT1/IL32/EDN1/CCL26/IL11/CCR7/EREG/TNFSF15/F2RL1/LIFR/TNFSF18/KRT18/IL15RA/ZEB1/KRT8/CLCF1/MUC1/GATA3/TNFRSF25/TWIST1/SLIT3/F3/PTPRN/IL18R1/IL6/CCL2/S1PR1/CNN2
GO:0048705	skeletal system morphogenesis	28	55	0.0303502	0.0833354	FBN2/VIT/COL6A2/COL21A1/WNT9A/FGFR2/ZEB1/TBX15/MGP/COL7A1/COL1A1/GREM1/OSR1/HOXA7/COL13A1/SIX1/TWIST1/SIX4/CYP26B1/NOG/OSR2/FOXC2/COL6A1/PAPPA2/HOXA11/PRRX1/CCN2/SCARA3
GO:0007346	regulation of mitotic cell cycle	15	26	0.030362	0.0833354	IL1B/HECW2/PDGFRB/EGFR/HMGA2/PDGFB/WNT9A/EDN1/EREG/MUC1/MEIS2/IGF2/PLAGL1/CCL2/ASNS
GO:0031032	actomyosin structure organization	15	26	0.030362	0.0833354	MYPN/LPAR1/PDGFRB/NRP1/LIMCH1/EDN1/ANKRD1/CNN1/KRT19/KRT8/SIX4/CCN2/TPM1/S1PR1/CNN2
GO:0045859	regulation of protein kinase activity	37	76	0.0310994	0.0850556	GADD45G/SOCS3/FAM20A/FGF2/IL1B/ADCY7/BMP2/LPAR1/PDGFRB/EGFR/WNT5A/HMGA2/PDGFB/THBS1/PDGFA/ANGPT1/EPHB2/EDN1/CCR7/WNT7B/EREG/TNFSF15/TCIM/NRG1/HEG1/PDGFC/GREM1/CLU/HSPB1/IGF2/ADORA1/NGF/ADRA2A/RAC2/GPRC5C/BDNF/CCN1
GO:0002696	positive regulation of leukocyte activation	20	37	0.0311109	0.0850556	IL7R/IL1B/WNT5A/AXL/PDCD1LG2/IL15/THBS1/CCR7/F2RL1/CLCF1/GATA3/GATA2/VSIR/IGF2/GLI2/MDK/HLX/IL6/GPR183/CCL2
GO:0002697	regulation of immune effector process	24	46	0.0313664	0.085586	C1S/IL7R/IL1B/WNT5A/C3/IL15/SUSD4/ANGPT1/C4A/C4B/F2RL1/CFI/RAET1G/C1R/CLCF1/FOXF1/CLU/GATA3/GATA2/RBP4/HLX/RAC2/IL18R1/IL6
GO:0034654	nucleobase-containing compound biosynthetic process	127	298	0.0316735	0.0862547	NNMT/EFEMP1/SERPINE1/FGF2/IL1B/ADCY7/BMP2/ZNF469/GLIS1/HTRA3/TENM2/HIC1/PDGFRB/ITGA8/RFX8/BMPER/ZSCAN18/ZNF135/ZFHX4/LDB2/PAPSS2/EGFR/WNT5A/GLIS3/FBN1/VGLL3/IRX2/DCN/HMGA2/EGR2/PDGFB/PRKAA2/TOX2/GATA6/ZNF467/ZNF415/FZD2/THRB/TNIP3/CA9/NR2F1/EDN1/PLAC8/FGFR2/MECOM/RASL11A/IL11/PID1/ANKRD1/EREG/F2RL1/ARNTL2/MN1/TCIM/NUPR1/TNFSF18/XDH/CREB3L1/LOXL2/PITX1/PRDM8/NRG1/ZBED9/ZEB1/TWIST2/SNAI1/TRIM29/CDH…
GO:0065008	regulation of biological quality	156	372	0.0317938	0.0864133	KCND2/MEST/SRPX2/GRAMD1B/GADD45G/CXCL12/FBN2/PPP1R3G/FAM20A/KCNT2/SERPINE1/S1PR3/FGF2/IL7R/TGM2/IL1B/ADCY7/AMIGO2/SYNDIG1/BMP2/ASS1/VEGFC/LPAR1/TNFRSF11B/CHRM2/RHOD/LDB2/PAPSS2/EGFR/WNT5A/AXL/SLIT2/FBN1/C3/IL15/CA12/PCSK1/DCN/TNFRSF12A/EGR2/PDGFB/SLC12A8/PRKAA2/THBS1/SEMA3F/GATA6/KCNMA1/PDGFA/PLEKHN1/ANGPT1/CACNA1G/FTH1/HRH1/EPHB2/NRP1/THRB/SLC38A1/CYP2S1/EDN1/TRPC3/CCL26/PLAC8/GABRE/IL11/CCR7/PI…
GO:0007219	Notch signaling pathway	14	24	0.0322425	0.0869534	FAT4/S1PR3/BMP2/EGFR/CDH6/TCIM/KRT19/SNAI1/CFD/GATA2/MDK/FOXC2/TSPAN5/POSTN
GO:0032963	collagen metabolic process	14	24	0.0322425	0.0869534	COL5A1/PDGFRB/SERPINB7/CREB3L1/MMP19/MRC2/COL1A1/RCN3/COL13A1/ID1/VSIR/COL15A1/IL6/CCN2
GO:0060538	skeletal muscle organ development	14	24	0.0322425	0.0869534	ASS1/DCN/EGR2/STRA6/ANKRD1/NUPR1/PITX1/SIX1/TWIST1/SIX4/CYP26B1/RBM24/HLX/FOXL2
GO:1901654	response to ketone	14	24	0.0322425	0.0869534	ASS1/EGFR/SLIT2/PRKAA2/THBS1/CA9/EDN1/CCR7/OXTR/PTGFR/SLIT3/TNC/AR/NPAS4
GO:0051248	negative regulation of protein metabolic process	47	100	0.0329868	0.0887886	SOCS3/SERPINE1/IL1B/CSTA/SPOCK1/NIBAN1/EGFR/SLIT2/C3/PRKAA2/THBS1/PLEKHN1/ANGPT1/C4A/EPHB2/WNT9A/EDN1/MECOM/C4B/SERPINB7/PID1/F2RL1/SPINT2/IGFBP3/XDH/NRG1/BDKRB1/HEG1/BDKRB2/COL7A1/GREM1/PTX3/CLU/IGF2BP1/TWIST1/HSPB1/IGFBP5/PLPP3/INHBB/INHBA/NGF/NOG/ELFN2/RBM24/ANOS1/IL6/CRIM1
GO:0034645	cellular macromolecule biosynthetic process	141	334	0.033141	0.0890314	EFEMP1/PPP1R3G/ST6GALNAC5/SERPINE1/FGF2/IL1B/BMP2/ZNF469/GLIS1/HTRA3/CHST15/TENM2/HIC1/PDGFRB/ITGA8/RFX8/BMPER/NIBAN1/ZSCAN18/ZNF135/ZFHX4/LDB2/EGFR/WNT5A/GLIS3/FBN1/DSEL/VGLL3/IRX2/IL15/DCN/HMGA2/EGR2/PDGFB/TOX2/THBS1/GATA6/PLEKHN1/ZNF467/ZNF415/FZD2/THRB/B3GALT5/TNIP3/CA9/NR2F1/EDN1/PLAC8/FGFR2/MECOM/RASL11A/IL11/CCR7/PID1/ANKRD1/EREG/F2RL1/ARNTL2/MN1/TCIM/NUPR1/TNFSF18/CREB3L1/LOXL2/PITX1/PRDM…
GO:0009605	response to external stimulus	113	263	0.0332805	0.0892341	DOK6/SOCS3/C1S/CXCL12/FAM20A/SERPINE1/ADAMTS12/MYPN/FGF2/TGM2/IL1B/ADCY7/NTN4/BMP2/ASS1/VEGFC/LPAR1/TNFRSF11B/CHRM2/PDGFRB/SSTR1/EGFR/LOXL1/WNT5A/AXL/SLIT2/IFITM1/C3/PDCD1LG2/IL15/OSMR/PPL/DCN/HMGA2/EGR2/PDGFB/PRKAA2/PTPRF/THBS1/SEMA3F/PDGFA/SUSD4/ANGPT1/C4A/HRH1/EPHB2/NRP1/TNIP3/EDN1/TRPC3/CCL26/PLAC8/FGFR2/STRA6/C4B/CCR7/ANKRD1/PLAU/F2RL1/ARNTL2/CFI/PDPN/SSC5D/NUPR1/STC2/NRG1/BDKRB1/KRT8/C1R/CD…
GO:0016485	protein processing	19	35	0.0335374	0.08975	C1S/SERPINE1/IL1B/CCBE1/C3/PCSK1/THBS1/SUSD4/C4A/C4B/PLAU/CFI/CPE/C1R/CLU/VSIR/F3/NGF/CPZ
GO:0030509	BMP signaling pathway	13	22	0.0341277	0.0909797	BMP2/HTRA3/BMPER/WNT5A/FBN1/GREM1/SULF1/GDF5/ID1/GDF6/NOG/CHRD/CCN1
GO:0110110	positive regulation of animal organ morphogenesis	13	22	0.0341277	0.0909797	BMP2/EDN1/FGFR2/FGF7/GATA3/SIX1/TWIST1/SIX4/MDK/AR/NOG/HOXA11/HAND2
GO:0034097	response to cytokine	56	122	0.034963	0.0930256	SOCS3/CXCL12/ADAMTS12/FGF2/IL7R/IL1B/ASS1/VEGFC/TNFRSF11B/SSTR1/FSCN1/WNT5A/AXL/SLIT2/IFITM1/IL15/OSMR/TNFRSF12A/PDGFB/THBS1/ANGPT1/IL32/EDN1/CCL26/IL11/CCR7/PID1/ANKRD1/EREG/TNFSF15/F2RL1/LIFR/OXTR/TNFSF18/KRT18/IL15RA/ZEB1/KRT8/CLCF1/TLE4/MUC1/COL1A1/COL3A1/FOXF1/GATA3/TNFRSF25/TWIST1/SLIT3/F3/PTPRN/IL18R1/IL6/CCL2/POSTN/S1PR1/CNN2
GO:1901564	organonitrogen compound metabolic process	199	484	0.0350289	0.0930256	SULF2/BCAT1/GADD45G/NNMT/SOCS3/C1S/EFEMP1/FAM20A/ST6GALNAC5/SERPINE1/ADAMTS12/PAPPA/AOX1/ADAMTS6/ANPEP/FGF2/TGM2/IL1B/ADCY7/CSTA/SPOCK1/BMP2/CCBE1/ASS1/HTRA3/CHST15/APOL3/HECW2/ROS1/VEGFC/LPAR1/PDGFRB/ALPK2/HECW1/BMPER/NIBAN1/ADAM12/PAPSS2/SH3RF3/EGFR/LOXL1/WNT5A/AXL/SLIT2/FBN1/DSEL/C3/IL15/PCSK1/DCN/HMGA2/EGR2/PDGFB/PRKAA2/PTPRF/THBS1/GATA6/PDGFA/SUSD4/PLEKHN1/ANGPT1/C4A/EPHB2/NRP1/TGFBI/WNT9A/J…
GO:0018108	peptidyl-tyrosine phosphorylation	26	51	0.0356377	0.0939092	SOCS3/EFEMP1/ROS1/PDGFRB/EGFR/AXL/IL15/PDGFB/PDGFA/ANGPT1/EPHB2/NRP1/FGFR2/IL11/EREG/TNFSF18/NRG1/CLCF1/PDGFC/FGF7/GREM1/IGF2/ADORA1/ADRA2A/IL6/BDNF
GO:0018212	peptidyl-tyrosine modification	26	51	0.0356377	0.0939092	SOCS3/EFEMP1/ROS1/PDGFRB/EGFR/AXL/IL15/PDGFB/PDGFA/ANGPT1/EPHB2/NRP1/FGFR2/IL11/EREG/TNFSF18/NRG1/CLCF1/PDGFC/FGF7/GREM1/IGF2/ADORA1/ADRA2A/IL6/BDNF
GO:0018130	heterocycle biosynthetic process	127	299	0.035666	0.0939092	NNMT/EFEMP1/SERPINE1/FGF2/IL1B/ADCY7/BMP2/ZNF469/GLIS1/HTRA3/TENM2/HIC1/PDGFRB/ITGA8/RFX8/BMPER/ZSCAN18/ZNF135/ZFHX4/LDB2/PAPSS2/EGFR/WNT5A/GLIS3/FBN1/VGLL3/IRX2/DCN/HMGA2/EGR2/PDGFB/PRKAA2/TOX2/GATA6/ZNF467/ZNF415/FZD2/THRB/TNIP3/CA9/NR2F1/EDN1/PLAC8/FGFR2/MECOM/RASL11A/IL11/PID1/ANKRD1/EREG/F2RL1/ARNTL2/MN1/TCIM/NUPR1/TNFSF18/XDH/CREB3L1/LOXL2/PITX1/PRDM8/NRG1/ZBED9/ZEB1/TWIST2/SNAI1/TRIM29/CDH…
GO:0035051	cardiocyte differentiation	12	20	0.0359689	0.0939092	BMP2/PDGFRB/ALPK2/EGFR/TENM4/GATA6/EDN1/NRG1/GREM1/TWIST1/TBX3/HAND2
GO:0043043	peptide biosynthetic process	12	20	0.0359689	0.0939092	NIBAN1/EGFR/PCSK1/THBS1/PLEKHN1/DIO2/EIF3CL/IGF2BP1/HSPB1/IGFBP5/RBM24/IL6
GO:0061333	renal tubule morphogenesis	12	20	0.0359689	0.0939092	FAT4/COL4A1/FGF2/BMP2/IRX2/OSR1/GATA3/SIX1/SIX4/SALL1/NOG/HOXA11
GO:0070613	regulation of protein processing	12	20	0.0359689	0.0939092	C1S/SERPINE1/IL1B/CCBE1/C3/THBS1/SUSD4/C4A/C4B/CFI/C1R/CLU
GO:0071222	cellular response to lipopolysaccharide	12	20	0.0359689	0.0939092	SERPINE1/IL1B/ASS1/WNT5A/AXL/PDCD1LG2/TNIP3/ANKRD1/BPI/IL6/CCL2/LDOC1
GO:1903317	regulation of protein maturation	12	20	0.0359689	0.0939092	C1S/SERPINE1/IL1B/CCBE1/C3/THBS1/SUSD4/C4A/C4B/CFI/C1R/CLU
GO:0007265	Ras protein signal transduction	18	33	0.0361405	0.0941805	FGF2/LPAR1/PDGFRB/RHOD/EPHB2/NRP1/F2RL1/PDPN/NRG1/HEG1/CDH13/F2RL2/COL3A1/PLEKHG4B/RASA4/NGF/ADRA2A/RAC2
GO:0009628	response to abiotic stimulus	53	115	0.0366467	0.0953115	KCND2/CXCL12/VASN/IL1B/BMP2/VEGFC/LPAR1/PDGFRB/EGFR/PPL/DCN/HMGA2/THBS1/GATA6/KCNMA1/PLEKHN1/HRH1/GPR68/CA9/EDN1/TRPC3/PLAC8/STRA6/ANKRD1/PLAU/KCNMB1/OXTR/TCIM/LOXL2/STC2/BDKRB1/KRT8/BDKRB2/COL1A1/COL3A1/GDF5/ATP1A2/GATA3/TWIST1/ADM/MEIS2/TNC/ADORA1/MDK/PAPPA2/POSTN/ASNS/CCN2/UCP2/STAC/SCARA3/PDLIM1/CNN2
GO:0050878	regulation of body fluid levels	32	65	0.0367115	0.0953115	SERPINE1/ADCY7/PAPSS2/AXL/PDGFB/THBS1/GATA6/PDGFA/EPHB2/EDN1/TRPC3/PLAU/F2RL1/PDPN/OXTR/XDH/HEG1/KRT16/F2RL2/COL1A1/COL3A1/GATA3/ADM/GATA2/HSPB1/F3/ADORA1/CYP26B1/ADRA2A/FERMT3/IL6/MYL9
GO:0019219	regulation of nucleobase-containing compound metabolic process	128	302	0.0376281	0.0956512	EFEMP1/SERPINE1/FGF2/IL7R/IL1B/AHNAK2/BMP2/ZNF469/GLIS1/HTRA3/TENM2/HIC1/PDGFRB/ITGA8/RFX8/BMPER/ZSCAN18/ZNF135/ZFHX4/LDB2/EGFR/WNT5A/GLIS3/FBN1/VGLL3/IRX2/DCN/HMGA2/EGR2/PDGFB/PRKAA2/TOX2/GATA6/PLEKHN1/ZNF467/ZNF415/FZD2/THRB/TNIP3/CA9/NR2F1/EDN1/PLAC8/FGFR2/MECOM/RASL11A/IL11/PID1/ANKRD1/EREG/F2RL1/ARNTL2/MN1/TCIM/NUPR1/TNFSF18/CREB3L1/LOXL2/PITX1/PRDM8/NRG1/ZBED9/ZEB1/TWIST2/SNAI1/TRIM29/CDH13…
GO:0006412	translation	11	18	0.0376924	0.0956512	NIBAN1/EGFR/THBS1/PLEKHN1/DIO2/EIF3CL/IGF2BP1/HSPB1/IGFBP5/RBM24/IL6
GO:0007254	JNK cascade	11	18	0.0376924	0.0956512	GADD45G/IL1B/SH3RF3/EGFR/WNT5A/EDN1/MECOM/CCR7/WNT7B/F2RL1/CCN2
GO:0032526	response to retinoic acid	11	18	0.0376924	0.0956512	WNT5B/PDGFRB/WNT5A/WNT9A/FGFR2/WNT7B/COL1A1/OSR1/TNC/CYP26B1/RBP4
GO:0030029	actin filament-based process	37	77	0.0388719	0.0956512	CXCL12/MYPN/LPAR1/PDGFRB/RHOD/FSCN1/SLIT2/PDGFA/CACNA1G/NRP1/LIMCH1/EDN1/CCL26/CCR7/ANKRD1/F2RL1/PDPN/CNN1/KANK4/KRT19/CACNA1C/KRT8/FGF7/ATP1A2/SIX4/ID1/ADORA1/MDK/ADRA2A/RAC2/SYNPO2/CCN2/PALLD/TPM1/PDLIM1/S1PR1/CNN2
GO:0033043	regulation of organelle organization	37	77	0.0388719	0.0956512	CXCL12/IL1B/HECW2/LPAR1/PDGFRB/RHOD/FSCN1/WNT5A/SLIT2/DCN/PDGFB/PRKAA2/PDGFA/NRP1/LIMCH1/EDN1/CCL26/CCR7/PID1/EREG/F2RL1/KANK4/NUPR1/MUC1/CLU/GATA3/TWIST1/GATA2/ID1/IGF2/MDK/RAC2/SYNPO2/PTPRD/CCN2/TPM1/S1PR1
GO:0017015	regulation of transforming growth factor beta receptor signaling pathway	10	16	0.039186	0.0956512	FBN2/VASN/HTRA3/ITGA8/FBN1/THBS1/FERMT1/ZEB1/LTBP1/NREP
GO:0048593	camera-type eye morphogenesis	10	16	0.039186	0.0956512	COL8A1/WNT5A/EPHB2/WNT9A/THRB/STRA6/ZEB1/COL8A2/TWIST1/RBP4
GO:0048645	animal organ formation	10	16	0.039186	0.0956512	WNT5A/GATA6/FGFR2/SULF1/SIX1/GLI2/AR/NOG/HOXA11/HAND2
GO:0090101	negative regulation of transmembrane receptor protein serine/threonine kinase signaling pathway	10	16	0.039186	0.0956512	FBN2/VASN/HTRA3/BMPER/WNT5A/FBN1/LTBP1/GREM1/NOG/CHRD
GO:0007264	small GTPase mediated signal transduction	21	40	0.0397744	0.0956512	FGF2/LPAR1/PDGFRB/RHOD/SLIT2/RRAD/EPHB2/NRP1/F2RL1/PDPN/NRG1/HEG1/CDH13/F2RL2/COL3A1/PLEKHG4B/RASA4/NGF/ADRA2A/RAC2/RAPGEF4
GO:0042326	negative regulation of phosphorylation	21	40	0.0397744	0.0956512	SOCS3/IL1B/NIBAN1/SLIT2/ANGPT1/EPHB2/MECOM/PID1/F2RL1/IGFBP3/NUPR1/XDH/BDKRB1/HEG1/BDKRB2/GREM1/TWIST1/HSPB1/PLPP3/INHBA/NOG
GO:0002053	positive regulation of mesenchymal cell proliferation	7	10	0.0399895	0.0956512	WNT5A/PDGFA/FGFR2/FOXF1/SIX1/PRRX1/CHRD
GO:0002720	positive regulation of cytokine production involved in immune response	7	10	0.0399895	0.0956512	IL1B/WNT5A/F2RL1/RAET1G/GATA3/IL18R1/IL6
GO:0003156	regulation of animal organ formation	7	10	0.0399895	0.0956512	BMP2/WNT5A/SULF1/SIX1/AR/HOXA11/HAND2
GO:0003229	ventricular cardiac muscle tissue development	7	10	0.0399895	0.0956512	FGFR2/NRG1/HEG1/TBX3/NOG/FOXC2/TPM1
GO:0006986	response to unfolded protein	7	10	0.0399895	0.0956512	THBS1/HSPB3/CREB3L1/STC2/HSPB1/CCL2/ASNS
GO:0007050	cell cycle arrest	7	10	0.0399895	0.0956512	HMGA2/PRKAA2/THBS1/GATA6/MUC1/INHBA/PLAGL1
GO:0007431	salivary gland development	7	10	0.0399895	0.0956512	TGM2/NTN4/EGFR/PDGFA/NRP1/FGFR2/FGF7
GO:0007435	salivary gland morphogenesis	7	10	0.0399895	0.0956512	TGM2/NTN4/EGFR/PDGFA/NRP1/FGFR2/FGF7
GO:0009791	post-embryonic development	7	10	0.0399895	0.0956512	EFEMP1/FBN1/FGFR2/HEG1/GATA3/PRDM1/SCN9A
GO:0009799	specification of symmetry	7	10	0.0399895	0.0956512	ARMC4/WNT5A/DNAH5/GREM1/FOXF1/TBX3/HAND2
GO:0009855	determination of bilateral symmetry	7	10	0.0399895	0.0956512	ARMC4/WNT5A/DNAH5/GREM1/FOXF1/TBX3/HAND2
GO:0014911	positive regulation of smooth muscle cell migration	7	10	0.0399895	0.0956512	LPAR1/PDGFRB/PDGFB/NRP1/IGFBP5/MDK/POSTN
GO:0032413	negative regulation of ion transmembrane transporter activity	7	10	0.0399895	0.0956512	HECW2/HECW1/RRAD/EPHB2/OSR1/ATP1A2/ADRA2A
GO:0035904	aorta development	7	10	0.0399895	0.0956512	ADAMTS6/PDGFRB/LOXL1/LTBP1/COL3A1/SIX1/PRDM1
GO:0045214	sarcomere organization	7	10	0.0399895	0.0956512	MYPN/EDN1/ANKRD1/KRT19/KRT8/SIX4/TPM1
GO:0048146	positive regulation of fibroblast proliferation	7	10	0.0399895	0.0956512	PDGFRB/EGFR/WNT5A/PDGFB/PDGFA/EREG/PDGFC
GO:0060512	prostate gland morphogenesis	7	10	0.0399895	0.0956512	WNT5A/FGFR2/SULF1/TNC/GLI2/AR/NOG
GO:0060740	prostate gland epithelium morphogenesis	7	10	0.0399895	0.0956512	WNT5A/FGFR2/SULF1/TNC/GLI2/AR/NOG
GO:0060986	endocrine hormone secretion	7	10	0.0399895	0.0956512	IL1B/GATA3/TBX3/INHBB/INHBA/KISS1/FOXL2
GO:0097581	lamellipodium organization	7	10	0.0399895	0.0956512	RHOD/FSCN1/SLIT2/PDPN/CDH13/RAC2/S1PR1
GO:0110020	regulation of actomyosin structure organization	7	10	0.0399895	0.0956512	LPAR1/NRP1/LIMCH1/EDN1/CCN2/TPM1/S1PR1
GO:0002705	positive regulation of leukocyte mediated immunity	9	14	0.0402765	0.0956512	IL1B/C3/F2RL1/RAET1G/CLCF1/GATA3/GATA2/IL18R1/IL6
GO:0010927	cellular component assembly involved in morphogenesis	9	14	0.0402765	0.0956512	MYPN/PDGFRB/TENM4/EDN1/ANKRD1/KRT19/KRT8/SIX4/TPM1
GO:0016064	immunoglobulin mediated immune response	9	14	0.0402765	0.0956512	C1S/C3/SUSD4/C4A/C4B/CFI/C1R/CLCF1/CLU
GO:0036294	cellular response to decreased oxygen levels	9	14	0.0402765	0.0956512	KCND2/VASN/GATA6/CA9/EDN1/ANKRD1/KCNMB1/STC2/TWIST1
GO:0046330	positive regulation of JNK cascade	9	14	0.0402765	0.0956512	GADD45G/IL1B/SH3RF3/WNT5A/EDN1/CCR7/WNT7B/F2RL1/CCN2
GO:0071456	cellular response to hypoxia	9	14	0.0402765	0.0956512	KCND2/VASN/GATA6/CA9/EDN1/ANKRD1/KCNMB1/STC2/TWIST1
GO:1903670	regulation of sprouting angiogenesis	9	14	0.0402765	0.0956512	SRPX2/FGF2/BMPER/THBS1/NRP1/JCAD/CREB3L1/GATA2/FOXC2
GO:0002548	monocyte chemotaxis	8	12	0.0406916	0.0956512	CXCL12/SERPINE1/SLIT2/PDGFB/CCL26/GREM1/IL6/CCL2
GO:0006940	regulation of smooth muscle contraction	8	12	0.0406916	0.0956512	CHRM2/KCNMA1/EDN1/CNN1/OXTR/ATP1A2/ADORA1/ADRA2A
GO:0007044	cell-substrate junction assembly	8	12	0.0406916	0.0956512	LAMC2/RHOD/THBS1/ITGB4/NRP1/LAMA3/LIMCH1/COL17A1
GO:0030010	establishment of cell polarity	8	12	0.0406916	0.0956512	ALPK2/FSCN1/WNT5A/CCR7/FERMT1/FOXF1/GATA3/CYP26B1
GO:0030239	myofibril assembly	8	12	0.0406916	0.0956512	MYPN/PDGFRB/EDN1/ANKRD1/KRT19/KRT8/SIX4/TPM1
GO:0032964	collagen biosynthetic process	8	12	0.0406916	0.0956512	COL5A1/PDGFRB/SERPINB7/CREB3L1/COL1A1/RCN3/IL6/CCN2
GO:0038084	vascular endothelial growth factor signaling pathway	8	12	0.0406916	0.0956512	CCBE1/VEGFC/PDGFRB/DCN/NRP1/JCAD/XDH/HSPB1
GO:0045844	positive regulation of striated muscle tissue development	8	12	0.0406916	0.0956512	FGF2/GATA6/EDN1/FGFR2/NRG1/GREM1/CYP26B1/RBM24
GO:0048636	positive regulation of muscle organ development	8	12	0.0406916	0.0956512	FGF2/GATA6/EDN1/FGFR2/NRG1/GREM1/CYP26B1/RBM24
GO:0048675	axon extension	8	12	0.0406916	0.0956512	CXCL12/WNT5A/SLIT2/TNFRSF12A/SEMA3F/NRP1/SEMA3D/SLIT3
GO:0060351	cartilage development involved in endochondral bone morphogenesis	8	12	0.0406916	0.0956512	VIT/COL6A2/COL21A1/COL7A1/COL1A1/COL6A1/HOXA11/SCARA3
GO:0070509	calcium ion import	8	12	0.0406916	0.0956512	CXCL12/PDGFRB/PDGFB/CACNA1G/CACNA1C/FAM155A/CCL2/TRPC4
GO:0070542	response to fatty acid	8	12	0.0406916	0.0956512	ASS1/PRKAA2/EDN1/CCR7/PID1/PTGFR/TNC/CCN2
GO:1901796	regulation of signal transduction by p53 class mediator	8	12	0.0406916	0.0956512	HIC1/PRKAA2/ANKRD1/SNAI1/BDKRB2/MUC1/TWIST1/NUAK1
GO:1901863	positive regulation of muscle tissue development	8	12	0.0406916	0.0956512	FGF2/GATA6/EDN1/FGFR2/NRG1/GREM1/CYP26B1/RBM24
GO:1904063	negative regulation of cation transmembrane transport	8	12	0.0406916	0.0956512	HECW2/HECW1/RRAD/EPHB2/OSR1/ATP1A2/TWIST1/ADRA2A
GO:0051338	regulation of transferase activity	39	82	0.0410628	0.0963612	GADD45G/SOCS3/PPP1R3G/FAM20A/FGF2/IL1B/ADCY7/BMP2/LPAR1/PDGFRB/LDB2/EGFR/WNT5A/HMGA2/PDGFB/THBS1/PDGFA/ANGPT1/EPHB2/EDN1/CCR7/WNT7B/EREG/TNFSF15/TCIM/NRG1/HEG1/PDGFC/GREM1/CLU/HSPB1/IGF2/ADORA1/NGF/ADRA2A/RAC2/GPRC5C/BDNF/CCN1
GO:0090257	regulation of muscle system process	16	29	0.0419105	0.0981848	CHRM2/KCNMA1/EDN1/TRPC3/CNN1/OXTR/CACNA1C/ATP1A2/IGFBP5/ADORA1/HAND2/ADRA2A/MYL9/CCN2/TPM1/HSPB6
GO:0045597	positive regulation of cell differentiation	58	128	0.042418	0.0992068	SOCS3/CXCL12/FBN2/SERPINE1/NEGR1/FGF2/IL7R/IL1B/BMP2/WNT5B/VEGFC/LPAR1/WNT5A/AXL/SLIT2/IFITM1/IL15/TENM4/TNFRSF12A/GATA6/EPHB2/NRP1/WNT9A/EDN1/WNT7B/ANKRD1/PDPN/IGFBP3/LOXL2/NRG1/ZEB1/FAM20C/SNAI1/CLCF1/COL1A1/MEDAG/GREM1/GDF5/GATA3/TWIST1/ADM/GATA2/VSIR/GDF6/GLI2/INHBA/MDK/CYP26B1/AR/NGF/HOXA11/RBM24/HLX/IL6/PTPRD/CCN2/BDNF/CCN1

## Sheet: cluster 3
Supplementary table S8C: Over-represented biological processes (GO-bp) among genes over-expressed in MaMel21 and MaMel63a (cluster 3)
Threshold: adjusted p-value <0.1 (q-value)
ID	Description	Set size	Gene count	p-value	q-value	Genes
GO:0007389	pattern specification process	27	66	3.67214e-06	0.00653254	HOXB4/HOXB7/HOXB6/HOXD3/HOXB3/HOXB5/HOXB8/WNT6/EN1/LMX1B/DLX1/IHH/HOXB9/FOXA1/SIM2/HOXC13/HOXA3/ZIC1/PITX2/DLX2/EYA1/NKX6-1/EMX2/GDNF/ARC/DMRT2/HOXD13
GO:0007156	homophilic cell adhesion via plasma membrane adhesion molecules	19	40	8.56404e-06	0.00760964	DSG2/PCDHA1/PCDHAC1/PCDHA2/PCDHB6/PCDHB8/PCDHB2/PCDHB9/PCDHB11/PCDHB15/PCDHB12/PCDHA11/PCDHAC2/PCDHA3/PCDHB5/PCDHA12/PCDHA13/PCDHA10/SDK2
GO:0009952	anterior/posterior pattern specification	15	28	1.28328e-05	0.00760964	HOXB4/HOXB7/HOXB6/HOXD3/HOXB3/HOXB5/HOXB8/EN1/HOXB9/HOXC13/HOXA3/EMX2/ARC/DMRT2/HOXD13
GO:0098742	cell-cell adhesion via plasma-membrane adhesion molecules	23	56	1.92144e-05	0.00854537	MPZ/DSG2/CBLN1/SELL/PCDHA1/PCDHAC1/TENM1/PCDHA2/PCDHB6/PCDHB8/PCDHB2/PCDHB9/PCDHB11/PCDHB15/PCDHB12/PCDHA11/PCDHAC2/PCDHA3/PCDHB5/PCDHA12/PCDHA13/PCDHA10/SDK2
GO:0003002	regionalization	22	54	3.45198e-05	0.0122818	HOXB4/HOXB7/HOXB6/HOXD3/HOXB3/HOXB5/HOXB8/EN1/LMX1B/DLX1/HOXB9/FOXA1/HOXC13/HOXA3/PITX2/DLX2/NKX6-1/EMX2/GDNF/ARC/DMRT2/HOXD13
GO:0007399	nervous system development	78	310	5.51177e-05	0.0163419	HOXD3/HOXA1/HOXB3/HOXB8/LHX6/PCLO/MPZ/DGKG/EN2/MAL2/SPP1/ST8SIA4/SNAP25/ADD2/WNT6/EN1/LMX1B/CBLN1/PAK3/SEMA6B/CST7/DLX5/LHX8/PCDHA1/NGFR/PCDHAC1/TENM1/DRD2/ZNF804A/DLX1/DNER/AVPR2/FOXO6/IHH/SLITRK5/DMBX1/FOXA1/PCDHA2/SIM2/ZIC2/MNX1/ZIC5/HOXA3/PCDHB6/ID3/ZIC1/ZIC4/PITX2/DLX2/LIF/PCDHB2/PCDHB9/PCDHB11/PCDHB15/APLP1/SHOX2/SLITRK6/PCDHB12/NPTXR/EYA1/PCDHA11/PCDHAC2/AGT/PCDHA3/GNAO1/NKX6-1/PCDHB5/NPTX…

## Sheet: cluster 4
Supplementary table S8D: Over-represented biological processes (GO-bp) among genes over-expressed in HEM and HDF (cluster 4)
Threshold: adjusted p-value <0.1 (q-value)
ID	Description	Set size	Gene count	p-value	q-value	Genes
