# Supplementary material for: PI3K/AKT signaling allows for MAPK/ERK pathway independency mediating dedifferentiation-driven treatment resistance in melanoma
Source: Cell Commun Signal. 2022 Nov 24;20:187. doi: 10.1186/s12964-022-00989-y (PMC9700886; doi:10.1186/s12964-022-00989-y)
Supplement: Supplementary file 10 — Additional file 9. Table S9A–D. Over-represented KEGG pathway among gene clusters in MaMe21, MaMel63a, HEM, and HDF. [file 12964_2022_989_MOESM10_ESM.xlsx]

## Sheet: cluster 1
Supplementary table S9A: Over-represented KEGG pathways among genes over-expressed in HEM and MaMel6a (cluster 1)
Threshold: adjusted p-value <0.1 (q-value)
ID	Description	Set size	Gene count	p-value	q-value	Genes
hsa01100	Metabolic pathways	38	96	0.00273991	0.30413	GLDC/PNLIPRP3/B3GAT1/B4GALNT3/NAT8/PRODH/MAT1A/ACOT12/ST6GALNAC3/GSTM1/HPSE2/GYG2/ADCY2/ASPA/PLCG2/DCT/GAPDHS/TYR/ACP5/PRDM7/CA14/RENBP/UGT2B7/HOGA1/MAOA/LRAT/CA8/ST3GAL6/NAT8L/ST6GAL1/CHST9/TYRP1/KYNU/ST6GALNAC2/B3GALT1/ATP6V0A4/ST8SIA1/GCNT2
hsa04650	Natural killer cell mediated cytotoxicity	7	11	0.0117411	0.651629	GZMB/PLCG2/PRKCB/SHC4/NFATC2/SYK/HLA-G
hsa05320	Autoimmune thyroid disease	6	10	0.0288178	0.998476	CTLA4/HLA-DQB1/TSHR/HLA-DOA/GZMB/HLA-G
hsa05167	Kaposi sarcoma-associated herpesvirus infection	6	12	0.0768427	0.998476	PLCG2/GNG7/NFATC2/SYK/ANGPT2/HLA-G
hsa05207	Chemical carcinogenesis - receptor activation	8	18	0.0851673	0.998476	CHRNA7/GSTM1/ESR2/ADCY2/PAQR8/PRKCB/RXRG/UGT2B7
hsa04514	Cell adhesion molecules	11	27	0.0851952	0.998476	CTLA4/HLA-DQB1/CADM3/CLDN1/NCAM2/CDH3/ITGA9/HLA-DOA/CDH1/IGSF11/HLA-G

## Sheet: cluster 2
Supplementary table S9B: Over-represented KEGG pathways among genes over-expressed in HDF and MaMel21 (cluster 2)
Threshold: adjusted p-value <0.1 (q-value)
ID	Description	Set size	Gene count	p-value	q-value	Genes
hsa04151	PI3K-Akt signaling pathway	33	55	0.00132639	0.0671016	LAMC2/COL4A1/FGF2/IL7R/COL6A2/ITGA11/VEGFC/LPAR1/CHRM2/PDGFRB/ITGA8/EGFR/OSMR/PDGFB/PRKAA2/THBS1/PDGFA/ANGPT1/ITGB4/LAMA3/FGFR2/EREG/CREB3L1/PDGFC/COL1A1/FGF7/TNC/IGF2/FGF5/NGF/COL6A1/IL6/BDNF
hsa04350	TGF-beta signaling pathway	15	20	0.00135631	0.0671016	BMP2/FBN1/DCN/THBS1/INHBE/THSD4/LTBP1/GREM1/GDF5/ID1/GDF6/INHBB/INHBA/NOG/CHRD
hsa04810	Regulation of actin cytoskeleton	19	28	0.00213801	0.0705167	CXCL12/FGF2/ITGA11/LPAR1/CHRM2/PDGFRB/ITGA8/EGFR/PDGFB/PDGFA/ITGB4/FGFR2/BDKRB1/BDKRB2/PDGFC/FGF7/FGF5/RAC2/MYL9
hsa04610	Complement and coagulation cascades	14	20	0.00569592	0.103299	C1S/SERPINE1/C3/C4A/C4B/PLAU/CFI/BDKRB1/BDKRB2/C1R/F2RL2/CFD/CLU/F3
hsa05215	Prostate cancer	10	13	0.00721535	0.103299	PDGFRB/EGFR/PDGFB/PDGFA/FGFR2/PLAU/CREB3L1/ZEB1/PDGFC/AR
hsa05200	Pathways in cancer	35	64	0.00850589	0.103299	GADD45G/CXCL12/LAMC2/COL4A1/FGF2/IL7R/ADCY7/BMP2/WNT5B/VEGFC/LPAR1/PDGFRB/EGFR/WNT5A/IL15/PDGFB/PDGFA/FZD2/LAMA3/WNT9A/EDN1/FGFR2/MECOM/WNT7B/IL15RA/BDKRB1/BDKRB2/FGF7/RUNX1T1/IGF2/GLI2/FGF5/AR/RAC2/IL6
hsa04060	Cytokine-cytokine receptor interaction	28	49	0.0085556	0.103299	CXCL12/IL7R/IL1B/BMP2/TNFRSF11B/IL15/OSMR/TNFRSF12A/IL32/CCL26/IL11/CCR7/TNFSF15/LIFR/INHBE/TNFSF18/IL15RA/CLCF1/GDF5/TNFRSF25/GDF6/INHBB/INHBA/NGF/CXCL14/IL18R1/IL6/CCL2
hsa04390	Hippo signaling pathway	12	17	0.0096492	0.103299	SERPINE1/BMP2/WNT5B/WNT5A/FZD2/WNT9A/WNT7B/GDF5/ID1/GDF6/GLI2/CCN2
hsa04010	MAPK signaling pathway	24	41	0.0100497	0.103299	GADD45G/FGF2/IL1B/VEGFC/FLNC/PDGFRB/EGFR/PDGFB/PDGFA/ANGPT1/CACNA1G/FGFR2/MECOM/EREG/CACNA1C/PDGFC/FGF7/CACNA2D3/HSPB1/IGF2/FGF5/NGF/RAC2/BDNF
hsa04630	JAK-STAT signaling pathway	13	19	0.0104398	0.103299	SOCS3/AOX1/IL7R/PDGFRB/EGFR/IL15/OSMR/PDGFB/PDGFA/IL11/LIFR/IL15RA/IL6
hsa05226	Gastric cancer	11	16	0.0178018	0.154329	GADD45G/FGF2/WNT5B/EGFR/WNT5A/FZD2/WNT9A/FGFR2/WNT7B/FGF7/FGF5
hsa05206	MicroRNAs in cancer	12	18	0.0187165	0.154329	PDGFRB/EGFR/FSCN1/HMGA2/PDGFB/THBS1/PDGFA/PLAU/ZEB1/IGF2BP1/TNC/TPM1
hsa05165	Human papillomavirus infection	19	33	0.0273049	0.18002	LAMC2/COL4A1/COL6A2/ITGA11/WNT5B/PDGFRB/ITGA8/EGFR/WNT5A/THBS1/FZD2/ITGB4/LAMA3/WNT9A/WNT7B/CREB3L1/COL1A1/TNC/COL6A1
hsa04261	Adrenergic signaling in cardiomyocytes	8	11	0.0280756	0.18002	ADCY7/CREB3L1/ADRA1D/CACNA1C/ATP1A2/CACNA2D3/TPM1/RAPGEF4
hsa04360	Axon guidance	16	27	0.030485	0.18002	CXCL12/NTN4/WNT5B/RHOD/WNT5A/SLIT2/SEMA3F/EPHB2/NRP1/TRPC3/SEMA3D/SLIT3/RAC2/NTNG1/MYL9/TRPC4
hsa05218	Melanoma	9	13	0.0305789	0.18002	GADD45G/FGF2/PDGFRB/EGFR/PDGFB/PDGFA/PDGFC/FGF7/FGF5
hsa05224	Breast cancer	10	15	0.0320414	0.18002	GADD45G/FGF2/WNT5B/EGFR/WNT5A/FZD2/WNT9A/WNT7B/FGF7/FGF5
hsa05171	Coronavirus disease - COVID-19	11	17	0.0327483	0.18002	C1S/IL1B/EGFR/C3/C4A/NRP1/C4B/C1R/CFD/IL6/CCL2
hsa05205	Proteoglycans in cancer	16	28	0.0458115	0.212257	FGF2/WNT5B/FLNC/EGFR/WNT5A/DCN/THBS1/FZD2/WNT9A/WNT7B/PLAU/TWIST2/COL1A1/TWIST1/IGF2/LUM
hsa04024	cAMP signaling pathway	13	22	0.0516953	0.212257	ADCY7/CHRM2/SSTR1/EDN1/OXTR/CREB3L1/CACNA1C/ATP1A2/ADORA1/RAC2/MYL9/BDNF/RAPGEF4
hsa04510	Focal adhesion	20	37	0.0527157	0.212257	LAMC2/COL4A1/COL6A2/ITGA11/VEGFC/FLNC/PDGFRB/ITGA8/EGFR/PDGFB/THBS1/PDGFA/ITGB4/LAMA3/PDGFC/COL1A1/TNC/COL6A1/RAC2/MYL9
hsa04936	Alcoholic liver disease	7	10	0.0532202	0.212257	IL1B/C3/PRKAA2/C4A/C4B/IL6/CPT1C
hsa05133	Pertussis	7	10	0.0532202	0.212257	C1S/IL1B/C3/C4A/C4B/C1R/IL6
hsa05418	Fluid shear stress and atherosclerosis	8	12	0.0554187	0.212257	IL1B/ASS1/PDGFB/PRKAA2/PDGFA/EDN1/RAC2/CCL2
hsa04933	AGE-RAGE signaling pathway in diabetic complications	10	16	0.055774	0.212257	SERPINE1/COL4A1/IL1B/VEGFC/EDN1/COL1A1/COL3A1/F3/IL6/CCL2
hsa04934	Cushing syndrome	10	16	0.055774	0.212257	ADCY7/WNT5B/EGFR/WNT5A/CACNA1G/FZD2/WNT9A/WNT7B/CREB3L1/CACNA1C
hsa04550	Signaling pathways regulating pluripotency of stem cells	13	23	0.0771351	0.282678	FGF2/WNT5B/WNT5A/FZD2/WNT9A/FGFR2/WNT7B/LIFR/INHBE/ID1/TBX3/INHBB/INHBA
hsa05150	Staphylococcus aureus infection	11	19	0.0849013	0.300027	C1S/C3/C4A/C4B/CFI/KRT34/KRT19/KRT18/C1R/KRT16/CFD
hsa05410	Hypertrophic cardiomyopathy	9	15	0.0921712	0.314486	ITGA11/ITGA8/PRKAA2/ITGB4/EDN1/CACNA1C/CACNA2D3/IL6/TPM1

## Sheet: cluster 3
Supplementary table S9C: Over-represented KEGG pathways among genes over-expressed in MaMel21 and MaMel63a (cluster 3)
Threshold: adjusted p-value <0.1 (q-value)
ID	Description	Set size	Gene count	p-value	q-value	Genes
hsa05322	Systemic lupus erythematosus	9	21	0.00247116	0.175498	H2BC4/H2AC13/H3C4/H4C8/H2BC5/H2AC6/HLA-DRB5/HLA-DRA/HLA-DRB1
hsa05034	Alcoholism	8	18	0.00333446	0.175498	H2BC4/H2AC13/H3C4/H4C8/H2BC5/H2AC6/DRD2/GNAO1
hsa04613	Neutrophil extracellular trap formation	7	16	0.00682588	0.239505	H2BC4/H2AC13/H3C4/H4C8/H2BC5/H2AC6/PLCB4
hsa05321	Inflammatory bowel disease	5	12	0.0284547	0.611359	IL12RB1/HLA-DRB5/RORC/HLA-DRA/HLA-DRB1
hsa04659	Th17 cell differentiation	5	13	0.0405363	0.611359	IL12RB1/HLA-DRB5/RORC/HLA-DRA/HLA-DRB1
hsa05131	Shigellosis	5	13	0.0405363	0.611359	ELMO1/H3C4/FOXO6/CYTH4/PLCB4
hsa04713	Circadian entrainment	5	14	0.0553099	0.611359	NOS1AP/GNAO1/PRKG2/CACNA1H/PLCB4
hsa04911	Insulin secretion	5	14	0.0553099	0.611359	PCLO/SNAP25/KCNN4/CHRM3/PLCB4
hsa04924	Renin secretion	4	10	0.0580791	0.611359	PDE1C/AGT/PRKG2/PLCB4
hsa05140	Leishmaniasis	4	10	0.0580791	0.611359	HLA-DRB5/HLA-DRA/HLA-DRB1/EEF1A2
hsa05152	Tuberculosis	5	16	0.0930071	0.746921	CD74/ATP6V0D2/HLA-DRB5/HLA-DRA/HLA-DRB1

## Sheet: cluster 4
Supplementary table 9D: Over-represented KEGG pathways among genes over-expressed in HEM and HDF (cluster 4)
Threshold: adjusted p-value <0.1 (q-value)
ID	Description	Set size	Gene count	p-value	q-value	Genes
hsa05014	Amyotrophic lateral sclerosis	5	12	0.0367077	0.985113	TNFRSF1B/COX7A1/NEFH/PRKN/DNALI1
hsa05022	Pathways of neurodegeneration - multiple diseases	9	30	0.0497458	0.985113	DKK2/TNFRSF1B/COX7A1/NEFH/PRKN/DNALI1/UCHL1/GRIA3/NOX4
hsa04061	Viral protein interaction with cytokine and cytokine receptor	6	17	0.0507342	0.985113	TNFRSF1B/TNFRSF10D/TNFRSF10A/CXCL5/CXCL6/CXCL2
hsa01100	Metabolic pathways	22	96	0.0609245	0.985113	GPAT2/NMNAT3/PTGIS/GGT5/COX7A1/GALNTL6/PDE3A/OPLAH/ALDOC/ALDH2/CDO1/ME3/ACOT4/ALDH1L2/BHMT2/PTGDS/GALNT15/CHDH/ALDH1A1/MGAT3/ALPL/XYLT1
hsa04310	Wnt signaling pathway	6	18	0.0659327	0.985113	DKK2/SFRP4/SERPINF1/PRICKLE2/CCND2/GPC4
hsa05012	Parkinson disease	4	10	0.0710417	0.985113	DRD1/COX7A1/PRKN/UCHL1
